# Supplementary material for: Phylogenetic Authentication of Amplicon Sequence Variants in Single‐Specimen Metabarcoding of Tropical Insects
Source: Mol Ecol Resour. 2026 Jul 8;26(5):e70178. doi: 10.1111/1755-0998.70178 (PMC13346335; doi:10.1111/1755-0998.70178)
Supplement: Supplementary file 3 — Table S1: Authentication success rate by country of specimen collection. For each country, the table reports total specimen count, number of authenticated specimens, success rate, percentage and 95% confidence interval. [file MEN-26-e70178-s007.csv]

Supplementary Table 1: Authentication success rate by country of specimen collection. For each country, the table reports total specimen count, number of authenticated specimens, success rate, percentage, and 95% confidence interval.
country	Total_Specimens	Authenticated	Success_Rate	Success_Pct	CI_Lower	CI_Upper	95_CI
United Kingdom	98	89	0.9081632653061225	90.8	85.09847050312953	96.53418255809495	85.1-96.5
Malaysia	4592	4074	0.8871951219512195	88.7	87.80449628728672	89.63452810295718	87.8-89.6
Panama	2242	1952	0.8706512042818911	87.1	85.67599466939957	88.45424618697865	85.7-88.5
Ecuador	3415	2903	0.8500732064421669	85	83.80995027202101	86.20469101641235	83.8-86.2
Thailand	837	658	0.7861409796893668	78.6	75.83625720559105	81.39193873228231	75.8-81.4
EquatorialGuinea	304	233	0.7664473684210527	76.6	71.88861654424056	81.40085713996996	71.9-81.4
French Guiana	2659	1997	0.7510342233922527	75.1	73.45982059862682	76.74702407982372	73.5-76.7
SouthAfrica	148	110	0.7432432432432432	74.3	67.28628580915559	81.36236283949304	67.3-81.4
China	915	630	0.6885245901639344	68.9	65.8517966258486	71.85312140693827	65.9-71.9
Mexico	2105	1419	0.6741092636579572	67.4	65.40861700966211	69.41323572192934	65.4-69.4
India	287	181	0.6306620209059234	63.1	57.48245876542632	68.64994541575835	57.5-68.6
Mozambique	208	129	0.6201923076923077	62	55.42340052568934	68.6150610127722	55.4-68.6
Honduras	547	287	0.5246800731261426	52.5	48.28293752697462	56.6530770982539	48.3-56.7
Palestine	176	53	0.30113636363636365	30.1	23.33601098723332	36.89126174003941	23.3-36.9
