# Supplementary material for: Phylogenetic Authentication of Amplicon Sequence Variants in Single‐Specimen Metabarcoding of Tropical Insects
Source: Mol Ecol Resour. 2026 Jul 8;26(5):e70178. doi: 10.1111/1755-0998.70178 (PMC13346335; doi:10.1111/1755-0998.70178)
Supplement: Supplementary file 4 — Table S2: Authentication success rate by specimen collection method. For each collection method, the table reports total specimen count, number of authenticated specimens, success rate, percentage and 95% confidence interval. [file MEN-26-e70178-s013.csv]

Supplementary Table 2: Authentication success rate by specimen collection method. For each collection method, the table reports total specimen count, number of authenticated specimens, success rate, percentage, and 95% confidence interval.
collection_method	Total_Specimens	Authenticated	Success_Rate	Success_Pct	CI_Lower	CI_Upper	95_CI
Hand_Collection	1138	1038	0.9121265377855887	91.2	89.56774675488323	92.8575608022345	89.6-92.9
Winkler	372	338	0.9086021505376344	90.9	87.93175388154253	93.78867622598433	87.9-93.8
Slam	217	197	0.9078341013824884	90.8	86.934705515478	94.63211476101968	86.9-94.6
Canopy_Fogging	3327	2903	0.8725578599338744	87.3	86.12264665665464	88.38892533012024	86.1-88.4
Pan_Trap	152	130	0.8552631578947368	85.5	79.93294376413941	91.11968781480796	79.9-91.1
Malaise	2464	2089	0.8478084415584416	84.8	83.36250572691696	86.19918258477135	83.4-86.2
Sweep	304	257	0.8453947368421053	84.5	80.47540361964654	88.60354374877451	80.5-88.6
FIT	6817	5736	0.8414258471468388	84.1	83.27545603856699	85.00971339080077	83.3-85.0
At_Light	321	261	0.8130841121495327	81.3	77.0436531258689	85.57316930403765	77.0-85.6
Leaf_Litter	459	351	0.7647058823529411	76.5	72.5899560704984	80.35122040008983	72.6-80.4
Pitfall_Trap	587	418	0.7120954003407155	71.2	67.54659490754115	74.87248516060195	67.5-74.9
0	1533	997	0.6503587736464449	65	62.64876527068285	67.42298945860612	62.6-67.4
