# Supplementary material for: Phylogenetic Authentication of Amplicon Sequence Variants in Single‐Specimen Metabarcoding of Tropical Insects
Source: Mol Ecol Resour. 2026 Jul 8;26(5):e70178. doi: 10.1111/1755-0998.70178 (PMC13346335; doi:10.1111/1755-0998.70178)
Supplement: Supplementary file 5 — Table S3: Authentication success rate by sequencing project batch. For each project batch, the table reports total specimen count, number of authenticated specimens, success rate, percentage and 95% confidence interval. [file MEN-26-e70178-s012.csv]

Supplementary Table 3: Authentication success rate by sequencing project batch. For each project batch, the table reports total specimen count, number of authenticated specimens, success rate, percentage, and 95% confidence interval.
project	Total_Specimens	Authenticated	Success_Rate	Success_Pct	CI_Lower	CI_Upper	95_CI
4MSL_project	20	20	1	100	100	100	100.0-100.0
6K_project	7333	6402	0.8730396836219828	87.3	86.5419486266847	88.06598809771187	86.5-88.1
BATCH01_project	4412	3733	0.8461015412511332	84.6	83.54535742193315	85.6749508282935	83.5-85.7
5MSL_project	824	675	0.8191747572815534	81.9	79.28956701763181	84.54538443867887	79.3-84.5
7MSL_project	520	417	0.801923076923077	80.2	76.76669944335622	83.61791594125918	76.8-83.6
RNBC2	915	630	0.6885245901639344	68.9	65.8517966258486	71.85312140693827	65.9-71.9
SO2_project	2080	1338	0.6432692307692308	64.3	62.26823249240281	66.38561366144336	62.3-66.4
SO_project	993	637	0.6414904330312186	64.1	61.16622421407334	67.13186239217038	61.2-67.1
6MSL_project	1436	863	0.600974930362117	60.1	57.564656744542674	62.63032932788073	57.6-62.6
