# Supplementary material for: Phylogenetic Authentication of Amplicon Sequence Variants in Single‐Specimen Metabarcoding of Tropical Insects
Source: Mol Ecol Resour. 2026 Jul 8;26(5):e70178. doi: 10.1111/1755-0998.70178 (PMC13346335; doi:10.1111/1755-0998.70178)
Supplement: Supplementary file 6 — Table S4: Authentication success rate by insect family. For each family, the table reports total specimen count, number of authenticated specimens, success rate, percentage and 95% confidence interval. [file MEN-26-e70178-s002.csv]

Supplementary Table 4: Authentication success rate by insect family. For each family, the table reports total specimen count, number of authenticated specimens, success rate, percentage, and 95% confidence interval.
family	Total_Specimens	Authenticated	Success_Rate	Success_Pct	CI_Lower	CI_Upper	95_CI
Aderidae	105	95	0.9047619047619048	90.5	84.86139520602025	96.0909857463607	84.9-96.1
Anamorphidae	41	0	0	0	0	0	0.0-0.0
Anobiidae	47	14	0.2978723404255319	29.8	16.712578011790434	42.86189007331595	16.7-42.9
Anthicidae	75	40	0.5333333333333333	53.3	42.042442872107195	64.62422379455947	42.0-64.6
Anthribidae	177	159	0.8983050847457628	89.8	85.37773105627758	94.28328589287497	85.4-94.3
Archeocrypticidae	2	0	0	0	0	0	0.0-0.0
Artematopodidae	20	19	0.95	95	85.44814154208721	104.5518584579128	85.4-100.0
Attelabidae	86	68	0.7906976744186046	79.1	70.47173452596829	87.66780035775264	70.5-87.7
Biphyllidae	85	74	0.8705882352941177	87.1	79.92306927318835	94.19457778563518	79.9-94.2
Bostrichidae	19	15	0.7894736842105263	78.9	60.61572946724494	97.27900737486033	60.6-97.3
Bothrideridae	4	2	0.5	50	1.0000000000000009	99	1.0-99.0
Brachyceridae	7	5	0.7142857142857143	71.4	37.96217036720841	104.89497248993445	38.0-100.0
Brentidae	142	48	0.3380281690140845	33.8	26.022306273703887	41.583327529113014	26.0-41.6
Buprestidae	206	178	0.8640776699029126	86.4	81.72778418294058	91.08774979764193	81.7-91.1
Byrrhidae	5	0	0	0	0	0	0.0-0.0
Byturidae	1	1	1	100	100	100	100.0-100.0
Callirhipidae	1	1	1	100	100	100	100.0-100.0
Cantharidae	164	148	0.9024390243902439	90.2	85.70259244443369	94.7852124336151	85.7-94.8
Carabidae	619	348	0.5621970920840065	56.2	52.31135095988475	60.12806745691655	52.3-60.1
Cerambycidae	413	365	0.8837772397094431	88.4	85.28673080549576	91.46871713639287	85.3-91.5
Cerylonidae	29	25	0.8620689655172413	86.2	73.65645300596476	98.7573400974835	73.7-98.8
Chelonariidae	14	13	0.9285714285714286	92.9	79.36640529391083	106.3478804203749	79.4-100.0
Chrysomelidae	1903	1770	0.9301103520756699	93	91.86549498575593	94.15657542937807	91.9-94.2
Cicadellidae	1	0	0	0	0	0	0.0-0.0
Cicindelidae	15	15	1	100	100	100	100.0-100.0
Ciidae	33	28	0.8484848484848485	84.8	72.61502842342912	97.08194127354058	72.6-97.1
Clambidae	8	6	0.75	75	44.99375065090607	105.00624934909393	45.0-100.0
Cleridae	225	203	0.9022222222222223	90.2	86.34123999818156	94.1032044462629	86.3-94.1
Cneoglossidae	1	0	0	0	0	0	0.0-0.0
Coccinellidae	307	269	0.8762214983713354	87.6	83.93817677031417	91.30612290395293	83.9-91.3
Corylophidae	108	94	0.8703703703703703	87	80.70201131236341	93.37206276171067	80.7-93.4
Cryptophagidae	18	6	0.3333333333333333	33.3	11.555555555555552	55.111111111111114	11.6-55.1
Cupedidae	1	0	0	0	0	0	0.0-0.0
Curculionidae	2643	2292	0.8671963677639046	86.7	85.42582472672655	88.01344882605439	85.4-88.0
Cybocephalidae	13	5	0.38461538461538464	38.5	12.014865879357279	64.90821104371965	12.0-64.9
Dascillidae	3	2	0.6666666666666666	66.7	13.322223379388564	120.01110995394475	13.3-100.0
Dermestidae	44	34	0.7727272727272727	77.3	64.88999408727913	89.65546045817541	64.9-89.7
Diapriidae	1	0	0	0	0	0	0.0-0.0
Diplatyidae	1	0	0	0	0	0	0.0-0.0
Discolomatidae	3	2	0.6666666666666666	66.7	13.322223379388564	120.01110995394475	13.3-100.0
Disteniidae	11	11	1	100	100	100	100.0-100.0
Dryophthoridae	59	47	0.7966101694915254	79.7	69.38990162	89.93213228221508	69.4-89.9
Dryopidae	64	54	0.84375	84.4	75.47924137667984	93.27075862332016	75.5-93.3
Dytiscidae	42	39	0.9285714285714286	92.9	85.06826189344426	100.64602382084146	85.1-100.0
Elateridae	291	268	0.9209621993127147	92.1	88.99631836958176	95.19612149296118	89.0-95.2
Elmidae	6	4	0.6666666666666666	66.7	28.946449079611114	104.3868842537222	28.9-100.0
Endomychidae	126	105	0.8333333333333334	83.3	76.82597757140164	89.84068909526503	76.8-89.8
Epimetopidae	1	0	0	0	0	0	0.0-0.0
Erotylidae	224	174	0.7767857142857143	77.7	72.2254688140042	83.13167404313866	72.2-83.1
Eucinetidae	17	1	0.058823529411764705	5.9	-5.302819413	17.06752529579324	0.0-17.1
Eucnemidae	125	109	0.872	87.2	81.34314742818295	93.05685257181705	81.3-93.1
Geotrupidae	13	11	0.8461538461538461	84.6	65.00200729611596	104.22876193465326	65.0-100.0
Glaphyridae	1	0	0	0	0	0	0.0-0.0
Glaresidae	1	0	0	0	0	0	0.0-0.0
Gyrinidae	5	2	0.4	40	-2.941448508	82.94144850840503	0.0-82.9
Helotidae	4	4	1	100	100	100	100.0-100.0
Heteroceridae	4	1	0.25	25	-17.43524479	67.4352447854375	0.0-67.4
Histeridae	453	307	0.6777041942604857	67.8	63.46659660605509	72.07424224604205	63.5-72.1
Hybosoridae	43	38	0.8837209302325582	88.4	78.7906661696423	97.95351987686935	78.8-98.0
Hydraenidae	3	0	0	0	0	0	0.0-0.0
Hydrophilidae	250	223	0.892	89.2	85.35248455441698	93.04751544558303	85.4-93.0
Kateretidae	1	1	1	100	100	100	100.0-100.0
Laemophloeidae	49	30	0.6122448979591837	61.2	47.58181964013172	74.86715995170502	47.6-74.9
Lampyridae	89	74	0.8314606741573034	83.1	75.36870117205751	90.92343365940317	75.4-90.9
Latridiidae	33	26	0.7878787878787878	78.8	64.8395924080091	92.73616516774848	64.8-92.7
Leiodidae	230	185	0.8043478260869565	80.4	75.30786381733058	85.56170140006071	75.3-85.6
Limnichidae	24	22	0.9166666666666666	91.7	80.60894772702328	102.72438560631005	80.6-100.0
Lucanidae	6	6	1	100	100	100	100.0-100.0
Lycidae	89	77	0.8651685393258427	86.5	79.42096111369091	93.61274675147764	79.4-93.6
Lymexylidae	8	8	1	100	100	100	100.0-100.0
Megalopodidae	3	1	0.3333333333333333	33.3	-20.01110995	86.67777662061143	0.0-86.7
Melandryidae	18	0	0	0	0	0	0.0-0.0
Meloidae	6	4	0.6666666666666666	66.7	28.946449079611114	104.3868842537222	28.9-100.0
Melyridae	58	48	0.8275862068965517	82.8	73.0370889216067	92.48015245770364	73.0-92.5
Miridae	1	0	0	0	0	0	0.0-0.0
Monotomidae	24	22	0.9166666666666666	91.7	80.60894772702328	102.72438560631005	80.6-100.0
Mordellidae	421	389	0.9239904988123515	92.4	89.86752198524705	94.93057777722325	89.9-94.9
Mycetophagidae	35	14	0.4	40	23.769658044267832	56.23034195573218	23.8-56.2
Mycteridae	21	17	0.8095238095238095	81	64.15731994998879	97.74744195477312	64.2-97.7
Nitidulidae	558	484	0.8673835125448028	86.7	83.92422671273249	89.55247579622807	83.9-89.6
Nosodendridae	3	3	1	100	100	100	100.0-100.0
Noteridae	3	3	1	100	100	100	100.0-100.0
Ochodaeidae	5	0	0	0	0	0	0.0-0.0
Oedemeridae	27	19	0.7037037037037037	70.4	53.14644166750504	87.5942990732357	53.1-87.6
Omethidae	1	0	0	0	0	0	0.0-0.0
Passalidae	3	2	0.6666666666666666	66.7	13.322223379388564	120.01110995394475	13.3-100.0
Passandridae	12	7	0.5833333333333334	58.3	30.438856248221096	86.22781041844559	30.4-86.2
Peltidae	1	0	0	0	0	0	0.0-0.0
Phalacridae	133	111	0.8345864661654135	83.5	77.1439652733111	89.7733279597716	77.1-89.8
Phengodidae	41	35	0.8536585365853658	85.4	74.54678358551452	96.18492373155864	74.5-96.2
Platypodidae	239	188	0.7866108786610879	78.7	73.46683327144135	83.85534246077624	73.5-83.9
Prionoceridae	8	7	0.875	87.5	64.58234850600961	110.41765149399039	64.6-100.0
Propalticidae	1	1	1	100	100	100	100.0-100.0
Prostomidae	1	1	1	100	100	100	100.0-100.0
Psephenidae	20	18	0.9	90	76.85192029230123	103.14807970769877	76.9-100.0
Pterogeniidae	2	0	0	0	0	0	0.0-0.0
Ptiliidae	133	96	0.7218045112781954	72.2	64.56465887830964	79.79624337732945	64.6-79.8
Ptilodactylidae	165	154	0.9333333333333333	93.3	89.52717493531024	97.13949173135643	89.5-97.1
Ptinidae	122	8	0.06557377049180328	6.6	2.1648570804403993	10.949897017920257	2.2-10.9
Pyrochroidae	1	1	1	100	100	100	100.0-100.0
Rhagophthalmidae	20	14	0.7	70	49.91597649871918	90.08402350128081	49.9-90.1
Ripiphoridae	6	2	0.3333333333333333	33.3	-4.386884254	71.05355092038887	0.0-71.1
Salpingidae	24	20	0.8333333333333334	83.3	68.4231081568038	98.24355850986286	68.4-98.2
Salticidae	39	0	0	0	0	0	0.0-0.0
Scarabaeidae	895	728	0.8134078212290503	81.3	78.78840147228792	83.89316277352215	78.8-83.9
Scirtidae	71	61	0.8591549295774648	85.9	77.82391047033028	94.00707544516267	77.8-94.0
Scraptiidae	45	37	0.8222222222222222	82.2	71.05145103381456	93.39299341062987	71.1-93.4
Silphidae	3	2	0.6666666666666666	66.7	13.322223379388564	120.01110995394475	13.3-100.0
Silvanidae	46	36	0.782608695652174	78.3	66.34102549466729	90.18071363576749	66.3-90.2
Sphindidae	24	14	0.5833333333333334	58.3	38.60895942879771	78.05770723786895	38.6-78.1
Staphylinidae	3949	3505	0.8875664725246898	88.8	87.77136453063217	89.74192997430579	87.8-89.7
Telegeusidae	1	0	0	0	0	0	0.0-0.0
Tenebrionidae	459	415	0.9041394335511983	90.4	87.72062661980794	93.10726009043171	87.7-93.1
Teredidae	2	0	0	0	0	0	0.0-0.0
Tetratomidae	3	1	0.3333333333333333	33.3	-20.01110995	86.67777662061143	0.0-86.7
Throscidae	28	25	0.8928571428571429	89.3	77.8292750483247	100.7421535231039	77.8-100.0
Trogidae	3	1	0.3333333333333333	33.3	-20.01110995	86.67777662061143	0.0-86.7
Trogossitidae	14	12	0.8571428571428571	85.7	67.38398293446235	104.04458849410906	67.4-100.0
Unknown	66	0	0	0	0	0	0.0-0.0
Zopheridae	65	38	0.5846153846153846	58.5	46.48145849998153	70.4416184230954	46.5-70.4
