# Supplementary material for: Phylogenetic Authentication of Amplicon Sequence Variants in Single‐Specimen Metabarcoding of Tropical Insects
Source: Mol Ecol Resour. 2026 Jul 8;26(5):e70178. doi: 10.1111/1755-0998.70178 (PMC13346335; doi:10.1111/1755-0998.70178)
Supplement: Supplementary file 7 — Table S5: Statistical test results for factors affecting COI authentication success. Includes chi‐square tests and linear mixed model results with effect sizes and interpretation for specimen‐level and family‐level factors. [file MEN-26-e70178-s001.csv]

Supplementary Table 5: Statistical test results for factors affecting COI authentication success. Includes Chi-square tests and linear mixed model results with effect sizes and interpretation for specimen-level and family-level factors.
Level	Factor	Test	Statistic	p_value	Effect_Size	Interpretation
Specimen	Family	Chi-square	χ² = 2971.57	< 0.001	Cramér's V = 0.410	Large
Specimen	Country	Chi-square	χ² = 1268.25	< 0.001	Cramér's V = 0.262	Medium
Specimen	Collection Method	Chi-square	χ² = 563.02	< 0.001	Cramér's V = 0.178	Medium
Specimen	Sequencing Batch	Chi-square	χ² = 1181.31	< 0.001	Cramér's V = 0.252	Medium
ASV	Phylogenetic Distance	Mann-Whitney U	U = 22,961,044	< 0.001	Cohen's d = -0.820	Large
ASV	Read Count	Mann-Whitney U	U = 1,100,432,821	< 0.001	Cohen's d = 1.384	Large
ASV	Proportional Abundance	Mann-Whitney U	U = 690,115,522	< 0.001	Cohen's d = 0.468	Medium
