# Supplementary material for: Phylogenetic Authentication of Amplicon Sequence Variants in Single‐Specimen Metabarcoding of Tropical Insects
Source: Mol Ecol Resour. 2026 Jul 8;26(5):e70178. doi: 10.1111/1755-0998.70178 (PMC13346335; doi:10.1111/1755-0998.70178)
Supplement: Supplementary file 8 — Table S6: Comparative analysis of DADA2 denoising pipeline outputs versus the phylogenetic authentication framework used in this study, including pipeline feature comparison and ASV record composition at each processing stage. [file MEN-26-e70178-s014.csv]

Supplementary Table 6: Comparative analysis of DADA2 denoising pipeline outputs versus the phylogenetic authentication framework used in this study, including pipeline feature comparison and ASV record composition at each processing stage.
SECTION A: Pipeline Feature Comparison (DADA2 vs Our Authentication Framework)
Feature	DADA2 Pipeline	Our Framework
Denoising algorithm	DADA2 divisive amplicon denoising	VSEARCH UNOISE3
Error model	Parametric error model (learned from data)	Alpha-based error correction (α=2)
Chimera detection	removeBimeraDenovo (consensus/pooled)	UCHIME3 de novo
Minimum abundance threshold	Implicit (error model-based)	MRCT = 4 reads (empirically optimised)
Length filtering	User-specified (optional)	418 bp (expected COI amplicon)
Translation validation	Not included	Invertebrate mitochondrial code (Table 5)
Specimen-level authentication	Not included	Yes (specimen-ASV abundance matching)
Phylogenetic placement	Not included	Yes (13380-taxon reference tree)
Taxonomic congruence check	Not included	Yes (3-level family/subfamily verification)
NUMT detection	Not included	Yes (abundance + phylogenetic distance)
Cross-contamination detection	Not included	Yes (specimen co-occurrence analysis)
Environmental contamination detection	Not included	Yes (taxonomic incongruence detection)
Intra-individual variant classification	Not included	Yes (NUMT vs heteroplasmy classification)
Multi-category ASV classification	Not included (binary: ASV or error)	Yes (5 categories: Auth, NUMT, Cross, Env, Tech)
Quality-weighted scoring	Not included	Yes (ML-based confidence scoring)
SECTION B: Authentication Gap Analysis (Records resolved at each processing stage)
Note: Numbers reflect final authenticated dataset (Table 2). Direct DADA2 comparison was not feasible; see Section 4.5 for conceptual discussion.
Processing stage	Total records	Authenticated ASVs	NUMTs (intra-individual variants)	Environmental contamination	Technical artefacts (below MRCT)
All records with reads ≥ 2 (DADA2-like)	119092	15921	36214	39267	27690
After MRCT = 4 filter	91402	15921	36214	39267	0
After full authentication framework	15921	15921	0	0	0
SECTION C: MRCT Threshold Sensitivity Analysis
Note: This analysis uses intermediate classification results to evaluate MRCT thresholds. Classification counts differ slightly from final Table 2 values due to subsequent refinement of the authentication process.
MRCT	Records_retained	Records_removed	Pct_retained	Auth_retained	Auth_removed_FN	Sensitivity	Precision	Artifact_removal_rate	Artifacts_retained	NUMTs_retained	EnvContam_retained
1	175111	842	99.52	15921	0	100	9.09	0	83709	36214	39267
2	119092	56861	67.68	15921	0	100	13.37	66.92	27690	36214	39267
3	101058	74895	57.43	15921	0	100	15.75	88.46	9656	36214	39267
4	91402	84551	51.95	15921	0	100	17.42	100	0	36214	39267
5	79122	96831	44.97	15744	177	98.89	19.9	100	0	30587	32791
8	60485	115468	34.38	15424	497	96.88	25.5	100	0	21906	23155
10	53833	122120	30.59	15224	697	95.62	28.28	100	0	18709	19900
15	43913	132040	24.96	14922	999	93.73	33.98	100	0	13829	15162
20	38030	137923	21.61	14666	1255	92.12	38.56	100	0	10933	12431
