# Supplementary material for: Phylogenetic Authentication of Amplicon Sequence Variants in Single‐Specimen Metabarcoding of Tropical Insects
Source: Mol Ecol Resour. 2026 Jul 8;26(5):e70178. doi: 10.1111/1755-0998.70178 (PMC13346335; doi:10.1111/1755-0998.70178)
Supplement: Supplementary file 9 — Table S7: Relative synonymous codon usage (RSCU) comparison between authenticated ASVs and confirmed NUMTs for all 64 codons. Includes mean RSCU values, delta RSCU and Wilcoxon signed‐rank test results with Benjamini–Hochberg correction. [file MEN-26-e70178-s004.csv]

Supplementary Table 7: Relative synonymous codon usage (RSCU) comparison between authenticated ASVs and confirmed NUMTs for all 64 codons. Includes mean RSCU values, delta RSCU, and Wilcoxon signed-rank test results with Benjamini-Hochberg correction.
codon	amino_acid	Auth_mean_RSCU	ProvenNUMT_mean_RSCU	delta_RSCU_NUMT_minus_Auth	p_value_raw	p_adjusted_BH	significant_BH005
AAA	K	1.8373983739837398	1.4182825484764543	-0.419115826	1.894989990275737e-06	5.8744689698547845e-05	TRUE
TGC	C	0.7142857142857143	0.5306122448979592	-0.183673469	0.5125243953822811	0.6907937502978572	FALSE
TAT	Y	0.9505050505050504	0.8487455197132616	-0.101759531	0.02048857397725253	0.07472303450527393	FALSE
CCC	P	0.9549302549302549	0.854652050458502	-0.100278204	0.0017390295561866657	0.021563966496714656	TRUE
CAC	H	0.4269696969696969	0.3467025089605735	-0.080267188	0.005520475362675506	0.03111540658962558	TRUE
TCA	S	2.3104996597256657	2.237193522140092	-0.073306138	0.12590934473507415	0.2518186894701483	FALSE
GAC	D	0.7310101010101011	0.6614336917562725	-0.069576409	0.050064225744042595	0.1255230597502497	FALSE
GCA	A	1.677176291721746	1.6088583936971035	-0.068317898	0.09347324544091887	0.21464226730877667	FALSE
CTA	L	0.9165003484292021	0.8503114358997327	-0.066188913	0.05061413699606842	0.1255230597502497	FALSE
GGA	G	2.616669290305654	2.561168043426108	-0.055501247	0.11969264230849093	0.24736479410421458	FALSE
AAT	N	1.6972642004460186	1.642353100901488	-0.0549111	0.0037484277774312846	0.02582250246674885	TRUE
ACA	T	1.9675070384161293	1.9139893797958316	-0.053517659	0.1030816537999899	0.22825223341426337	FALSE
TTC	F	0.319130549585095	0.2673603397796946	-0.05177021	0.0013384396416743457	0.02074581444595236	TRUE
GTC	V	0.2682354342904802	0.21956118914047718	-0.048674245	0.04347924863279352	0.1255230597502497	FALSE
CGT	R	0.6727272727272727	0.6304659498207885	-0.042261323	0.6622517311016001	0.8352895783009092	FALSE
CGG	R	0.1414141414141414	0.103584229390681	-0.037829912	0.26505579253907907	0.45714949318271203	FALSE
ACC	T	0.376736125827035	0.3461648864874671	-0.030571239	0.038741568872310665	0.1255230597502497	FALSE
GAG	E	0.10736196319018405	0.08024691358024691	-0.02711505	0.26544164120286506	0.45714949318271203	FALSE
CCA	P	1.2723088023088023	1.2452770407609115	-0.027031762	0.6188070240298105	0.7992924060385053	FALSE
AGA	S	2.2722178646946447	2.2457726699102905	-0.026445195	0.38300056954781425	0.5936508827991122	FALSE
ATA	M	1.9048458612094978	1.8821435553693617	-0.022702306	0.01897722968276742	0.07472303450527393	FALSE
CTG	L	0.09259039774454796	0.07031377235304304	-0.022276625	0.029927739490544652	0.10308443602298713	FALSE
GTG	V	0.15433275525018644	0.13475966679850174	-0.019573088	0.14607040246644926	0.2830114047787454	FALSE
CAG	Q	0.1303030303030303	0.11230714029422317	-0.01799589	0.7097737709343162	0.8352895783009092	FALSE
TGG	W	0.1616161616161616	0.14953405017921145	-0.012082111	0.4802867957035353	0.6767677575822543	FALSE
AGT	S	0.35149873632845774	0.33960961177080223	-0.011889125	0.7898844699435734	0.8904152206636646	FALSE
TCC	S	0.6563022025560725	0.6482543239169625	-0.008047879	0.8558004192731161	0.9392404564863259	FALSE
ATT	I	1.6908187054577433	1.6838073364543953	-0.007011369	0.4546578057276256	0.6711615227407807	FALSE
ACG	T	0.04845612300157754	0.04198456262972392	-0.00647156	0.32606354790561576	0.5319984202670572	FALSE
CTC	L	0.29537382824748226	0.2907648100806479	-0.004609018	0.569676977148373	0.7514887783659387	FALSE
GGG	G	0.47037877946968853	0.4663612492644751	-0.00401753	0.963496630371286	0.979291657098684	FALSE
GCG	A	0.05563540836268109	0.05370377531667855	-0.001931633	0.7829064520015606	0.8904152206636646	FALSE
CCG	P	0.0886002886002886	0.08683408586634392	-0.001766203	0.9801917922358762	0.9801917922358762	FALSE
GTT	V	1.6613553962177812	1.6604857087057736	-0.000869688	0.907238976150106	0.9683470085445196	FALSE
TTA	L	3.2269374540118707	3.2295248165134813	0.002587362501610624	0.9214915081310752	0.9683470085445196	FALSE
AGC	S	0.10592362573786722	0.1102544334722503	0.004330807734383074	0.8634952583825899	0.9392404564863259	FALSE
GGT	G	0.7986812514085242	0.8036077781239072	0.004926526715382962	0.9628671857479458	0.979291657098684	FALSE
ATC	I	0.3091812945422571	0.3161926635456047	0.0070113690033475895	0.4546578057276256	0.6711615227407807	FALSE
GCC	A	0.5152971607517063	0.5244640663995502	0.009166905647843948	0.7084664047170118	0.8352895783009092	FALSE
TGA	W	1.8383838383838382	1.8504659498207885	0.01208211143695026	0.4802867957035353	0.6767677575822543	FALSE
CGA	R	3.0787878787878786	3.0935483870967744	0.014760508308895748	0.714037865321745	0.8352895783009092	FALSE
TTG	L	0.1814258058409619	0.19846592245494662	0.017040116613984718	0.28598596338835935	0.4792197224345481	FALSE
CAA	Q	1.8696969696969696	1.887692859705777	0.017995890008807303	0.7097737709343162	0.8352895783009092	FALSE
ATG	M	0.09515413879050243	0.11785644463063819	0.02270230584013576	0.01897722968276742	0.07472303450527393	FALSE
GAA	E	1.892638036809816	1.919753086419753	0.027115049609937047	0.26544164120286506	0.45714949318271203	FALSE
TCG	S	0.07228131345778406	0.10268274767425871	0.03040143421647465	0.01761844415556631	0.07472303450527393	FALSE
AGG	S	0.10513563033686872	0.1456133615636262	0.04047773122675748	0.008554325058696135	0.0441973461365967	TRUE
TCT	S	2.1261409671626392	2.1706193295517173	0.0444783623890781	0.35388203830058995	0.5625817019137583	FALSE
TTT	F	1.6808694504149047	1.7326396602203054	0.0517702098054007	0.0013384396416743457	0.02074581444595236	TRUE
GGC	G	0.11427067881613336	0.16886292918550982	0.05459225036937647	0.003035028540336208	0.02582250246674885	TRUE
AAC	N	0.3027357995539814	0.357646899098512	0.054911099544530606	0.0037484277774312846	0.02582250246674885	TRUE
GCT	A	1.7518911391638663	1.8129737645866677	0.061082625422801407	0.1135550406806464	0.2427728455931061	FALSE
CGC	R	0.10707070707070705	0.17240143369175626	0.0653307266210492	0.06992934074905124	0.16675458178619912	FALSE
GTA	V	1.9160764142415516	1.9851934353552476	0.069117021113696	0.19715400878988754	0.3704105619688796	FALSE
GAT	D	1.268989898989899	1.3385663082437278	0.06957640925382891	0.050064225744042595	0.1255230597502497	FALSE
CTT	L	1.2871721657259343	1.360619242698148	0.07344707697221375	0.04490039857551733	0.1255230597502497	FALSE
CAT	H	1.5730303030303028	1.6532974910394265	0.08026718800912369	0.005520475362675506	0.03111540658962558	TRUE
ACT	T	1.6073007127552583	1.6978611710869773	0.090560458331719	0.04496462823479018	0.1255230597502497	FALSE
TAC	Y	1.0494949494949495	1.1512544802867382	0.10175953079178868	0.02048857397725253	0.07472303450527393	FALSE
CCT	P	1.6841606541606542	1.8132368229142424	0.12907616875358818	0.0030457074156426175	0.02582250246674885	TRUE
TGT	C	1.2857142857142858	1.469387755102041	0.18367346938775508	0.5125243953822811	0.6907937502978572	FALSE
AAG	K	0.16260162601626016	0.5817174515235457	0.41911582550728554	1.894989990275737e-06	5.8744689698547845e-05	TRUE
