# Supplementary material for: Phylogenetic Authentication of Amplicon Sequence Variants in Single‐Specimen Metabarcoding of Tropical Insects
Source: Mol Ecol Resour. 2026 Jul 8;26(5):e70178. doi: 10.1111/1755-0998.70178 (PMC13346335; doi:10.1111/1755-0998.70178)
Supplement: Supplementary file 10 — Table S8: Comparison of sequence quality and composition metrics between authenticated ASVs and NUMTs using cross‐specimen matched pairs. Includes Mann–Whitney U tests, effect sizes, linear mixed model coefficients and intraclass correlation coefficients. [file MEN-26-e70178-s010.csv]

Supplementary Table 8: Comparison of sequence quality and composition metrics between authenticated ASVs and NUMTs using cross-specimen matched pairs. Includes Mann-Whitney U tests, effect sizes, linear mixed model coefficients, and intraclass correlation coefficients.
Metric	Auth. (Mean ± SD)	NUMT (Mean ± SD)	Mann-Whitney p	Effect size (r)	LMM β	LMM p	ICC_specimen
GC Content (%)	33.82 ± 3.30	33.65 ± 2.89	0.522 (ns)	−0.024	−0.04	0.139 (ns)	0.949
GC 1st codon pos. (%)	43.72 ± 4.25	43.42 ± 3.97	0.115 (ns)	−0.058	−0.07	0.058 (ns)	0.949
GC 2nd codon pos. (%)	43.63 ± 1.50	43.57 ± 1.52	0.159 (ns)	−0.052	−0.02	0.217 (ns)	0.908
GC 3rd codon pos. (%)	14.33 ± 6.70	14.18 ± 6.07	0.786 (ns)	0.01	−0.04	0.570 (ns)	0.929
ENC	33.58 ± 4.83	33.36 ± 4.39	0.750 (ns)	−0.012	−0.05	0.406 (ns)	0.896
Note: Mann-Whitney U test — n = 330 matched authenticated ASVs vs n = 930 proven NUMTs (one value per unique ASV sequence). LMM: linear mixed model (metric ~ group + (1|specimen_id)); β = estimated difference (NUMT − Authenticated) from fixed effect; ICC_specimen = intraclass correlation attributable to specimen-level variation.
