# Supplementary material for: Phylogenetic Authentication of Amplicon Sequence Variants in Single‐Specimen Metabarcoding of Tropical Insects
Source: Mol Ecol Resour. 2026 Jul 8;26(5):e70178. doi: 10.1111/1755-0998.70178 (PMC13346335; doi:10.1111/1755-0998.70178)
Supplement: Supplementary file 11 — Data S1: Tagged degenerate primer combinations used for COI amplicon generation, including Illumina adapter tail sequences, sample‐specific inline tags and degenerate primer sequences for all forward and reverse primer pairs used in this study. [file MEN-26-e70178-s006.xlsx]

## Sheet: Sheet1
Supplementary Material 1: Tagged degenerate primer combinations used for COI amplicon generation, including Illumina adapter tail sequences, sample-specific inline tags, and degenerate primer sequences for all forward and reverse primer pairs used in this study.
Forward Primer					Reverse Primer
Primer Name	Shortform	Illumina Tail	Tag	Primer	Primer Name	Shortform	Illumina Tail	Tag	Primer
Ill_B_F_tag6_NT_Tag0	F00	TCGTCGGCAGCGTCAGATGTGTATAAGAGACAG	TATGCG	CCNGAYATRGCNTTYCCNCG	FoldegR_tag6_NT_Tag0	R00	GTCTCGTGGGCTCGGAGATGTGTATAAGAGACAG	TATGCG	TANACYTCNGGRTGNCCRAARAAYCA
Ill_B_F_tag6_NT_Tag1	F01	TCGTCGGCAGCGTCAGATGTGTATAAGAGACAG	AACACC	CCNGAYATRGCNTTYCCNCG	FoldegR_tag6_NT_Tag1	R01	GTCTCGTGGGCTCGGAGATGTGTATAAGAGACAG	AACACC	TANACYTCNGGRTGNCCRAARAAYCA
Ill_B_F_tag6_NT_Tag2	F02	TCGTCGGCAGCGTCAGATGTGTATAAGAGACAG	AACCAG	CCNGAYATRGCNTTYCCNCG	FoldegR_tag6_NT_Tag2	R02	GTCTCGTGGGCTCGGAGATGTGTATAAGAGACAG	AACCAG	TANACYTCNGGRTGNCCRAARAAYCA
Ill_B_F_tag6_NT_Tag3	F03	TCGTCGGCAGCGTCAGATGTGTATAAGAGACAG	AACGGA	CCNGAYATRGCNTTYCCNCG	FoldegR_tag6_NT_Tag3	R03	GTCTCGTGGGCTCGGAGATGTGTATAAGAGACAG	AACGGA	TANACYTCNGGRTGNCCRAARAAYCA
Ill_B_F_tag6_NT_Tag4	F04	TCGTCGGCAGCGTCAGATGTGTATAAGAGACAG	AAGAGG	CCNGAYATRGCNTTYCCNCG	FoldegR_tag6_NT_Tag4	R04	GTCTCGTGGGCTCGGAGATGTGTATAAGAGACAG	AAGAGG	TANACYTCNGGRTGNCCRAARAAYCA
Ill_B_F_tag6_NT_Tag5	F05	TCGTCGGCAGCGTCAGATGTGTATAAGAGACAG	AAGCCT	CCNGAYATRGCNTTYCCNCG	FoldegR_tag6_NT_Tag5	R05	GTCTCGTGGGCTCGGAGATGTGTATAAGAGACAG	AAGCCT	TANACYTCNGGRTGNCCRAARAAYCA
Ill_B_F_tag6_NT_Tag6	F06	TCGTCGGCAGCGTCAGATGTGTATAAGAGACAG	AAGGTC	CCNGAYATRGCNTTYCCNCG	FoldegR_tag6_NT_Tag6	R06	GTCTCGTGGGCTCGGAGATGTGTATAAGAGACAG	AAGGTC	TANACYTCNGGRTGNCCRAARAAYCA
Ill_B_F_tag6_NT_Tag7	F07	TCGTCGGCAGCGTCAGATGTGTATAAGAGACAG	AATCGC	CCNGAYATRGCNTTYCCNCG	FoldegR_tag6_NT_Tag7	R07	GTCTCGTGGGCTCGGAGATGTGTATAAGAGACAG	AATCGC	TANACYTCNGGRTGNCCRAARAAYCA
Ill_B_F_tag6_NT_Tag8	F08	TCGTCGGCAGCGTCAGATGTGTATAAGAGACAG	ACAACG	CCNGAYATRGCNTTYCCNCG	FoldegR_tag6_NT_Tag8	R08	GTCTCGTGGGCTCGGAGATGTGTATAAGAGACAG	ACAACG	TANACYTCNGGRTGNCCRAARAAYCA
Ill_B_F_tag6_NT_Tag11	F11	TCGTCGGCAGCGTCAGATGTGTATAAGAGACAG	ACGCAA	CCNGAYATRGCNTTYCCNCG	FoldegR_tag6_NT_Tag11	R11	GTCTCGTGGGCTCGGAGATGTGTATAAGAGACAG	ACGCAA	TANACYTCNGGRTGNCCRAARAAYCA
Ill_B_F_tag6_NT_Tag12	F12	TCGTCGGCAGCGTCAGATGTGTATAAGAGACAG	ACGTGT	CCNGAYATRGCNTTYCCNCG	FoldegR_tag6_NT_Tag12	R12	GTCTCGTGGGCTCGGAGATGTGTATAAGAGACAG	ACGTGT	TANACYTCNGGRTGNCCRAARAAYCA
Ill_B_F_tag6_NT_Tag13	F13	TCGTCGGCAGCGTCAGATGTGTATAAGAGACAG	ACTCTG	CCNGAYATRGCNTTYCCNCG	FoldegR_tag6_NT_Tag13	R13	GTCTCGTGGGCTCGGAGATGTGTATAAGAGACAG	ACTCTG	TANACYTCNGGRTGNCCRAARAAYCA
Ill_B_F_tag6_NT_Tag14	F14	TCGTCGGCAGCGTCAGATGTGTATAAGAGACAG	AGAAGC	CCNGAYATRGCNTTYCCNCG	FoldegR_tag6_NT_Tag14	R14	GTCTCGTGGGCTCGGAGATGTGTATAAGAGACAG	AGAAGC	TANACYTCNGGRTGNCCRAARAAYCA
Ill_B_F_tag6_NT_Tag15	F15	TCGTCGGCAGCGTCAGATGTGTATAAGAGACAG	AGCATG	CCNGAYATRGCNTTYCCNCG	FoldegR_tag6_NT_Tag15	R15	GTCTCGTGGGCTCGGAGATGTGTATAAGAGACAG	AGCATG	TANACYTCNGGRTGNCCRAARAAYCA
Ill_B_F_tag6_NT_Tag16	F16	TCGTCGGCAGCGTCAGATGTGTATAAGAGACAG	AGCTAC	CCNGAYATRGCNTTYCCNCG	FoldegR_tag6_NT_Tag16	R16	GTCTCGTGGGCTCGGAGATGTGTATAAGAGACAG	AGCTAC	TANACYTCNGGRTGNCCRAARAAYCA
Ill_B_F_tag6_NT_Tag17	F17	TCGTCGGCAGCGTCAGATGTGTATAAGAGACAG	AGGACA	CCNGAYATRGCNTTYCCNCG	FoldegR_tag6_NT_Tag17	R17	GTCTCGTGGGCTCGGAGATGTGTATAAGAGACAG	AGGACA	TANACYTCNGGRTGNCCRAARAAYCA
Ill_B_F_tag6_NT_Tag18	F18	TCGTCGGCAGCGTCAGATGTGTATAAGAGACAG	AGTGAG	CCNGAYATRGCNTTYCCNCG	FoldegR_tag6_NT_Tag18	R18	GTCTCGTGGGCTCGGAGATGTGTATAAGAGACAG	AGTGAG	TANACYTCNGGRTGNCCRAARAAYCA
Ill_B_F_tag6_NT_Tag21	F21	TCGTCGGCAGCGTCAGATGTGTATAAGAGACAG	CAAGCA	CCNGAYATRGCNTTYCCNCG	FoldegR_tag6_NT_Tag21	R21	GTCTCGTGGGCTCGGAGATGTGTATAAGAGACAG	CAAGCA	TANACYTCNGGRTGNCCRAARAAYCA
Ill_B_F_tag6_NT_Tag22	F22	TCGTCGGCAGCGTCAGATGTGTATAAGAGACAG	CAATGG	CCNGAYATRGCNTTYCCNCG	FoldegR_tag6_NT_Tag22	R22	GTCTCGTGGGCTCGGAGATGTGTATAAGAGACAG	CAATGG	TANACYTCNGGRTGNCCRAARAAYCA
Ill_B_F_tag6_NT_Tag23	F23	TCGTCGGCAGCGTCAGATGTGTATAAGAGACAG	CACAGT	CCNGAYATRGCNTTYCCNCG	FoldegR_tag6_NT_Tag23	R23	GTCTCGTGGGCTCGGAGATGTGTATAAGAGACAG	CACAGT	TANACYTCNGGRTGNCCRAARAAYCA
Ill_B_F_tag6_NT_Tag24	F24	TCGTCGGCAGCGTCAGATGTGTATAAGAGACAG	CAGGAT	CCNGAYATRGCNTTYCCNCG	FoldegR_tag6_NT_Tag24	R24	GTCTCGTGGGCTCGGAGATGTGTATAAGAGACAG	CAGGAT	TANACYTCNGGRTGNCCRAARAAYCA
Ill_B_F_tag6_NT_Tag25	F25	TCGTCGGCAGCGTCAGATGTGTATAAGAGACAG	CCATAC	CCNGAYATRGCNTTYCCNCG	FoldegR_tag6_NT_Tag25	R25	GTCTCGTGGGCTCGGAGATGTGTATAAGAGACAG	CCATAC	TANACYTCNGGRTGNCCRAARAAYCA
Ill_B_F_tag6_NT_Tag26	F26	TCGTCGGCAGCGTCAGATGTGTATAAGAGACAG	CCGTTA	CCNGAYATRGCNTTYCCNCG	FoldegR_tag6_NT_Tag26	R26	GTCTCGTGGGCTCGGAGATGTGTATAAGAGACAG	CCGTTA	TANACYTCNGGRTGNCCRAARAAYCA
Ill_B_F_tag6_NT_Tag27	F27	TCGTCGGCAGCGTCAGATGTGTATAAGAGACAG	CCTAAG	CCNGAYATRGCNTTYCCNCG	FoldegR_tag6_NT_Tag27	R27	GTCTCGTGGGCTCGGAGATGTGTATAAGAGACAG	CCTAAG	TANACYTCNGGRTGNCCRAARAAYCA
Ill_B_F_tag6_NT_Tag28	F28	TCGTCGGCAGCGTCAGATGTGTATAAGAGACAG	CCTTCT	CCNGAYATRGCNTTYCCNCG	FoldegR_tag6_NT_Tag28	R28	GTCTCGTGGGCTCGGAGATGTGTATAAGAGACAG	CCTTCT	TANACYTCNGGRTGNCCRAARAAYCA
Ill_B_F_tag6_NT_Tag31	F31	TCGTCGGCAGCGTCAGATGTGTATAAGAGACAG	CGTCAT	CCNGAYATRGCNTTYCCNCG	FoldegR_tag6_NT_Tag31	R31	GTCTCGTGGGCTCGGAGATGTGTATAAGAGACAG	CGTCAT	TANACYTCNGGRTGNCCRAARAAYCA
Ill_B_F_tag6_NT_Tag32	F32	TCGTCGGCAGCGTCAGATGTGTATAAGAGACAG	CTACCT	CCNGAYATRGCNTTYCCNCG	FoldegR_tag6_NT_Tag32	R32	GTCTCGTGGGCTCGGAGATGTGTATAAGAGACAG	CTACCT	TANACYTCNGGRTGNCCRAARAAYCA
Ill_B_F_tag6_NT_Tag33	F33	TCGTCGGCAGCGTCAGATGTGTATAAGAGACAG	CTCACA	CCNGAYATRGCNTTYCCNCG	FoldegR_tag6_NT_Tag33	R33	GTCTCGTGGGCTCGGAGATGTGTATAAGAGACAG	CTCACA	TANACYTCNGGRTGNCCRAARAAYCA
Ill_B_F_tag6_NT_Tag34	F34	TCGTCGGCAGCGTCAGATGTGTATAAGAGACAG	CTGAAC	CCNGAYATRGCNTTYCCNCG	FoldegR_tag6_NT_Tag34	R34	GTCTCGTGGGCTCGGAGATGTGTATAAGAGACAG	CTGAAC	TANACYTCNGGRTGNCCRAARAAYCA
Ill_B_F_tag6_NT_Tag35	F35	TCGTCGGCAGCGTCAGATGTGTATAAGAGACAG	CTTGGT	CCNGAYATRGCNTTYCCNCG	FoldegR_tag6_NT_Tag35	R35	GTCTCGTGGGCTCGGAGATGTGTATAAGAGACAG	CTTGGT	TANACYTCNGGRTGNCCRAARAAYCA
Ill_B_F_tag6_NT_Tag36	F36	TCGTCGGCAGCGTCAGATGTGTATAAGAGACAG	GAACGT	CCNGAYATRGCNTTYCCNCG	FoldegR_tag6_NT_Tag36	R36	GTCTCGTGGGCTCGGAGATGTGTATAAGAGACAG	GAACGT	TANACYTCNGGRTGNCCRAARAAYCA
Ill_B_F_tag6_NT_Tag37	F37	TCGTCGGCAGCGTCAGATGTGTATAAGAGACAG	GACTTC	CCNGAYATRGCNTTYCCNCG	FoldegR_tag6_NT_Tag37	R37	GTCTCGTGGGCTCGGAGATGTGTATAAGAGACAG	GACTTC	TANACYTCNGGRTGNCCRAARAAYCA
Ill_B_F_tag6_NT_Tag38	F38	TCGTCGGCAGCGTCAGATGTGTATAAGAGACAG	GAGTCA	CCNGAYATRGCNTTYCCNCG	FoldegR_tag6_NT_Tag38	R38	GTCTCGTGGGCTCGGAGATGTGTATAAGAGACAG	GAGTCA	TANACYTCNGGRTGNCCRAARAAYCA
Ill_B_F_tag6_NT_Tag41	F41	TCGTCGGCAGCGTCAGATGTGTATAAGAGACAG	GCCATT	CCNGAYATRGCNTTYCCNCG	FoldegR_tag6_NT_Tag41	R41	GTCTCGTGGGCTCGGAGATGTGTATAAGAGACAG	GCCATT	TANACYTCNGGRTGNCCRAARAAYCA
Ill_B_F_tag6_NT_Tag42	F42	TCGTCGGCAGCGTCAGATGTGTATAAGAGACAG	GCTTGA	CCNGAYATRGCNTTYCCNCG	FoldegR_tag6_NT_Tag42	R42	GTCTCGTGGGCTCGGAGATGTGTATAAGAGACAG	GCTTGA	TANACYTCNGGRTGNCCRAARAAYCA
Ill_B_F_tag6_NT_Tag43	F43	TCGTCGGCAGCGTCAGATGTGTATAAGAGACAG	GGAGAA	CCNGAYATRGCNTTYCCNCG	FoldegR_tag6_NT_Tag43	R43	GTCTCGTGGGCTCGGAGATGTGTATAAGAGACAG	GGAGAA	TANACYTCNGGRTGNCCRAARAAYCA
Ill_B_F_tag6_NT_Tag44	F44	TCGTCGGCAGCGTCAGATGTGTATAAGAGACAG	GGATCT	CCNGAYATRGCNTTYCCNCG	FoldegR_tag6_NT_Tag44	R44	GTCTCGTGGGCTCGGAGATGTGTATAAGAGACAG	GGATCT	TANACYTCNGGRTGNCCRAARAAYCA
Ill_B_F_tag6_NT_Tag45	F45	TCGTCGGCAGCGTCAGATGTGTATAAGAGACAG	GTAACC	CCNGAYATRGCNTTYCCNCG	FoldegR_tag6_NT_Tag45	R45	GTCTCGTGGGCTCGGAGATGTGTATAAGAGACAG	GTAACC	TANACYTCNGGRTGNCCRAARAAYCA
Ill_B_F_tag6_NT_Tag46	F46	TCGTCGGCAGCGTCAGATGTGTATAAGAGACAG	GTACAG	CCNGAYATRGCNTTYCCNCG	FoldegR_tag6_NT_Tag46	R46	GTCTCGTGGGCTCGGAGATGTGTATAAGAGACAG	GTACAG	TANACYTCNGGRTGNCCRAARAAYCA
Ill_B_F_tag6_NT_Tag47	F47	TCGTCGGCAGCGTCAGATGTGTATAAGAGACAG	GTCGTA	CCNGAYATRGCNTTYCCNCG	FoldegR_tag6_NT_Tag47	R47	GTCTCGTGGGCTCGGAGATGTGTATAAGAGACAG	GTCGTA	TANACYTCNGGRTGNCCRAARAAYCA
Ill_B_F_tag6_NT_Tag48	F48	TCGTCGGCAGCGTCAGATGTGTATAAGAGACAG	GTGCTT	CCNGAYATRGCNTTYCCNCG	FoldegR_tag6_NT_Tag48	R48	GTCTCGTGGGCTCGGAGATGTGTATAAGAGACAG	GTGCTT	TANACYTCNGGRTGNCCRAARAAYCA
Ill_B_F_tag6_NT_Tag51	F51	TCGTCGGCAGCGTCAGATGTGTATAAGAGACAG	TCAGAG	CCNGAYATRGCNTTYCCNCG	FoldegR_tag6_NT_Tag51	R51	GTCTCGTGGGCTCGGAGATGTGTATAAGAGACAG	TCAGAG	TANACYTCNGGRTGNCCRAARAAYCA
Ill_B_F_tag6_NT_Tag52	F52	TCGTCGGCAGCGTCAGATGTGTATAAGAGACAG	TCCTTG	CCNGAYATRGCNTTYCCNCG	FoldegR_tag6_NT_Tag52	R52	GTCTCGTGGGCTCGGAGATGTGTATAAGAGACAG	TCCTTG	TANACYTCNGGRTGNCCRAARAAYCA
Ill_B_F_tag6_NT_Tag53	F53	TCGTCGGCAGCGTCAGATGTGTATAAGAGACAG	TCGACT	CCNGAYATRGCNTTYCCNCG	FoldegR_tag6_NT_Tag53	R53	GTCTCGTGGGCTCGGAGATGTGTATAAGAGACAG	TCGACT	TANACYTCNGGRTGNCCRAARAAYCA
Ill_B_F_tag6_NT_Tag54	F54	TCGTCGGCAGCGTCAGATGTGTATAAGAGACAG	TCTAGC	CCNGAYATRGCNTTYCCNCG	FoldegR_tag6_NT_Tag54	R54	GTCTCGTGGGCTCGGAGATGTGTATAAGAGACAG	TCTAGC	TANACYTCNGGRTGNCCRAARAAYCA
Ill_B_F_tag6_NT_Tag55	F55	TCGTCGGCAGCGTCAGATGTGTATAAGAGACAG	TGACCA	CCNGAYATRGCNTTYCCNCG	FoldegR_tag6_NT_Tag55	R55	GTCTCGTGGGCTCGGAGATGTGTATAAGAGACAG	TGACCA	TANACYTCNGGRTGNCCRAARAAYCA
Ill_B_F_tag6_NT_Tag56	F56	TCGTCGGCAGCGTCAGATGTGTATAAGAGACAG	TGGAAG	CCNGAYATRGCNTTYCCNCG	FoldegR_tag6_NT_Tag56	R56	GTCTCGTGGGCTCGGAGATGTGTATAAGAGACAG	TGGAAG	TANACYTCNGGRTGNCCRAARAAYCA
Ill_B_F_tag6_NT_Tag57	F57	TCGTCGGCAGCGTCAGATGTGTATAAGAGACAG	TGGTGA	CCNGAYATRGCNTTYCCNCG	FoldegR_tag6_NT_Tag57	R57	GTCTCGTGGGCTCGGAGATGTGTATAAGAGACAG	TGGTGA	TANACYTCNGGRTGNCCRAARAAYCA
Ill_B_F_tag6_NT_Tag58	F58	TCGTCGGCAGCGTCAGATGTGTATAAGAGACAG	TGTGTC	CCNGAYATRGCNTTYCCNCG	FoldegR_tag6_NT_Tag58	R58	GTCTCGTGGGCTCGGAGATGTGTATAAGAGACAG	TGTGTC	TANACYTCNGGRTGNCCRAARAAYCA
