# Supplementary material for: Phylogenetic Authentication of Amplicon Sequence Variants in Single‐Specimen Metabarcoding of Tropical Insects
Source: Mol Ecol Resour. 2026 Jul 8;26(5):e70178. doi: 10.1111/1755-0998.70178 (PMC13346335; doi:10.1111/1755-0998.70178)
Supplement: Supplementary file 14 — Data S4: Phylogenetic framework documentation for ASV authentication, including mitochondrial genome data collection and preparation, protein‐coding gene extraction, supermatrix construction, phylogenetic tree inference and quality assessment, software dependencies and expected output file structure. [file MEN-26-e70178-s005.xlsx]

## Sheet: Sheet1
Supplementary Material 3: Mitogenome reference sequences used for phylogenetic reference tree construction, including specimen identifiers, taxonomic classifications (species to class level), project sample identifiers, matched ASV identifiers, COI sequence similarity, amplicon length, and protein-coding gene annotations.
mt_id	type	morphospecies	species	subgenus	genus	subtribe	tribe	subfamily	family	superfamily	infraorder	suborder	order	class	Image_link	image_id	project_sample_id	asv_id	similarity	length	PCGs	COX1
BIOD00001	BMHN	CH_Elat1						Agrypninae	Elateridae	Elateroidea	Elateriformia	Polyphaga	Coleoptera	Insecta	YES	CH_Elat1	CH_FIT2_P1_Adult_756_A02_1427008_Elateridae	6KP2253	100	418	XXXXXXXXXXXXX	COX1
BIOD00002	BMHN	MS1209						Histerinae	Histeridae	Histeroidea	Staphyliniformia	Polyphaga	Coleoptera	Insecta	YES	MS1209	MS1209	6KP2976	100	418	XXXXXXXXXXXXX	COX1
BIOD00003	BMHN	MS2026	Debus shoreae		Debus			Scolytinae	Curculionidae	Curculionoidea	Cucujiformia	Polyphaga	Coleoptera	Insecta	YES	MS2026	MS2026	6KP485	100	418	XXXXXXXXXXXXX	COX1
BIOD00004	BMHN	MS93					Xyleborini	Scolytinae	Curculionidae	Curculionoidea	Cucujiformia	Polyphaga	Coleoptera	Insecta	YES	MS93	MS93	6KP11	100	418	XXXXXXXXXXXX-	COX1
BIOD00005	BMHN	MS102						Stenochiinae	Tenebrionidae	Tenebrionoidea	Cucujiformia	Polyphaga	Coleoptera	Insecta	YES	MS102	MS102	6KP263	100	418	XXXXXXXXX---X	COX1
BIOD00006	BMHN	MS1698							Eucnemidae	Elateroidea	Elateriformia	Polyphaga	Coleoptera	Insecta	YES	MS1698	MS1698	6KP2618	100	418	XXXXXXXX----X	COX1
BIOD00007	BMHN	MS2190							Rhagophthalmidae	Elateroidea	Elateriformia	Polyphaga	Coleoptera	Insecta	YES	MS2190	MS2190	6KP412	100	418	XXXXXXXX----X	COX1
BIOD00008	BMHN	SF_Hydro14						Sphaeridiinae	Hydrophilidae	Hydrophiloidea	Staphyliniformia	Polyphaga	Coleoptera	Insecta	YES	SF_Hydro14	SF_LL_P1_Adult_759_D06_1687027_Hydrophilidae	6KP2436	100	418	XXXXXXXX-----	COX1
BIOD00009	BMHN	CH_Curc177						Conoderinae	Curculionidae	Curculionoidea	Cucujiformia	Polyphaga	Coleoptera	Insecta	YES	CH_Curc177	CH_MALAISE1_P1_Adult_763_H10_1721291_Curculionidae	6KP2286	100	418	XXXXXXXXX----	COX1
BIOD00010	BMHN	CH_Elat8_Dorsal						Elaterinae	Elateridae	Elateroidea	Elateriformia	Polyphaga	Coleoptera	Insecta	YES	CH_Elat8_Dorsal	CH_MALAISE1_P1_Adult_761_B06_1687195_Elateridae	6KP552	100	418	XXXXXXXX-----	COX1
BIOD00011	BMHN	CH_Ceram2						Cerambycinae	Cerambycidae	Chrysomeloidea	Cucujiformia	Polyphaga	Coleoptera	Insecta	YES	CH_Ceram2	CH_FIT1_P5_Adult_756_C06_1427036_Cerambycidae	6KP3072	100	418	XXXXXXX-----X	COX1
BIOD00012	BMHN	MS892			Sostea				Dryopidae	Byrrhoidea	Elateriformia	Polyphaga	Coleoptera	Insecta	YES	MS892	MS892	6KP1431	100	418	XXXXXXX------	COX1
BIOD00013	BMHN	SF_Staph74						Aleocharinae	Staphylinidae	Staphylinoidea	Staphyliniformia	Polyphaga	Coleoptera	Insecta	YES	SF_Staph74	SF_FIT2_P1_Adult_749_H07_1426424_Staphylinidae	6KP3095	100	418	XXXXXXX-----X	COX1
BIOD00014	BMHN	SF_Curc184						Conoderinae	Curculionidae	Curculionoidea	Cucujiformia	Polyphaga	Coleoptera	Insecta	YES	SF_Curc184	SF_MALAISE1_P1_Adult_754_D06_1426856_Curculionidae	6KP4580	100	418	XXXXXXX-----X	COX1
BIOD00015	BMHN	(NA)_FG_76						Diaperinae	Tenebrionidae	Tenebrionoidea	Cucujiformia	Polyphaga	Coleoptera	Insecta	YES	NA	FG_LL_P4_Adult_732_D10_1425751_Tenebrionidae	6KP2075	100	418	XXXXXX------X	COX1
BIOD00016	BMHN	MS214			Agraeus			Agrypninae	Elateridae	Elateroidea	Elateriformia	Polyphaga	Coleoptera	Insecta	YES	MS214	MS214	6KP1535	100	418	XXXXXXX------	COX1
BIOD00017	BMHN	MS1091						Abraeinae	Histeridae	Histeroidea	Staphyliniformia	Polyphaga	Coleoptera	Insecta	YES	MS1091	MS1091	6KP1097	100	418	XXXXXX------X	COX1
BIOD00018	BMHN	(NA)_FG_80			Neoelmis				Elmidae	Byrrhoidea	Elateriformia	Polyphaga	Coleoptera	Insecta	YES	NA	FG_LL_P7_Adult_732_H10_1425755_Elmidae	6KP4688	100	418	XXXXXX------X	COX1
BIOD00019	BMHN	(MS2005)_MS684						Carpophilinae	Nitidulidae	Cucujoidea	Cucujiformia	Polyphaga	Coleoptera	Insecta	YES	MS2005	MS2005	6KP99	100	418	XXXXXX------X	COX1
BIOD00020	BMHN	MS220						Mordellinae	Mordellidae	Tenebrionoidea	Cucujiformia	Polyphaga	Coleoptera	Insecta	YES	MS220	MS220	6KP469	100	418	XXXXXX------X	COX1
BIOD00021	BMHN							Lagriinae	Tenebrionidae	Tenebrionoidea	Cucujiformia	Polyphaga	Coleoptera	Insecta	NO						XXXXXX------X	COX1
BIOD00022	BMHN	SF_Ero13					Monommatini	Zopherinae	Zopheridae	Tenebrionoidea	Cucujiformia	Polyphaga	Coleoptera	Insecta	YES	SF_Ero13	SF_MALAISE2_P1_Adult_766_F03_1721548_Erotylidae	6KP909	100	418	XXXXXX------X	COX1
BIOD00023	BMHN	MS2615						Scolytinae	Curculionidae	Curculionoidea	Cucujiformia	Polyphaga	Coleoptera	Insecta	YES	MS2615	MS2615	6KP45	100	418	XXXXXX------X	COX1
BIOD00024	BMHN	MS2021							Platypodidae	Curculionoidea	Cucujiformia	Polyphaga	Coleoptera	Insecta	YES	MS2021	MS2021	6KP895	100	418	XXXXXXX------	COX1
BIOD00025	BMHN	(NA)_P5FIT1Staph62						Aleocharinae	Staphylinidae	Staphylinoidea	Staphyliniformia	Polyphaga	Coleoptera	Insecta	YES	NA	FG_FIT1_P5_Adult_770_F02_1274843_Staphylinidae	6KP1401	100	418	XXXXXX-------	COX1
BIOD00026	BMHN	SF_Curc77						Scolytinae	Curculionidae	Curculionoidea	Cucujiformia	Polyphaga	Coleoptera	Insecta	YES	SF_Curc77	SF_FIT1_P1_Adult_749_C07_1426364_Curculionidae	6KP4524	100	418	XXXXXX------X	COX1
BIOD00027	BMHN	MS2273						Scolytinae	Curculionidae	Curculionoidea	Cucujiformia	Polyphaga	Coleoptera	Insecta	YES	MS2273	MS2273	6KP570	100	418	XXXXXX------X	COX1
BIOD00028	BMHN	MS408						Eumolpinae	Chrysomelidae	Chrysomeloidea	Cucujiformia	Polyphaga	Coleoptera	Insecta	YES	MS408	MS408	6KP476	100	418	XXXXXX------X	COX1
BIOD00029	BMHN	SF_Curc50						Conoderinae	Curculionidae	Curculionoidea	Cucujiformia	Polyphaga	Coleoptera	Insecta	YES	SF_Curc50	SF_FIT1_P5_Adult_747_G05_1426221_Curculionidae	6KP3465	100	418	XXXXXX------X	COX1
BIOD00030	BMHN	CH_Ptilo2							Ptilodactylidae	Byrrhoidea	Elateriformia	Polyphaga	Coleoptera	Insecta	YES	CH_Ptilo2	CH_MALAISE2_P1_Adult_764_A07_1721300_Ptilodactylidae	6KP7752	100	418	XXXXXX-------	COX1
BIOD00031	BMHN	(NA)_P8FITStaph7						Aleocharinae	Staphylinidae	Staphylinoidea	Staphyliniformia	Polyphaga	Coleoptera	Insecta	YES	NA	FG_FIT_P8_Adult_783_E09_1275209_Staphylinidae	6KP2329	100	418	XXXXXX-------	COX1
BIOD00032	BMHN	SF_Scar20						Scarabaeinae	Scarabaeidae	Scarabaeoidea	Scarabaeiformia	Polyphaga	Coleoptera	Insecta	YES	SF_Scar20	SF_FIT1_P1_Adult_746_D06_1426087_Scarabaeidae	6KP14639	100	418	XXXXXX-------	COX1
BIOD00033	BMHN	MS331						Galerucinae	Chrysomelidae	Chrysomeloidea	Cucujiformia	Polyphaga	Coleoptera	Insecta	YES	MS331	MS331	6KP2432	100	418	XXXXXX-------	COX1
BIOD00035	BMHN	SF_Chrys78			Systena			Galerucinae	Chrysomelidae	Chrysomeloidea	Cucujiformia	Polyphaga	Coleoptera	Insecta	YES	SF_Chrys78	SF_YPT_PNA_Adult_753_B05_1426735_Chrysomelidae	6KP5511	100	418	XXXXXX-------	COX1
BIOD00036	BMHN	SF_Curc273						Scolytinae	Curculionidae	Curculionoidea	Cucujiformia	Polyphaga	Coleoptera	Insecta	YES	SF_Curc273	SF_MALAISE2_P1_Adult_765_E10_1721447_Curculionidae	6KP1545	100	418	XXXXXX-------	COX1
BIOD00037	BMHN	MS212							Eucnemidae	Elateroidea	Elateriformia	Polyphaga	Coleoptera	Insecta	YES	MS212	MS212	6KP562	100	418	XXXXXX-------	COX1
BIOD00038	BMHN	MS922							Ptilodactylidae	Byrrhoidea	Elateriformia	Polyphaga	Coleoptera	Insecta	YES	MS922	MS922	6KP1044	100	418	XXXXXX-------	COX1
BIOD00039	BMHN	CH_Cler1			Megaphloeus				Cleridae	Cleroidea	Cucujiformia	Polyphaga	Coleoptera	Insecta	YES	CH_Cler1	CH_SLAM2_P5_Adult_759_F07_1687052_Cleridae	6KP3734	100	418	XXXXXX------X	COX1
BIOD00041	BMHN	MS1251							Platypodidae	Curculionoidea	Cucujiformia	Polyphaga	Coleoptera	Insecta	YES	MS1251	MS1251	6KP1515	100	418	XXXXXX-------	COX1
BIOD00042	BMHN	(NA)_41Scoly21						Scolytinae	Curculionidae	Curculionoidea	Cucujiformia	Polyphaga	Coleoptera	Insecta	YES	NA	FG_FIT1_P4_Adult_776_A03_1274467_Curculionidae_Scolytinae	6KP529	100	418	XXXXXX------X	COX1
BIOD00043	BMHN	MS1375						Paederinae	Staphylinidae	Staphylinoidea	Staphyliniformia	Polyphaga	Coleoptera	Insecta	YES	MS1375	MS1375	6KP991	100	418	XXXXXX------X	COX1
BIOD00044	BMHN	(NA)_P7FIT1Staph94						Aleocharinae	Staphylinidae	Staphylinoidea	Staphyliniformia	Polyphaga	Coleoptera	Insecta	YES	NA	FG_FIT1_P7_Adult_781_C08_1275562_Staphylinidae	6KP1160	100	418	XXXXXX-------	COX1
BIOD00045	BMHN	(NA)_FG_263						Scolytinae	Curculionidae	Curculionoidea	Cucujiformia	Polyphaga	Coleoptera	Insecta	YES	NA	FG_LL_P1_Adult_734_G09_1425939_Curculionidae_Scolytinae	6KP3475	100	418	XXXXXX------X	COX1
BIOD00046	BMHN	SF_Ero3						Nitidulinae	Nitidulidae	Cucujoidea	Cucujiformia	Polyphaga	Coleoptera	Insecta	YES	SF_Ero3	SF_FIT1_P5_Adult_747_E09_1426201_Erotylidae	6KP1066	100	418	XXXXXX-------	COX1
BIOD00047	BMHN	MS235						Baridinae	Curculionidae	Curculionoidea	Cucujiformia	Polyphaga	Coleoptera	Insecta	YES	MS235	MS235	6KP201	100	418	XXXXXX-------	COX1
BIOD00049	BMHN	MS2044				Philonthina		Staphylininae	Staphylinidae	Staphylinoidea	Staphyliniformia	Polyphaga	Coleoptera	Insecta	YES	MS2044	MS2044	6KP640	100	418	XXXXXX-------	COX1
BIOD00050	BMHN	(SF_Curc25)_CH_Curc126	Xylosandrus morigerus		Xylosandrus		Xyleborini	Scolytinae	Curculionidae	Curculionoidea	Cucujiformia	Polyphaga	Coleoptera	Insecta	YES	SF_Curc25	SF_FIT2_P1_Adult_748_E04_1426288_Curculionidae	6KP113	100	418	XXXXXX-------	COX1
BIOD00051	BMHN	SF_UNK125							Salpingidae	Tenebrionoidea	Cucujiformia	Polyphaga	Coleoptera	Insecta	YES	SF_UNK125	SF_FIT1_P1_Adult_765_H06_1721479_Unknown	6KP3018	100	418	XXXXXX-------	COX1
BIOD00052	BMHN	(NA)_Osor7						Osoriinae	Staphylinidae	Staphylinoidea	Staphyliniformia	Polyphaga	Coleoptera	Insecta	YES	NA	DV_Osor7	6KP3068	100	418	XXXXXX-------	COX1
BIOD00053	BMHN	SF_Geo2	Neoathyreus lyriferus		Neoathyreus		Athyreini	Bolboceratinae	Geotrupidae	Scarabaeoidea	Scarabaeiformia	Polyphaga	Coleoptera	Insecta	YES	SF_Geo2	SF_FIT1_P1_Adult_746_D07_1426088_Geotrupidae	6KP9565	100	418	XXXXXX------X	COX1
BIOD00054	BMHN	MS1215					Luperini	Galerucinae	Chrysomelidae	Chrysomeloidea	Cucujiformia	Polyphaga	Coleoptera	Insecta	YES	MS1215	MS1215	6KP1048	100	418	XXXXXX------X	COX1
BIOD00055	BMHN	(NA)_41Scoly6						Scolytinae	Curculionidae	Curculionoidea	Cucujiformia	Polyphaga	Coleoptera	Insecta	YES	NA	FG_FIT1_P4_Adult_775_G12_1274452_Curculionidae_Scolytinae	6KP3365	100	418	XXXXXX-------	COX1
BIOD00056	BMHN	MS1914						Scarabaeinae	Scarabaeidae	Scarabaeoidea	Scarabaeiformia	Polyphaga	Coleoptera	Insecta	YES	MS1914	MS1914	6KP2359	100	418	XXXXXX-------	COX1
BIOD00057	BMHN	CH_Elat4_Dorsal							Elateridae	Elateroidea	Elateriformia	Polyphaga	Coleoptera	Insecta	YES	CH_Elat4_Dorsal	CH_FIT2_P1_Adult_755_H10_1427004_Elateridae	6KP96	100	418	XXXXX--------	COX1
BIOD00058	BMHN	SF_Carab13				Harpalina	Harpalini	Harpalinae	Carabidae	Caraboidea		Adephaga	Coleoptera	Insecta	YES	SF_Carab13	SF_FIT2_P6_Adult_764_H08_1721385_Carabidae	6KP52583	100	418	XXXXXX-------	COX1
BIOD00059	BMHN	MS1619						Aleocharinae	Staphylinidae	Staphylinoidea	Staphyliniformia	Polyphaga	Coleoptera	Insecta	YES	MS1619	MS1619	6KP7318	100	418	XXXXXX-------	COX1
BIOD00060	BMHN	(NA)							Histeridae	Histeroidea	Staphyliniformia	Polyphaga	Coleoptera	Insecta	YES	NA	FG_FIT1_P6_Adult_786_D01_1275689_Histeridae	6KP9775	100	418	XXXXXX-------	COX1
BIOD00061	BMHN	(NA)_FG_253						Scolytinae	Curculionidae	Curculionoidea	Cucujiformia	Polyphaga	Coleoptera	Insecta	YES	NA	FG_LL_P3_Adult_734_E08_1425929_Curculionidae_Scolytinae	6KP4582	100	418	XXXXX--------	COX1
BIOD00062	BMHN	MS2289						Scolytinae	Curculionidae	Curculionoidea	Cucujiformia	Polyphaga	Coleoptera	Insecta	YES	MS2289	MS2289	6KP4202	100	418	XXXXXX-------	COX1
BIOD00063	BMHN	MS1247						Osoriinae	Staphylinidae	Staphylinoidea	Staphyliniformia	Polyphaga	Coleoptera	Insecta	YES	MS1247	MS1247	6KP1241	100	418	XXXXXX-------	COX1
BIOD00064	BMHN	MS932					Alticini	Galerucinae	Chrysomelidae	Chrysomeloidea	Cucujiformia	Polyphaga	Coleoptera	Insecta	YES	MS932	MS932	6KP1014	100	418	XXXXXX-------	COX1
BIOD00065	BMHN	(MS1244)_MS552						Scaphidiinae	Staphylinidae	Staphylinoidea	Staphyliniformia	Polyphaga	Coleoptera	Insecta	YES	MS1244	MS1244	6KP431	100	418	XXXXXX-------	COX1
BIOD00066	BMHN	SF_Curc65							Curculionidae	Curculionoidea	Cucujiformia	Polyphaga	Coleoptera	Insecta	YES	SF_Curc65	SF_FIT1_P5_Adult_746_C05_1426074_Curculionidae	6KP4583	100	418	XXXXX--------	COX1
BIOD00068	BMHN	SF_Nit5						Nitidulinae	Nitidulidae	Cucujoidea	Cucujiformia	Polyphaga	Coleoptera	Insecta	YES	SF_Nit5	SF_FIT1_P6_Adult_747_D10_1426190_Nitidulidae	6KP5064	100	418	XX----------X	COX1
BIOD00069	BMHN	MS1901						Scarabaeinae	Scarabaeidae	Scarabaeoidea	Scarabaeiformia	Polyphaga	Coleoptera	Insecta	YES	MS1901	MS1901	6KP887	100	418	XXXXX--------	COX1
BIOD00070	BMHN	CH_Cocc15						Scymninae	Coccinellidae	Coccinelloidea	Cucujiformia	Polyphaga	Coleoptera	Insecta	YES	CH_Cocc15	CH_MALAISE2_P1_Adult_768_F03_1721740_Coccinellidae	6KP3316	100	418	XXXXX--------	COX1
BIOD00071	BMHN	MS1152						Prometopinae	Nitidulidae	Cucujoidea	Cucujiformia	Polyphaga	Coleoptera	Insecta	YES	MS1152	MS1152	6KP1403	100	418	XXX---------X	COX1
BIOD00072	BMHN	MS1880						Anaidinae	Hybosoridae	Scarabaeoidea	Scarabaeiformia	Polyphaga	Coleoptera	Insecta	YES	MS1880	MS1880	6KP2653	100	418	XX----------X	COX1
BIOD00073	BMHN	SF_Chrys98						Galerucinae	Chrysomelidae	Chrysomeloidea	Cucujiformia	Polyphaga	Coleoptera	Insecta	YES	SF_Chrys98	SF_YPT_PNA_Adult_753_F06_1426784_Chrysomelidae	6KP6352	100	418	XXXXX--------	COX1
BIOD00074	BMHN	MS1723						Proteininae	Staphylinidae	Staphylinoidea	Staphyliniformia	Polyphaga	Coleoptera	Insecta	YES	MS1723	MS1723	6KP2320	100	418	XXXX---------	COX1
BIOD00075	BMHN	CH_Nit44			Pocadius			Nitidulinae	Nitidulidae	Cucujoidea	Cucujiformia	Polyphaga	Coleoptera	Insecta	YES	CH_Nit44	CH_MALAISE2_P1_Adult_764_A12_1721305_Nitidulidae	6KP5208	100	418	XXXX---------	COX1
BIOD00076	BMHN	(NA)_FG_285							Nitidulidae	Cucujoidea	Cucujiformia	Polyphaga	Coleoptera	Insecta	YES	NA	FG_LL_P4_Adult_734_F12_1425961_Nitidulidae	6KP2355	100	418	XX-----------	COX1
BIOD00077	BMHN	MS262			Augasmus				Phalacridae	Cucujoidea	Cucujiformia	Polyphaga	Coleoptera	Insecta	YES	MS262	MS262	6KP2157	100	418	XXXX--------X	COX1
BIOD00079	BMHN	MS2400						Cholevinae	Leiodidae	Staphylinoidea	Staphyliniformia	Polyphaga	Coleoptera	Insecta	YES	MS2400	MS2400	6KP3542	100	418	XXXX---------	COX1
BIOD00081	BMHN	(NA)_FG_133						Tachyporinae	Staphylinidae	Staphylinoidea	Staphyliniformia	Polyphaga	Coleoptera	Insecta	YES	NA	FG_LL_P2_Adult_733_D05_1425807_Staphylinidae	6KP1930	100	418	XXXX--------X	COX1
BIOD00082	BMHN	CH_Staph146						Aleocharinae	Staphylinidae	Staphylinoidea	Staphyliniformia	Polyphaga	Coleoptera	Insecta	YES	CH_Staph146	CH_FIT1_P1_Adult_763_D02_1721235_Staphylinidae	6KP5814	100	418	XX-----------	COX1
BIOD00083	BMHN	MS2601						Aleocharinae	Staphylinidae	Staphylinoidea	Staphyliniformia	Polyphaga	Coleoptera	Insecta	YES	MS2601	MS2601	6KP985	100	418	XXX----------	COX1
BIOD00084	BMHN	CH_Curc47							Curculionidae	Curculionoidea	Cucujiformia	Polyphaga	Coleoptera	Insecta	YES	CH_Curc47	CH_SLAM2_P1_Adult_758_A12_1427210_Curculionidae	6KP1965	100	418	XXX---------X	COX1
BIOD00085	BMHN	CH_Carab22						Harpalinae	Carabidae	Caraboidea		Adephaga	Coleoptera	Insecta	YES	CH_Carab22	CH_FIT2_P5_Adult_767_H07_1721672_Carabidae	6KP1736	100	418	XXX---------X	COX1
BIOD00086	BMHN	(MS1279)_MS1042						Aleocharinae	Staphylinidae	Staphylinoidea	Staphyliniformia	Polyphaga	Coleoptera	Insecta	YES	MS1279	MS1279	6KP357	100	418	XXX----------	COX1
BIOD00087	BMHN	MS2576			Omadius	Clerina	Clerini	Clerinae	Cleridae	Cleroidea	Cucujiformia	Polyphaga	Coleoptera	Insecta	YES	MS2576	MS2576	6KP1350	100	418	XXXX---------	COX1
BIOD00088	BMHN	MS1639						Aleocharinae	Staphylinidae	Staphylinoidea	Staphyliniformia	Polyphaga	Coleoptera	Insecta	YES	MS1639	MS1639	6KP2127	100	418	XX----------X	COX1
BIOD00090	BMHN	MS1590						Dendrophilinae	Histeridae	Histeroidea	Staphyliniformia	Polyphaga	Coleoptera	Insecta	YES	MS1590	MS1590	6KP18221	100	418	XXX----------	COX1
BIOD00091	BMHN	CH_Curc27							Platypodidae	Curculionoidea	Cucujiformia	Polyphaga	Coleoptera	Insecta	YES	CH_Curc27	CH_FIT1_P1_Adult_756_H08_1427098_Curculionidae_Platypodinae	6KP241	100	418	XXX----------	COX1
BIOD00092	BMHN	(CH_Chrys19)_CH_Chrys35 (Chrys12?)						Bruchinae	Chrysomelidae	Chrysomeloidea	Cucujiformia	Polyphaga	Coleoptera	Insecta	YES	CH_Chrys19	CH_MALAISE2_P1_Adult_761_F07_1687244_Chrysomelidae_Bruchinae	6KP3829	100	418	XXX----------	COX1
BIOD00093	BMHN	(P4FIT2-10_0003)_MS1669						Aleocharinae	Staphylinidae	Staphylinoidea	Staphyliniformia	Polyphaga	Coleoptera	Insecta	YES	MS1669	MS1669	6KP3182	100	418	XXX---------X	COX1
BIOD00094	BMHN	(NA)_P5FIT1Staph111						Aleocharinae	Staphylinidae	Staphylinoidea	Staphyliniformia	Polyphaga	Coleoptera	Insecta	YES	NA	FG_FIT1_P5_Adult_771_B03_1274892_Staphylinidae	6KP3453	100	418	XX-----------	COX1
BIOD00096	BMHN	MS2505							Corylophidae	Coccinelloidea	Cucujiformia	Polyphaga	Coleoptera	Insecta	YES	MS2505	MS2505	6KP2848	100	418	XXXX---------	COX1
BIOD00097	BMHN	SF_Ptilo7							Ptilodactylidae	Byrrhoidea	Elateriformia	Polyphaga	Coleoptera	Insecta	YES	SF_Ptilo7	SF_MALAISE1_P1_Adult_754_G12_1426898_Ptilodactylidae	6KP1779	100	418	XXXXXXXXXXXXX	COX1
BIOD00098	BMHN	MS2673							Biphyllidae	Cleroidea	Cucujiformia	Polyphaga	Coleoptera	Insecta	YES	MS2673	MS2673	6KP421	100	418	XXXXXXXXXXXXX	COX1
BIOD00099	BMHN	SF_Lamp10						Photurinae	Lampyridae	Elateroidea	Elateriformia	Polyphaga	Coleoptera	Insecta	YES	SF_Lamp10	SF_YPT_PNA_Adult_753_E03_1426769_Lampyridae	6KP1633	100	418	XXXXXXXXXXXXX	COX1
BIOD00100	BMHN	MS2062							Platypodidae	Curculionoidea	Cucujiformia	Polyphaga	Coleoptera	Insecta	YES	MS2062	MS2062	6KP2063	100	418	XXXXXXXXXXXXX	COX1
BIOD00101	BMHN	MS429							Ptilodactylidae	Byrrhoidea	Elateriformia	Polyphaga	Coleoptera	Insecta	YES	MS429	MS429	6KP457	100	418	XXXXXXXXXXXXX	COX1
BIOD00102	BMHN	MS30			Stigmatium	Clerina	Clerini	Clerinae	Cleridae	Cleroidea	Cucujiformia	Polyphaga	Coleoptera	Insecta	YES	MS30	MS30	6KP764	100	418	XXXXXXXXXXXXX	COX1
BIOD00103	BMHN	(MS341)_MS199			Tenerus			Korynetinae	Cleridae	Cleroidea	Cucujiformia	Polyphaga	Coleoptera	Insecta	YES	MS341	MS341	6KP1212	100	418	XXXXXXXXXXXXX	COX1
BIOD00104	BMHN	SF_Nit48						Nitidulinae	Nitidulidae	Cucujoidea	Cucujiformia	Polyphaga	Coleoptera	Insecta	YES	SF_Nit48	SF_FIT1_P1_Adult_748_A10_1426247_Nitidulidae	6KP4192	100	418	XXXXXXXXXXXXX	COX1
BIOD00105	BMHN	CH_Ceram15	Eutrypanus mucoreus		Eutrypanus		Acanthocinini	Lamiinae	Cerambycidae	Chrysomeloidea	Cucujiformia	Polyphaga	Coleoptera	Insecta	YES	CH_Ceram15	CH_MALAISE2_P7_Adult_767_F03_1721644_Cerambycidae	6KP219	100	418	XXXXXXXXXXXXX	COX1
BIOD00106	BMHN	CH_Ptilo1							Ptilodactylidae	Byrrhoidea	Elateriformia	Polyphaga	Coleoptera	Insecta	YES	CH_Ptilo1	CH_MALAISE1_P1_Adult_761_B09_1687198_Ptilodactylidae	6KP1380	100	418	XXXXXXXXXXXXX	COX1
BIOD00107	BMHN	SF_Chrys56						Eumolpinae	Chrysomelidae	Chrysomeloidea	Cucujiformia	Polyphaga	Coleoptera	Insecta	YES	SF_Chrys56	SF_YPT_PNA_Adult_752_F06_1426688_Chrysomelidae	6KP1838	100	418	XXXXXXXXXXXXX	COX1
BIOD00108	BMHN	MS642	Pseudopachymesia bimahaticollis		Pseudopachymesia		Silini	Silinae	Cantharidae	Elateroidea	Elateriformia	Polyphaga	Coleoptera	Insecta	YES	MS642	MS642	6KP1442	100	418	XXXXXXXXXXXXX	COX1
BIOD00109	BMHN	(NA)							Platypodidae	Curculionoidea	Cucujiformia	Polyphaga	Coleoptera	Insecta	YES	NA	FG_FIT1_P4_Adult_775_G01_1274441_Platypodidae	6KP664	100	418	XXXXXXXXXXXXX	COX1
BIOD00110	BMHN	MS2112						Leiodinae	Leiodidae	Staphylinoidea	Staphyliniformia	Polyphaga	Coleoptera	Insecta	YES	MS2112	MS2112	6KP1156	100	418	XXXXXXXXXXXXX	COX1
BIOD00111	BMHN	SF_Nit2						Nitidulinae	Nitidulidae	Cucujoidea	Cucujiformia	Polyphaga	Coleoptera	Insecta	YES	SF_Nit2	SF_FIT2_P1_Adult_747_C05_1426173_Nitidulidae	6KP3016	100	418	XXXXXXXXXXXXX	COX1
BIOD00112	BMHN	MS925						Galerucinae	Chrysomelidae	Chrysomeloidea	Cucujiformia	Polyphaga	Coleoptera	Insecta	YES	MS925	MS925	6KP67	100	418	XXXXXXXXXXXXX	COX1
BIOD00113	BMHN	SF_Ceram11							Disteniidae	Chrysomeloidea	Cucujiformia	Polyphaga	Coleoptera	Insecta	YES	SF_Ceram11	SF_SLAM2_P6_Adult_752_C09_1426655_Cerambycidae	6KP2629	100	418	XXXXXXXXXXXXX	COX1
BIOD00114	BMHN	MS1090							Biphyllidae	Cleroidea	Cucujiformia	Polyphaga	Coleoptera	Insecta	YES	MS1090	MS1090	6KP3318	100	418	XXXXXXXXXXXXX	COX1
BIOD00115	BMHN	SF_Chrys10						Galerucinae	Chrysomelidae	Chrysomeloidea	Cucujiformia	Polyphaga	Coleoptera	Insecta	YES	SF_Chrys10	SF_FIT1_P1_Adult_751_B01_1426443_Chrysomelidae	6KP52381	100	418	XXXXXXXXXXXXX	COX1
BIOD00116	BMHN	MS1959			Omadius	Clerina	Clerini	Clerinae	Cleridae	Cleroidea	Cucujiformia	Polyphaga	Coleoptera	Insecta	YES	MS1959	MS1959	6KP1941	100	418	XXXXXXXXXXXXX	COX1
BIOD00117	BMHN	MS372						Scolytinae	Curculionidae	Curculionoidea	Cucujiformia	Polyphaga	Coleoptera	Insecta	YES	MS372	MS372	6KP890	100	418	XXXXXXXXXXXXX	COX1
BIOD00118	BMHN	MS2600							Eucnemidae	Elateroidea	Elateriformia	Polyphaga	Coleoptera	Insecta	YES	MS2600	MS2600	6KP1817	100	418	XXXXXXXXXXXXX	COX1
BIOD00119	BMHN	SF_Euc22							Eucnemidae	Elateroidea	Elateriformia	Polyphaga	Coleoptera	Insecta	YES	SF_Euc22	SF_MALAISE1_P1_Adult_765_F09_1721458_Eucnemidae	6KP3267	100	418	XXXXXXXXXXXXX	COX1
BIOD00120	BMHN	MS1692					Agathidiini	Leiodinae	Leiodidae	Staphylinoidea	Staphyliniformia	Polyphaga	Coleoptera	Insecta	YES	MS1692	MS1692	6KP794	100	418	XXXXXXXXXXXXX	COX1
BIOD00121	BMHN	MS530							Elateridae	Elateroidea	Elateriformia	Polyphaga	Coleoptera	Insecta	YES	MS530	MS530	6KP1671	100	418	XXXXXXXXXXXXX	COX1
BIOD00122	BMHN	(UL)_MS323			Drilaster			Ototretinae	Lampyridae	Elateroidea	Elateriformia	Polyphaga	Coleoptera	Insecta	NO						XXXXXXXXXXXXX	COX1
BIOD00124	BMHN	(Tube04Plate03-01.0004)_MS2274	Debus quadrispinus		Debus			Scolytinae	Curculionidae	Curculionoidea	Cucujiformia	Polyphaga	Coleoptera	Insecta	YES	Tube04Plate03-01.0004	Tube04Plate03-01_0004	MSL6494	100	418	XXXXXXXXXXXXX	COX1
BIOD00125	BMHN	MS1399						Scolytinae	Curculionidae	Curculionoidea	Cucujiformia	Polyphaga	Coleoptera	Insecta	YES	MS1399	MS1399	6KP205	100	418	XXXXXXXXXXXXX	COX1
BIOD00126	BMHN	SF_Chrys111						Galerucinae	Chrysomelidae	Chrysomeloidea	Cucujiformia	Polyphaga	Coleoptera	Insecta	YES	SF_Chrys111	SF_MALAISE1_P1_Adult_754_B10_1426836_Chrysomelidae	6KP4396	100	418	XXXXXXXXXXXXX	COX1
BIOD00127	BMHN	MS590	Galerosastra sumatrana		Galerosastra		Galerucini	Galerucinae	Chrysomelidae	Chrysomeloidea	Cucujiformia	Polyphaga	Coleoptera	Insecta	YES	MS590	MS590	6KP1391	100	418	XXXXXXXXXXXXX	COX1
BIOD00128	BMHN	MS760			Augasmus				Phalacridae	Cucujoidea	Cucujiformia	Polyphaga	Coleoptera	Insecta	YES	MS760	MS760	6KP480	100	418	XXXXXXXXXXXXX	COX1
BIOD00129	BMHN	MS141							Ptilodactylidae	Byrrhoidea	Elateriformia	Polyphaga	Coleoptera	Insecta	YES	MS141	MS141	6KP776	100	418	XXXXXXXXXXXXX	COX1
BIOD00130	BMHN	MS1935			Naddia			Staphylininae	Staphylinidae	Staphylinoidea	Staphyliniformia	Polyphaga	Coleoptera	Insecta	YES	MS1935	MS1935	6KP3227	100	418	XXXXXXXXXXXXX	COX1
BIOD00131	BMHN	MS2222						Aleocharinae	Staphylinidae	Staphylinoidea	Staphyliniformia	Polyphaga	Coleoptera	Insecta	YES	MS2222	MS2222	6KP986	100	418	XXXXXXXXXXXXX	COX1
BIOD00132	BMHN	MS2250						Scolytinae	Curculionidae	Curculionoidea	Cucujiformia	Polyphaga	Coleoptera	Insecta	YES	MS2250	MS2250	6KP448	100	418	XXXXXXXXXXXXX	COX1
BIOD00133	BMHN	MS157	Vesta aurantiaca		Vesta			Lampyrinae	Lampyridae	Elateroidea	Elateriformia	Polyphaga	Coleoptera	Insecta	YES	MS157	MS157	6KP819	100	418	XXXXXXXXXXXXX	COX1
BIOD00134	BMHN	MS528						Galerucinae	Chrysomelidae	Chrysomeloidea	Cucujiformia	Polyphaga	Coleoptera	Insecta	YES	MS528	MS528	6KP669	100	418	XXXXXXXXXXXXX	COX1
BIOD00135	BMHN	(MS475)_MS254							Limnichidae	Byrrhoidea	Elateriformia	Polyphaga	Coleoptera	Insecta	YES	MS475	MS475	6KP184	100	418	XXXXXXXXXXXXX	COX1
BIOD00136	BMHN	MS2087						Aleocharinae	Staphylinidae	Staphylinoidea	Staphyliniformia	Polyphaga	Coleoptera	Insecta	YES	MS2087	MS2087	6KP1365	100	418	XXXXXXXXXXXXX	COX1
BIOD00137	BMHN	MS325					Gonophorini	Cassidinae	Chrysomelidae	Chrysomeloidea	Cucujiformia	Polyphaga	Coleoptera	Insecta	YES	MS325	MS325	6KP1649	100	418	XXXXXXXXXXXXX	COX1
BIOD00138	BMHN	MS800					Orthogoniini	Orthogoniinae	Carabidae	Caraboidea		Adephaga	Coleoptera	Insecta	YES	MS800	MS800	6KP1107	100	418	XXXXXXXXXXXXX	COX1
BIOD00140	BMHN	MS574						Melolonthinae	Scarabaeidae	Scarabaeoidea	Scarabaeiformia	Polyphaga	Coleoptera	Insecta	YES	MS574	MS574	6KP2015	100	418	XXXXXXXXXXXXX	COX1
BIOD00141	BMHN	MS2452						Scaphidiinae	Staphylinidae	Staphylinoidea	Staphyliniformia	Polyphaga	Coleoptera	Insecta	YES	MS2452	MS2452	6KP4737	100	418	XXXXXXXXXXXXX	COX1
BIOD00142	BMHN	MS613			Xenoda	Luperina	Luperini	Galerucinae	Chrysomelidae	Chrysomeloidea	Cucujiformia	Polyphaga	Coleoptera	Insecta	YES	MS613	MS613	6KP769	100	418	XXXXXXXXXXXXX	COX1
BIOD00143	BMHN	CH_Curc134							Curculionidae	Curculionoidea	Cucujiformia	Polyphaga	Coleoptera	Insecta	YES	CH_Curc134	CH_MALAISE1_P1_Adult_762_F11_1721172_Curculionidae	6KP1653	100	418	XXXXXXXXXXXXX	COX1
BIOD00144	BMHN	(NA)_FG_267						Scolytinae	Curculionidae	Curculionoidea	Cucujiformia	Polyphaga	Coleoptera	Insecta	YES	NA	FG_LL_P4_Adult_734_C10_1425943_Curculionidae_Scolytinae	6KP1505	100	418	XXXXXXXXXXXXX	COX1
BIOD00145	BMHN	MS665						Scarabaeinae	Scarabaeidae	Scarabaeoidea	Scarabaeiformia	Polyphaga	Coleoptera	Insecta	YES	MS665	MS665	6KP963	100	418	XXXXXXXXXXXXX	COX1
BIOD00146	BMHN	MS1441						Languriinae	Erotylidae	Cucujoidea	Cucujiformia	Polyphaga	Coleoptera	Insecta	YES	MS1441	MS1441	6KP743	100	418	XXXXXXXXXXXXX	COX1
BIOD00147	BMHN	MS380						Melasinae	Eucnemidae	Elateroidea	Elateriformia	Polyphaga	Coleoptera	Insecta	YES	MS380	MS380	6KP1461	100	418	XXXXXXXXXXXXX	COX1
BIOD00148	BMHN	(UL)_MS757							Aderidae	Tenebrionoidea	Cucujiformia	Polyphaga	Coleoptera	Insecta	NO						XXXXXXXXXXXXX	COX1
BIOD00149	BMHN	SF_Chrys18				Diabroticina		Galerucinae	Chrysomelidae	Chrysomeloidea	Cucujiformia	Polyphaga	Coleoptera	Insecta	YES	SF_Chrys18	SF_MALAISE2_P1_Adult_751_F08_1426498_Chrysomelidae	6KP4716	100	418	XXXXXXXXXXXXX	COX1
BIOD00150	BMHN	MS158						Baridinae	Curculionidae	Curculionoidea	Cucujiformia	Polyphaga	Coleoptera	Insecta	YES	MS158	MS158	6KP1028	100	418	XXXXXXXXXXXXX	COX1
BIOD00151	BMHN	MS2036						Aleocharinae	Staphylinidae	Staphylinoidea	Staphyliniformia	Polyphaga	Coleoptera	Insecta	YES	MS2036	MS2036	6KP1062	100	418	XXXXXXXXXXXXX	COX1
BIOD00152	BMHN	SF_Cocc5						Scymninae	Coccinellidae	Coccinelloidea	Cucujiformia	Polyphaga	Coleoptera	Insecta	YES	SF_Cocc5	SF_MALAISE2_P1_Adult_751_H01_1426515_Coccinellidae	6KP20722	100	418	XXXXXXXXXXXXX	COX1
BIOD00153	BMHN	(INTER_A_27_Nov_4_5_08.0009)_MS2277							Platypodidae	Curculionoidea	Cucujiformia	Polyphaga	Coleoptera	Insecta	YES	INTER_A_27_Nov_4_5_08.0009	IAN45-08-0009	5MSL599	100	418	XXXXXXXXXXXXX	COX1
BIOD00154	BMHN	MS1820						Pselaphinae	Staphylinidae	Staphylinoidea	Staphyliniformia	Polyphaga	Coleoptera	Insecta	YES	MS1820	MS1820	6KP950	100	418	XXXXXXXXXXXXX	COX1
BIOD00155	BMHN	SF_Carab7						Harpalinae	Carabidae	Caraboidea		Adephaga	Coleoptera	Insecta	YES	SF_Carab7	SF_FIT1_P5_Adult_746_B07_1426064_Carabidae	6KP3565	100	418	XXXXXXXXXXXXX	COX1
BIOD00156	BMHN	MS697						Cillaeinae	Nitidulidae	Cucujoidea	Cucujiformia	Polyphaga	Coleoptera	Insecta	YES	MS697	MS697	6KP2274	100	418	XXXXXXXXXXXXX	COX1
BIOD00157	BMHN	MS1080					Lathrobiini	Paederinae	Staphylinidae	Staphylinoidea	Staphyliniformia	Polyphaga	Coleoptera	Insecta	YES	MS1080	MS1080	6KP465	100	418	XXXXXXXXXXXXX	COX1
BIOD00158	BMHN	MS2018	Ancipitis puer		Ancipitis			Scolytinae	Curculionidae	Curculionoidea	Cucujiformia	Polyphaga	Coleoptera	Insecta	YES	MS2018	MS2018	6KP287	100	418	XXXXXXXXXXXXX	COX1
BIOD00159	BMHN	(MS2613)_MS2268						Cholevinae	Leiodidae	Staphylinoidea	Staphyliniformia	Polyphaga	Coleoptera	Insecta	YES	MS2613	MS2613	6KP632	100	418	XXXXXXXXXXXXX	COX1
BIOD00160	BMHN	SF_Mel1						Alleculinae	Tenebrionidae	Tenebrionoidea	Cucujiformia	Polyphaga	Coleoptera	Insecta	YES	SF_Mel1	SF_MALAISE1_P1_Adult_754_A03_1426817_Melandryidae	6KP5193	100	418	XXXXXXXXXXXXX	COX1
BIOD00161	BMHN	(UL)_MS827					Leiochrinini	Diaperinae	Tenebrionidae	Tenebrionoidea	Cucujiformia	Polyphaga	Coleoptera	Insecta	NO						XXXXXXXXXXXXX	COX1
BIOD00162	BMHN	MS2339						Aleocharinae	Staphylinidae	Staphylinoidea	Staphyliniformia	Polyphaga	Coleoptera	Insecta	YES	MS2339	MS2339	6KP5098	100	418	XXXXXXXXXXXXX	COX1
BIOD00163	BMHN	MS1102						Nitidulinae	Nitidulidae	Cucujoidea	Cucujiformia	Polyphaga	Coleoptera	Insecta	YES	MS1102	MS1102	6KP2345	100	418	XXXXXXXXXXXXX	COX1
BIOD00164	BMHN	MS2033				Philonthina		Staphylininae	Staphylinidae	Staphylinoidea	Staphyliniformia	Polyphaga	Coleoptera	Insecta	YES	MS2033	MS2033	6KP624	100	418	XXXXXXXXXXXXX	COX1
BIOD00165	BMHN	(MS1953)_MS1499			Acylophorus	Acylophorina		Staphylininae	Staphylinidae	Staphylinoidea	Staphyliniformia	Polyphaga	Coleoptera	Insecta	YES	MS1953	MS1953	6KP2353	100	418	XXXXXXXXXXXXX	COX1
BIOD00166	BMHN	MS2631						Scolytinae	Curculionidae	Curculionoidea	Cucujiformia	Polyphaga	Coleoptera	Insecta	YES	MS2631	MS2631	6KP304	100	418	XXXXXXXXXXXXX	COX1
BIOD00167	BMHN	MS846			Emathea			Galerucinae	Chrysomelidae	Chrysomeloidea	Cucujiformia	Polyphaga	Coleoptera	Insecta	YES	MS846	MS846	6KP133	100	418	XXXXXXXXXXXXX	COX1
BIOD00168	BMHN	(MS2076)_MS1631						Aleocharinae	Staphylinidae	Staphylinoidea	Staphyliniformia	Polyphaga	Coleoptera	Insecta	YES	MS2076	MS2076	6KP65	100	418	XXXXXXXXXXXXX	COX1
BIOD00169	BMHN	(FIT_D_2_2_0202.0005)_MS2620						Aleocharinae	Staphylinidae	Staphylinoidea	Staphyliniformia	Polyphaga	Coleoptera	Insecta	YES	FIT_D_2_2_0202.0005	FD0202-0005	5MSL576	100	418	XXXXXXXXXXXXX	COX1
BIOD00170	BMHN	MS81			Inmalthodes		Malthodini	Malthininae	Cantharidae	Elateroidea	Elateriformia	Polyphaga	Coleoptera	Insecta	YES	MS81	MS81	6KP311	100	418	XXXXXXXXXXXXX	COX1
BIOD00171	BMHN	SF_Ten3_Ventral						Diaperinae	Tenebrionidae	Tenebrionoidea	Cucujiformia	Polyphaga	Coleoptera	Insecta	YES	SF_Ten3	SF_FIT1_P1_Adult_751_C05_1426459_Tenebrionidae	6KP79637	100	418	XXXXXXXXXXXXX	COX1
BIOD00172	BMHN	(INTER_A_5_DEC_2_2_0501.0004)_MS57			Falsophrixothrix				Rhagophthalmidae	Elateroidea	Elateriformia	Polyphaga	Coleoptera	Insecta	YES	INTER_A_5_DEC_2_2_0501.0004	IA5D22-0501-0004	5MSL67	100	418	XXXXXXXXXXXXX	COX1
BIOD00173	BMHN	SF_Ero2						Erotylinae	Erotylidae	Cucujoidea	Cucujiformia	Polyphaga	Coleoptera	Insecta	YES	SF_Ero2	SF_FIT1_P7_Adult_746_E08_1426101_Erotylidae	6KP4385	100	418	XXXXXXXXXXXXX	COX1
BIOD00174	BMHN	MS426							Psephenidae	Byrrhoidea	Elateriformia	Polyphaga	Coleoptera	Insecta	YES	MS426	MS426	6KP179	100	418	XXXXXXXXXXXXX	COX1
BIOD00175	BMHN	SF_Scar14						Scarabaeinae	Scarabaeidae	Scarabaeoidea	Scarabaeiformia	Polyphaga	Coleoptera	Insecta	YES	SF_Scar14	SF_FIT2_P1_Adult_748_D05_1426277_Scarabaeidae	6KP3154	100	418	XXXXXXXXXXXXX	COX1
BIOD00176	BMHN							Sphaeridiinae	Hydrophilidae	Hydrophiloidea	Staphyliniformia	Polyphaga	Coleoptera	Insecta	NO						XXXXXXXXXXXXX	COX1
BIOD00177	BMHN	MS1752						Scolytinae	Curculionidae	Curculionoidea	Cucujiformia	Polyphaga	Coleoptera	Insecta	YES	MS1752	MS1752	6KP1870	100	418	XXXXXXXXXXXXX	COX1
BIOD00178	BMHN	CH_Curc40						Scolytinae	Curculionidae	Curculionoidea	Cucujiformia	Polyphaga	Coleoptera	Insecta	YES	CH_Curc40	CH_FIT1_P1_Adult_757_G06_1427180_Curculionidae	6KP4435	100	418	XXXXXXXXXXXXX	COX1
BIOD00179	BMHN	(MS2304)_MS1379						Scolytinae	Curculionidae	Curculionoidea	Cucujiformia	Polyphaga	Coleoptera	Insecta	YES	MS2304	MS2304	6KP329	100	418	XXXXXXXXXXXXX	COX1
BIOD00180	BMHN	(NA)_FG_45							Elateridae	Elateroidea	Elateriformia	Polyphaga	Coleoptera	Insecta	YES	NA	FG_LL_P7_Adult_732_E06_1425720_Elateridae	6KP2330	100	418	XXXXXXXXXXXXX	COX1
BIOD00181	BMHN	MS1564						Histerinae	Histeridae	Histeroidea	Staphyliniformia	Polyphaga	Coleoptera	Insecta	YES	MS1564	MS1564	6KP6494	100	418	XXXXXXXXXXXXX	COX1
BIOD00182	BMHN	(MS2399)_MS2398							Biphyllidae	Cleroidea	Cucujiformia	Polyphaga	Coleoptera	Insecta	YES	MS2399	MS2399	6KP4196	100	418	XXXXXXXXXXXXX	COX1
BIOD00184	BMHN	MS1456					Sepedophilus	Tachyporinae	Staphylinidae	Staphylinoidea	Staphyliniformia	Polyphaga	Coleoptera	Insecta	YES	MS1456	MS1456	6KP2285	100	418	XXXXXXXXXXXXX	COX1
BIOD00185	BMHN	SF_Curc30						Scolytinae	Curculionidae	Curculionoidea	Cucujiformia	Polyphaga	Coleoptera	Insecta	YES	SF_Curc30	SF_FIT2_P1_Adult_748_E11_1426295_Curculionidae	6KP2599	100	418	XXXXXXXXXXXXX	COX1
BIOD00186	BMHN	SF_UNK121						Phrenapatinae	Tenebrionidae	Tenebrionoidea	Cucujiformia	Polyphaga	Coleoptera	Insecta	YES	SF_UNK121	SF_FIT2_P5_Adult_765_D03_1721428_Unknown	6KP846	100	418	XXXXXXXXXXXXX	COX1
BIOD00187	BMHN	MS883						Alleculinae	Tenebrionidae	Tenebrionoidea	Cucujiformia	Polyphaga	Coleoptera	Insecta	YES	MS883	MS883	6KP1323	100	418	XXXXXXXXXXXXX	COX1
BIOD00188	BMHN	SF_Cocc23			Diomus		Diomini	Scymninae	Coccinellidae	Coccinelloidea	Cucujiformia	Polyphaga	Coleoptera	Insecta	YES	SF_Cocc23	SF_MALAISE1_P1_Adult_766_F12_1721557_Coccinellidae	6KP2168	100	418	XXXXXXXXXXXXX	COX1
BIOD00189	BMHN	MS239						Mordellinae	Mordellidae	Tenebrionoidea	Cucujiformia	Polyphaga	Coleoptera	Insecta	YES	MS239	MS239	6KP1917	100	418	XXXXXXXXXXXXX	COX1
BIOD00190	BMHN	MS400						Mordellinae	Mordellidae	Tenebrionoidea	Cucujiformia	Polyphaga	Coleoptera	Insecta	YES	MS400	MS400	6KP943	100	418	XXXXXXXXXXXXX	COX1
BIOD00191	BMHN	MS2236						Dendrophilinae	Histeridae	Histeroidea	Staphyliniformia	Polyphaga	Coleoptera	Insecta	YES	MS2236	MS2236	6KP3045	100	418	XXXXXXXXXXXXX	COX1
BIOD00192	BMHN	CH_Curc64						Scolytinae	Curculionidae	Curculionoidea	Cucujiformia	Polyphaga	Coleoptera	Insecta	YES	CH_Curc64	CH_FIT1_P1_Adult_758_G07_1427277_Curculionidae_Scolytinae	6KP1313	100	418	XXXXXXXXXXXXX	COX1
BIOD00193	BMHN	MS2734							Ptiliidae	Staphylinoidea	Staphyliniformia	Polyphaga	Coleoptera	Insecta	YES	MS2734	MS2734	6KP1638	100	418	XXXXXXXXXXXXX	COX1
BIOD00194	BMHN	MS1271						Aleocharinae	Staphylinidae	Staphylinoidea	Staphyliniformia	Polyphaga	Coleoptera	Insecta	YES	MS1271	MS1271	6KP1714	100	418	XXXXXXXXXXXXX	COX1
BIOD00195	BMHN	MS515						Mordellinae	Mordellidae	Tenebrionoidea	Cucujiformia	Polyphaga	Coleoptera	Insecta	YES	MS515	MS515	6KP1027	100	418	XXXXXXXXXXXXX	COX1
BIOD00196	BMHN	MS1078						Prometopinae	Nitidulidae	Cucujoidea	Cucujiformia	Polyphaga	Coleoptera	Insecta	YES	MS1078	MS1078	6KP751	100	418	XXXXXXXXXXXXX	COX1
BIOD00197	BMHN	SF_Mord33						Mordellinae	Mordellidae	Tenebrionoidea	Cucujiformia	Polyphaga	Coleoptera	Insecta	YES	SF_Mord33	SF_YPT_PNA_Adult_753_A11_1426729_Mordellidae	6KP3526	100	418	XXXXXXXXXXXXX	COX1
BIOD00198	BMHN	MS2463							Staphylinidae	Staphylinoidea	Staphyliniformia	Polyphaga	Coleoptera	Insecta	YES	MS2463	MS2463		100	418	XXXXXXXXXXXXX	COX1
BIOD00199	BMHN	MS1561						Baridinae	Curculionidae	Curculionoidea	Cucujiformia	Polyphaga	Coleoptera	Insecta	YES	MS1561	MS1561	6KP3436	100	418	XXXXXXXXXXXXX	COX1
BIOD00200	BMHN	SF_Curc31						Conoderinae	Curculionidae	Curculionoidea	Cucujiformia	Polyphaga	Coleoptera	Insecta	YES	SF_Curc31	SF_FIT2_P1_Adult_748_F03_1426299_Curculionidae	6KP3473	100	418	XXXXXXXXXXXXX	COX1
BIOD00201	BMHN	(NA)_FG_128						Molytinae	Curculionidae	Curculionoidea	Cucujiformia	Polyphaga	Coleoptera	Insecta	YES	NA	FG_LL_P4_Adult_733_G04_1425802_Curculionidae	6KP3189	100	418	XXXXXXXXXXXXX	COX1
BIOD00202	BMHN	MS1915						Scarabaeinae	Scarabaeidae	Scarabaeoidea	Scarabaeiformia	Polyphaga	Coleoptera	Insecta	YES	MS1915	MS1915	6KP2634	100	418	XXXXXXXXXXXXX	COX1
BIOD00203	BMHN	(NA)_SF_Chrys158						Galerucinae	Chrysomelidae	Chrysomeloidea	Cucujiformia	Polyphaga	Coleoptera	Insecta	YES	NA	SF_MALAISE2_P1_Adult_766_H11_1721580_Chrysomelidae	6KP1657	100	418	XXXXXXXXXXXXX	COX1
BIOD00204	BMHN	SF_Mord51						Mordellinae	Mordellidae	Tenebrionoidea	Cucujiformia	Polyphaga	Coleoptera	Insecta	YES	SF_Mord51	SF_MALAISE1_P1_Adult_754_C12_1426850_Mordellidae	6KP3639	100	418	XXXXXXXXXXXXX	COX1
BIOD00205	BMHN	SF_Curc167						Ceutorhynchinae	Curculionidae	Curculionoidea	Cucujiformia	Polyphaga	Coleoptera	Insecta	YES	SF_Curc167	SF_YPT_PNA_Adult_753_C08_1426750_Curculionidae	6KP4032	100	418	XXXXXXXXXXXXX	COX1
BIOD00206	BMHN	MS1758							Corylophidae	Coccinelloidea	Cucujiformia	Polyphaga	Coleoptera	Insecta	YES	MS1758	MS1758	6KP1399	100	418	XXXXXXXXXXXXX	COX1
BIOD00208	BMHN	MS357						Cryptorhynchinae	Curculionidae	Curculionoidea	Cucujiformia	Polyphaga	Coleoptera	Insecta	YES	MS357	MS357	6KP1297	100	418	XXXXXXXXXXXXX	COX1
BIOD00209	BMHN	(NA)_41Scoly31						Scolytinae	Curculionidae	Curculionoidea	Cucujiformia	Polyphaga	Coleoptera	Insecta	YES	NA	FG_FIT1_P4_Adult_776_B01_1274477_Curculionidae_Scolytinae	6KP1278	100	418	XXXXXXXXXXXXX	COX1
BIOD00210	BMHN	CH_Trogo1							Trogossitidae	Cleroidea	Cucujiformia	Polyphaga	Coleoptera	Insecta	YES	CH_Trogo1	CH_SLAM1_P1_Adult_767_E10_1721639_Trogossitidae	6KP1091	100	418	XXXXXXXXXXXXX	COX1
BIOD00211	BMHN	MS1422						Cryptorhynchinae	Curculionidae	Curculionoidea	Cucujiformia	Polyphaga	Coleoptera	Insecta	YES	MS1422	MS1422	6KP76	100	418	XXXXXXXXXXXXX	COX1
BIOD00212	BMHN	(CH_Scar8)_CH_Scar33						Scarabaeinae	Scarabaeidae	Scarabaeoidea	Scarabaeiformia	Polyphaga	Coleoptera	Insecta	YES	CH_Scar8	CH_FIT1_P5_Adult_756_D04_1427046_Scarabaeidae	6KP174	100	418	XXXXXXXXXXXXX	COX1
BIOD00213	BMHN	MS500			Augasmus				Phalacridae	Cucujoidea	Cucujiformia	Polyphaga	Coleoptera	Insecta	YES	MS500	MS500	6KP1864	100	418	XXXXXXXXXXXXX	COX1
BIOD00214	BMHN	MS919			Sostea				Dryopidae	Byrrhoidea	Elateriformia	Polyphaga	Coleoptera	Insecta	YES	MS919	MS919	6KP1038	100	418	XXXXXXXXXXXXX	COX1
BIOD00215	BMHN	SF_UNK36							Nitidulidae	Cucujoidea	Cucujiformia	Polyphaga	Coleoptera	Insecta	YES	SF_UNK36	SF_FIT2_P1_Adult_751_D06_1426472_Unknown	6KP10530	99.522	418	XXXXXXXXXXXXX	COX1
BIOD00216	BMHN	(MS464)_MS2635						Erotylinae	Erotylidae	Cucujoidea	Cucujiformia	Polyphaga	Coleoptera	Insecta	YES	MS464	MS464	6KP123	100	418	XXXXXXXXXXXXX	COX1
BIOD00217	BMHN	CH_Curc118						Scolytinae	Curculionidae	Curculionoidea	Cucujiformia	Polyphaga	Coleoptera	Insecta	YES	CH_Curc118	CH_LL_P5_Adult_762_B04_1721117_Curculionidae_Scolytinae	6KP3541	100	418	XXXXXXXXXXXXX	COX1
BIOD00218	BMHN	MS711						Baridinae	Curculionidae	Curculionoidea	Cucujiformia	Polyphaga	Coleoptera	Insecta	YES	MS711	MS711	6KP977	100	418	XXXXXXXXXXXXX	COX1
BIOD00219	BMHN	SF_UNK28					Acritini	Abraeinae	Histeridae	Histeroidea	Staphyliniformia	Polyphaga	Coleoptera	Insecta	YES	SF_UNK28	SF_FIT1_P6_Adult_749_E11_1426392_Unknown	6KP2650	100	418	XXXXXXXXXXXXX	COX1
BIOD00220	BMHN	(NA)_FG_255						Scolytinae	Curculionidae	Curculionoidea	Cucujiformia	Polyphaga	Coleoptera	Insecta	YES	NA	FG_LL_P4_Adult_734_G08_1425931_Curculionidae_Scolytinae	6KP3947	100	418	XXXXXXXXXXXXX	COX1
BIOD00221	BMHN	(NA)_FG_277						Scolytinae	Curculionidae	Curculionoidea	Cucujiformia	Polyphaga	Coleoptera	Insecta	YES	NA	FG_LL_P4_Adult_734_E11_1425953_Curculionidae_Scolytinae	6KP2219	100	418	XXXXXXXXXXXXX	COX1
BIOD00222	BMHN	(NA)_FG_168							Curculionidae	Curculionoidea	Cucujiformia	Polyphaga	Coleoptera	Insecta	YES	NA	FG_LL_P6_Adult_733_F09_1425841_Curculionidae	6KP2530	100	418	XXXXXXXXXXXXX	COX1
BIOD00223	BMHN	CH_Curc223			Anchonus		Anchonini	Molytinae	Curculionidae	Curculionoidea	Cucujiformia	Polyphaga	Coleoptera	Insecta	YES	CH_Curc223	CH_FIT2_P1_Adult_768_H03_1721764_Curculionidae	6KP1167	100	418	XXXXXXXXXXXXX	COX1
BIOD00224	BMHN	(NA)_SF_Curc308						Conoderinae	Curculionidae	Curculionoidea	Cucujiformia	Polyphaga	Coleoptera	Insecta	YES	NA	SF_MALAISE2_P1_Adult_766_H06_1721575_Curculionidae	6KP2079	100	418	XXXXXXXXXXXXX	COX1
BIOD00225	BMHN	MS741						Agrypninae	Elateridae	Elateroidea	Elateriformia	Polyphaga	Coleoptera	Insecta	YES	MS741	MS741	6KP1863	100	418	XXXXXXXXXXXX-	COX1
BIOD00226	BMHN	(NA)_FG_259						Scolytinae	Curculionidae	Curculionoidea	Cucujiformia	Polyphaga	Coleoptera	Insecta	YES	NA	FG_LL_P5_Adult_734_C09_1425935_Curculionidae_Scolytinae	6KP1951	100	418	XXXXXXXXXXXXX	COX1
BIOD00227	BMHN	MS1438					Luperini	Galerucinae	Chrysomelidae	Chrysomeloidea	Cucujiformia	Polyphaga	Coleoptera	Insecta	YES	MS1438	MS1438	6KP795	100	418	XXXXXXXXXXXXX	COX1
BIOD00228	BMHN	MS2392						Aleocharinae	Staphylinidae	Staphylinoidea	Staphyliniformia	Polyphaga	Coleoptera	Insecta	YES	MS2392	MS2392	6KP931	100	418	XXXXXXXXXXXX-	COX1
BIOD00229	BMHN	MS2231						Carpophilinae	Nitidulidae	Cucujoidea	Cucujiformia	Polyphaga	Coleoptera	Insecta	YES	MS2231	MS2231	6KP189	100	418	XXXXXXXXXXXXX	COX1
BIOD00230	BMHN	SF_Chrys107						Galerucinae	Chrysomelidae	Chrysomeloidea	Cucujiformia	Polyphaga	Coleoptera	Insecta	YES	SF_Chrys107	SF_MALAISE1_P1_Adult_754_A06_1426820_Chrysomelidae	6KP4830	100	418	XXXXXXXXXXXXX	COX1
BIOD00231	BMHN	(UL)_MS117					Luperini	Galerucinae	Chrysomelidae	Chrysomeloidea	Cucujiformia	Polyphaga	Coleoptera	Insecta	NO						XXXXXXXXX-XXX	COX1
BIOD00232	BMHN	MS840						Nitidulinae	Nitidulidae	Cucujoidea	Cucujiformia	Polyphaga	Coleoptera	Insecta	YES	MS840	MS840	6KP952	100	418	XXXXXXXXXXXX-	COX1
BIOD00233	BMHN	MS2226						Megalopsidiinae	Staphylinidae	Staphylinoidea	Staphyliniformia	Polyphaga	Coleoptera	Insecta	YES	MS2226	MS2226	6KP2652	100	418	XXXXXXXXXXXX-	COX1
BIOD00234	BMHN	MS2484						Proteininae	Staphylinidae	Staphylinoidea	Staphyliniformia	Polyphaga	Coleoptera	Insecta	YES	MS2484	MS2484	6KP3782	100	418	XXXXXXXXXXXXX	COX1
BIOD00235	BMHN	(MS1956)_MS449						Aleocharinae	Staphylinidae	Staphylinoidea	Staphyliniformia	Polyphaga	Coleoptera	Insecta	YES	MS1956	MS1956	6KP628	100	418	XXXXXXXXXXXX-	COX1
BIOD00236	BMHN	(UL)_SF_Curc138			Eubulus	Cryptorhynchina	Cryptorhynchini	Cryptorhynchinae	Curculionidae	Curculionoidea	Cucujiformia	Polyphaga	Coleoptera	Insecta	NO						XXXXXXXXXXXXX	COX1
BIOD00237	BMHN	SF_Chrys2					Luperini	Galerucinae	Chrysomelidae	Chrysomeloidea	Cucujiformia	Polyphaga	Coleoptera	Insecta	YES	SF_Chrys2	SF_FIT1_P6_Adult_747_E03_1426195_Chrysomelidae	6KP5086	100	418	XXXXXXXXXXXXX	COX1
BIOD00238	BMHN	SF_Hist19			Degallierister		Bachaniini	Dendrophilinae	Histeridae	Histeroidea	Staphyliniformia	Polyphaga	Coleoptera	Insecta	YES	SF_Hist19	SF_LL_P7_Adult_759_A03_1686988_Histeridae	6KP5572	100	418	XXXXXXXXXXXX-	COX1
BIOD00239	BMHN	SF_Staph24						Paederinae	Staphylinidae	Staphylinoidea	Staphyliniformia	Polyphaga	Coleoptera	Insecta	YES	SF_Staph24	SF_FIT1_P1_Adult_746_H12_1426141_Staphylinidae	6KP3977	100	418	XXXXXXXXXXXXX	COX1
BIOD00240	BMHN	MS516						Mordellinae	Mordellidae	Tenebrionoidea	Cucujiformia	Polyphaga	Coleoptera	Insecta	YES	MS516	MS516	6KP1414	100	418	XXXXXXXXXXXXX	COX1
BIOD00241	BMHN	MS490						Aleocharinae	Staphylinidae	Staphylinoidea	Staphyliniformia	Polyphaga	Coleoptera	Insecta	YES	MS490	MS490	6KP2509	100	418	XXXXXXXXXXXXX	COX1
BIOD00242	BMHN	SF_Chrys76						Galerucinae	Chrysomelidae	Chrysomeloidea	Cucujiformia	Polyphaga	Coleoptera	Insecta	YES	SF_Chrys76	SF_YPT_PNA_Adult_753_B02_1426732_Chrysomelidae	6KP11143	100	418	XXXXXXXXXXXXX	COX1
BIOD00243	BMHN	MS1163						Aleocharinae	Staphylinidae	Staphylinoidea	Staphyliniformia	Polyphaga	Coleoptera	Insecta	YES	MS1163	MS1163	6KP2058	100	418	XXXXXXXXXXX-X	COX1
BIOD00244	BMHN	MS1900	Onthophagus vulpes		Onthophagus			Scarabaeinae	Scarabaeidae	Scarabaeoidea	Scarabaeiformia	Polyphaga	Coleoptera	Insecta	YES	MS1900	MS1900	6KP1966	100	418	XXXXXXXXXXXXX	COX1
BIOD00245	BMHN	(NA)_FG_44			Glyptolenus	Platynina		Platyninae	Carabidae	Caraboidea		Adephaga	Coleoptera	Insecta	YES	NA	FG_LL_P7_Adult_732_D06_1425719_Carabidae	6KP5551	100	418	XXXXXXXXXXXX-	COX1
BIOD00246	BMHN	(MS553)_MS755							Endomychidae	Coccinelloidea	Cucujiformia	Polyphaga	Coleoptera	Insecta	YES	MS553	MS553	6KP24	100	418	XXXXXXXXXXXXX	COX1
BIOD00247	BMHN	MS744						Paederinae	Staphylinidae	Staphylinoidea	Staphyliniformia	Polyphaga	Coleoptera	Insecta	YES	MS744	MS744	6KP1735	100	418	XXXXXXXXXXXXX	COX1
BIOD00249	BMHN	MS28			Aulacophora	Aulacophorina	Luperini	Galerucinae	Chrysomelidae	Chrysomeloidea	Cucujiformia	Polyphaga	Coleoptera	Insecta	YES	MS28	MS28	6KP199	100	418	XXXXXXXXXXXXX	COX1
BIOD00250	BMHN	MS691						Erotylinae	Erotylidae	Cucujoidea	Cucujiformia	Polyphaga	Coleoptera	Insecta	YES	MS691	MS691	6KP1312	100	418	XXXXXXXXXXX-X	COX1
BIOD00251	BMHN	(NA)_P1FIT1Staph56						Aleocharinae	Staphylinidae	Staphylinoidea	Staphyliniformia	Polyphaga	Coleoptera	Insecta	YES	NA	FG_FIT1_P3_Adult_773_H07_1273965_Staphylinidae	6KP1161	100	418	XXXXXXXXXXXX-	COX1
BIOD00252	BMHN	MS2393						Aleocharinae	Staphylinidae	Staphylinoidea	Staphyliniformia	Polyphaga	Coleoptera	Insecta	YES	MS2393	MS2393	6KP4056	100	418	XXXXXXXXXXXXX	COX1
BIOD00253	BMHN	CH_Curc123			Anchonus		Anchonini	Molytinae	Curculionidae	Curculionoidea	Cucujiformia	Polyphaga	Coleoptera	Insecta	YES	CH_Curc123	CH_LL_P1_Adult_762_C01_1721126_Curculionidae	6KP3537	100	418	XXXXXXXXXXX-X	COX1
BIOD00254	BMHN	MS210						Elaterinae	Elateridae	Elateroidea	Elateriformia	Polyphaga	Coleoptera	Insecta	YES	MS210	MS210	6KP1136	100	418	XXXXXXXXXXXXX	COX1
BIOD00255	BMHN	MS488						Malachiinae	Melyridae	Cleroidea	Cucujiformia	Polyphaga	Coleoptera	Insecta	YES	MS488	MS488	6KP2115	100	418	XXXXXXXXXX--X	COX1
BIOD00257	BMHN	CH_Curc140			Phrixosoma			Scolytinae	Curculionidae	Curculionoidea	Cucujiformia	Polyphaga	Coleoptera	Insecta	YES	CH_Curc140	CH_FIT1_P1_Adult_762_G11_1721184_Curculionidae	6KP1353	100	418	XXXXXXXXXX--X	COX1
BIOD00258	BMHN	MS2571				Philonthina		Staphylininae	Staphylinidae	Staphylinoidea	Staphyliniformia	Polyphaga	Coleoptera	Insecta	YES	MS2571	MS2571	6KP358	100	418	XXXXXXXXXXXXX	COX1
BIOD00259	BMHN	CH_Carab1				Platynina	Platinini	Platyninae	Carabidae	Caraboidea		Adephaga	Coleoptera	Insecta	YES	CH_Carab1	CH_FIT2_P7_Adult_757_E01_1427151_Carabidae	6KP10646	100	418	XXXXXXXX----X	COX1
BIOD00260	BMHN	SF_Staph102						Aleocharinae	Staphylinidae	Staphylinoidea	Staphyliniformia	Polyphaga	Coleoptera	Insecta	YES	SF_Staph102	SF_YPT_PNA_Adult_753_E06_1426772_Staphylinidae	6KP3576	100	418	XXXXXXXXXXX--	COX1
BIOD00261	BMHN	(INTER_B_9_Dec_1_3_1001.0001)_MS1822						Aleocharinae	Staphylinidae	Staphylinoidea	Staphyliniformia	Polyphaga	Coleoptera	Insecta	YES	INTER_B_9_Dec_1_3_1001.0001	IB9D13-1001-0001	6MSL3358	100	418	XXXXXXXXXXX-X	COX1
BIOD00262	BMHN	(NA)_P8FITStaph9						Staphylininae	Staphylinidae	Staphylinoidea	Staphyliniformia	Polyphaga	Coleoptera	Insecta	YES	NA	FG_FIT_P8_Adult_783_E05_1275211_Staphylinidae	6KP2936	100	418	XXXXXXXX----X	COX1
BIOD00263	BMHN	SF_Chrys110						Galerucinae	Chrysomelidae	Chrysomeloidea	Cucujiformia	Polyphaga	Coleoptera	Insecta	YES	SF_Chrys110	SF_MALAISE1_P1_Adult_754_B08_1426834_Chrysomelidae	6KP2884	100	418	XXXXXXXX----X	COX1
BIOD00264	BMHN	(INTER_B_5_DEC_2_2_0302.0004)_MS1495						Aleocharinae	Staphylinidae	Staphylinoidea	Staphyliniformia	Polyphaga	Coleoptera	Insecta	YES	INTER_B_5_DEC_2_2_0302.0004	IB0302-0004	5MSL480	100	418	XXXXXXXXXXXXX	COX1
BIOD00265	BMHN	MS1355			Clavicornaltica		Alticini	Galerucinae	Chrysomelidae	Chrysomeloidea	Cucujiformia	Polyphaga	Coleoptera	Insecta	YES	MS1355	MS1355	6KP1100	100	418	XXXXXXX-----X	COX1
BIOD00266	BMHN	(MS481)_MS271							Anthicidae	Tenebrionoidea	Cucujiformia	Polyphaga	Coleoptera	Insecta	YES	MS481	MS481	6KP1095	100	418	XXXXXXX-----X	COX1
BIOD00267	BMHN	SF_Curc249						Monotominae	Monotomidae	Cucujoidea	Cucujiformia	Polyphaga	Coleoptera	Insecta	YES	SF_Curc249	SF_FIT1_P7_Adult_764_D06_1721335_Curculionidae	6KP4048	100	418	XXXXXXXX-----	COX1
BIOD00268	BMHN	SF_Scar4						Scarabaeinae	Scarabaeidae	Scarabaeoidea	Scarabaeiformia	Polyphaga	Coleoptera	Insecta	YES	SF_Scar4	SF_FIT2_P1_Adult_746_A04_1426049_Scarabaeidae	6KP3899	100	418	XXXXXXX-----X	COX1
BIOD00269	BMHN	(NA)_FG_145						Paederinae	Staphylinidae	Staphylinoidea	Staphyliniformia	Polyphaga	Coleoptera	Insecta	YES	NA	FG_LL_P2_Adult_733_H06_1425819_Staphylinidae	6KP976	100	418	XXXXXXX-----X	COX1
BIOD00270	BMHN	(NA)_41Dermest?1			Cryptorhopalum			Megatominae	Dermestidae	Bostrichoidea	Bostrichiformia	Polyphaga	Coleoptera	Insecta	YES	NA	FG_FIT1_P4_Adult_778_D05_1274371_Dermestidae	6KP321	100	418	XXXXXXX-----X	COX1
BIOD00271	BMHN	SF_Staph96						Aleocharinae	Staphylinidae	Staphylinoidea	Staphyliniformia	Polyphaga	Coleoptera	Insecta	YES	SF_Staph96	SF_YPT_PNA_Adult_752_E05_1426675_Staphylinidae	6KP3468	100	418	XXXXXX------X	COX1
BIOD00272	BMHN	(CH_Elat22_Dorsal)_CH_Elat22						Elaterinae	Elateridae	Elateroidea	Elateriformia	Polyphaga	Coleoptera	Insecta	YES	CH_Elat22_Dorsal	CH_MALAISE2_P1_Adult_768_F05_1721742_Elateridae	6KP861	100	418	XXXXXXX------	COX1
BIOD00273	BMHN	(MS2007)_MS1690						Nitidulinae	Nitidulidae	Cucujoidea	Cucujiformia	Polyphaga	Coleoptera	Insecta	YES	MS2007	MS2007	6KP2782	100	418	XXXXXX------X	COX1
BIOD00274	BMHN	(NA)_P5FIT1Elat1							Elateridae	Elateroidea	Elateriformia	Polyphaga	Coleoptera	Insecta	YES	NA	FG_FIT1_P5_Adult_771_F04_1274941_Elateridae	6KP4049	100	418	XXXXXX------X	COX1
BIOD00275	BMHN	MS2167						Scarabaeinae	Scarabaeidae	Scarabaeoidea	Scarabaeiformia	Polyphaga	Coleoptera	Insecta	YES	MS2167	MS2167	6KP2067	100	418	XXXXXX------X	COX1
BIOD00276	BMHN	MS1158					Tachyini	Harpalinae	Carabidae	Caraboidea		Adephaga	Coleoptera	Insecta	YES	MS1158	MS1158	6KP1780	100	418	XXXXX-------X	COX1
BIOD00277	BMHN							Aleocharinae	Staphylinidae	Staphylinoidea	Staphyliniformia	Polyphaga	Coleoptera	Insecta	NO						XXXXXX------X	COX1
BIOD00278	BMHN	MS2563							Geotrupidae	Scarabaeoidea	Scarabaeiformia	Polyphaga	Coleoptera	Insecta	YES	MS2563	MS2563	6KP1493	100	418	XXXXXXXXXXXXX	COX1
BIOD00279	BMHN	MS1023			Clavicornaltica		Alticini	Galerucinae	Chrysomelidae	Chrysomeloidea	Cucujiformia	Polyphaga	Coleoptera	Insecta	YES	MS1023	MS1023	6KP1216	100	418	XXXXXXX------	COX1
BIOD00280	BMHN	SF_Staph72						Aleocharinae	Staphylinidae	Staphylinoidea	Staphyliniformia	Polyphaga	Coleoptera	Insecta	YES	SF_Staph72	SF_FIT1_P6_Adult_749_F09_1426402_Staphylinidae	6KP5499	100	418	XXXXXX------X	COX1
BIOD00281	BMHN	(NA)_P3FIT1Staph6						Aleocharinae	Staphylinidae	Staphylinoidea	Staphyliniformia	Polyphaga	Coleoptera	Insecta	YES	NA	FG_FIT1_P3_Adult_773_H05_1273967_Staphylinidae	6KP18	100	418	XXXXXX-------	COX1
BIOD00282	BMHN	(NA)_P5FIT1Carab1				Lebiina	Lebiini	Lebiinae	Carabidae	Caraboidea		Adephaga	Coleoptera	Insecta	YES	NA	FG_FIT1_P5_Adult_771_E12_1274937_Carabidae	6KP2174	100	418	XXXXXX-------	COX1
BIOD00283	BMHN	(NA)_DUP_P3FIT1Curc3							Curculionidae	Curculionoidea	Cucujiformia	Polyphaga	Coleoptera	Insecta	YES	NA	FG_FIT1_P3_Adult_774_G12_1274056_Curculionidae	6KP1861	100	418	XXXXXX------X	COX1
BIOD00284	BMHN	(NA)_FG_94						Paederinae	Staphylinidae	Staphylinoidea	Staphyliniformia	Polyphaga	Coleoptera	Insecta	YES	NA	FG_LL_P4_Adult_732_F12_1425769_Staphylinidae	6KP5442	100	418	XXXXXX------X	COX1
BIOD00286	BMHN	CH_Curc220						Molytinae	Curculionidae	Curculionoidea	Cucujiformia	Polyphaga	Coleoptera	Insecta	YES	CH_Curc220	CH_FIT2_P1_Adult_768_F12_1721749_Curculionidae	6KP538	100	418	XXXXX-------X	COX1
BIOD00287	BMHN	MS567						Cryptophilinae	Erotylidae	Cucujoidea	Cucujiformia	Polyphaga	Coleoptera	Insecta	YES	MS567	MS567	6KP1320	100	418	XXXXXX-------	COX1
BIOD00288	BMHN	(P2PT9-1_0003)_P7FIT1Staph73						Staphylininae	Staphylinidae	Staphylinoidea	Staphyliniformia	Polyphaga	Coleoptera	Insecta	YES	P2PT9-1_0003	P2PT9-1_0003	6MSL125847	100	418	XXXXXX-------	COX1
BIOD00289	BMHN	CH_Bos1							Ciidae	Tenebrionoidea	Cucujiformia	Polyphaga	Coleoptera	Insecta	YES	CH_Bos1	CH_FIT1_P5_Adult_756_E04_1427058_Bostrichidae	6KP4366	100	418	XXXXX-------X	COX1
BIOD00290	BMHN	(NA)_41Scoly12						Scolytinae	Curculionidae	Curculionoidea	Cucujiformia	Polyphaga	Coleoptera	Insecta	YES	NA	FG_FIT1_P4_Adult_775_H06_1274458_Curculionidae_Scolytinae	6KP2109	100	418	XXXXXX------X	COX1
BIOD00291	BMHN	SF_Chrys141						Galerucinae	Chrysomelidae	Chrysomeloidea	Cucujiformia	Polyphaga	Coleoptera	Insecta	YES	SF_Chrys141	SF_MALAISE2_P5_Adult_765_A04_1721393_Chrysomelidae	6KP2820	100	418	XX-XXX-------	COX1
BIOD00293	BMHN	(NA)_P5FIT1Staph120						Aleocharinae	Staphylinidae	Staphylinoidea	Staphyliniformia	Polyphaga	Coleoptera	Insecta	YES	NA	FG_FIT1_P5_Adult_771_B12_1274901_Staphylinidae	6KP661	100	418	XXXXXX-------	COX1
BIOD00294	BMHN	SF_Staph39						Aleocharinae	Staphylinidae	Staphylinoidea	Staphyliniformia	Polyphaga	Coleoptera	Insecta	YES	SF_Staph39	SF_FIT1_P1_Adult_747_A04_1426145_Staphylinidae	6KP4018	100	418	XXXX--------X	COX1
BIOD00295	BMHN	(NA)						Scarabaeinae	Scarabaeidae	Scarabaeoidea	Scarabaeiformia	Polyphaga	Coleoptera	Insecta	YES	NA	FG_FIT1_P6_Adult_786_E05_1275671_Scarabaeidae	6KP6903	100	418	XXXXXX-------	COX1
BIOD00296	BMHN	MS2057					Xantholinini	Staphylininae	Staphylinidae	Staphylinoidea	Staphyliniformia	Polyphaga	Coleoptera	Insecta	YES	MS2057	MS2057	6KP2397	100	418	X-----------X	COX1
BIOD00297	BMHN	CH_Carab19				Tachyina		Trechinae	Carabidae	Caraboidea		Adephaga	Coleoptera	Insecta	YES	CH_Carab19	CH_FIT1_P1_Adult_763_B11_1721220_Carabidae	6KP2883	100	418	XXXX--------X	COX1
BIOD00298	BMHN	SF_Curc221			Conotrachelus		Ithyporini	Molytinae	Curculionidae	Curculionoidea	Cucujiformia	Polyphaga	Coleoptera	Insecta	YES	SF_Curc221	SF_SLAM2_P1_Adult_755_F01_1426971_Curculionidae	6KP2645	100	418	XXXXXXXXXXXXX	COX1
BIOD00299	BMHN	SF_Curc90						Scolytinae	Curculionidae	Curculionoidea	Cucujiformia	Polyphaga	Coleoptera	Insecta	YES	SF_Curc90	SF_FIT1_P6_Adult_749_F04_1426397_Curculionidae	6KP128868	100	418	XXXX--------X	COX1
BIOD00300	BMHN	(NA)_Hybos2						Anaidinae	Hybosoridae	Scarabaeoidea	Scarabaeiformia	Polyphaga	Coleoptera	Insecta	YES	NA	DV_Hybos2	6KP2025	100	418	XXXX--------X	COX1
BIOD00301	BMHN	MS2691						Aleocharinae	Staphylinidae	Staphylinoidea	Staphyliniformia	Polyphaga	Coleoptera	Insecta	YES	MS2691	MS2691	6KP483	100	418	XXXXXXXXXXXXX	COX1
BIOD00302	BMHN	(NA)_P7FIT1Staph40						Paederinae	Staphylinidae	Staphylinoidea	Staphyliniformia	Polyphaga	Coleoptera	Insecta	YES	NA	FG_FIT1_P7_Adult_780_G02_1275508_Staphylinidae	6KP1888	100	418	XXXXX--------	COX1
BIOD00303	BMHN	MS2337						Paederinae	Staphylinidae	Staphylinoidea	Staphyliniformia	Polyphaga	Coleoptera	Insecta	YES	MS2337	MS2337	6KP5494	100	418	XXX---------X	COX1
BIOD00304	BMHN	MS497			Phaenocephalus			Phaenocephalinae	Phalacridae	Cucujoidea	Cucujiformia	Polyphaga	Coleoptera	Insecta	YES	MS497	MS497	6KP3682	100	418	XXXX--------X	COX1
BIOD00305	BMHN	MS561			Sculptotheca			Anobiinae	Ptinidae	Bostrichoidea	Bostrichiformia	Polyphaga	Coleoptera	Insecta	YES	MS561	MS561	6KP2759	100	418	XXXXXX-------	COX1
BIOD00306	BMHN							Osoriinae	Staphylinidae	Staphylinoidea	Staphyliniformia	Polyphaga	Coleoptera	Insecta	NO						XXXX--------X	COX1
BIOD00307	BMHN	(NA)_SF_Curc314						Molytinae	Curculionidae	Curculionoidea	Cucujiformia	Polyphaga	Coleoptera	Insecta	YES	NA	SF_MALAISE2_P1_Adult_767_B04_1721597_Curculionidae	6KP2208	100	418	XX----------X	COX1
BIOD00308	BMHN	(NA)_P1FIT1Staph16						Tachyporinae	Staphylinidae	Staphylinoidea	Staphyliniformia	Polyphaga	Coleoptera	Insecta	YES	NA	FG_FIT1_P1_Adult_777_C02_1274130_Staphylinidae	6KP5348	100	418	X------------	COX1
BIOD00310	BMHN	MS1115			Clavicornaltica		Alticini	Galerucinae	Chrysomelidae	Chrysomeloidea	Cucujiformia	Polyphaga	Coleoptera	Insecta	YES	MS1115	MS1115	6KP2175	99.761	418	X-----------X	COX1
BIOD00311	BMHN	CH_Staph30						Tachyporinae	Staphylinidae	Staphylinoidea	Staphyliniformia	Polyphaga	Coleoptera	Insecta	YES	CH_Staph30	CH_FIT1_P1_Adult_757_B10_1427124_Staphylinidae_Tachyporinae	6KP2263	100	418	XXXX---------	COX1
BIOD00312	BMHN	SF_Curc60						Scolytinae	Curculionidae	Curculionoidea	Cucujiformia	Polyphaga	Coleoptera	Insecta	YES	SF_Curc60	SF_FIT1_P5_Adult_746_B02_1426059_Curculionidae	6KP24734	100	418	XXX----------	COX1
BIOD00313	BMHN	SF_Elat3							Eucnemidae	Elateroidea	Elateriformia	Polyphaga	Coleoptera	Insecta	YES	SF_Elat3	SF_FIT1_P6_Adult_749_E12_1426393_Elateridae	6KP4006	100	418	XXXX---------	COX1
BIOD00314	BMHN	(NA)_P8FITStaph122						Aleocharinae	Staphylinidae	Staphylinoidea	Staphyliniformia	Polyphaga	Coleoptera	Insecta	YES	NA	FG_FIT_P8_Adult_784_B06_1275082_Staphylinidae	6KP2080	100	418	XXXX---------	COX1
BIOD00315	BMHN	SF_Staph13						Oxytelinae	Staphylinidae	Staphylinoidea	Staphyliniformia	Polyphaga	Coleoptera	Insecta	YES	SF_Staph13	SF_FIT1_P7_Adult_746_G01_1426118_Staphylinidae	6KP5277	100	418	XX----------X	COX1
BIOD00316	BMHN	CH_Staph31						Paederinae	Staphylinidae	Staphylinoidea	Staphyliniformia	Polyphaga	Coleoptera	Insecta	YES	CH_Staph31	CH_FIT1_P1_Adult_757_B11_1427125_Staphylinidae	6KP2898	100	418	XXX---------X	COX1
BIOD00317	BMHN	SF_Staph93						Paederinae	Staphylinidae	Staphylinoidea	Staphyliniformia	Polyphaga	Coleoptera	Insecta	YES	SF_Staph93	SF_SLAM2_P6_Adult_752_C05_1426651_Staphylinidae	6KP4861	100	418	XX-----------	COX1
BIOD00318	BMHN	(NA)_P7FIT1Staph134						Aleocharinae	Staphylinidae	Staphylinoidea	Staphyliniformia	Polyphaga	Coleoptera	Insecta	YES	NA	FG_FIT1_P3_Adult_774_A04_1273956_Staphylinidae	6KP388	100	418	XX-----------	COX1
BIOD00319	BMHN	(NA)_41Staph72						Aleocharinae	Staphylinidae	Staphylinoidea	Staphyliniformia	Polyphaga	Coleoptera	Insecta	YES	NA	FG_FIT1_P4_Adult_782_F07_1274550_Staphylinidae	6KP386	100	418	X-----------X	COX1
BIOD00320	BMHN	SF_Lei12						Cholevinae	Leiodidae	Staphylinoidea	Staphyliniformia	Polyphaga	Coleoptera	Insecta	YES	SF_Lei12	SF_FIT1_P1_Adult_748_C09_1426270_Leiodidae	6KP4598	100	418	XXX----------	COX1
BIOD00321	BMHN	MS2597					Xantholinini	Staphylininae	Staphylinidae	Staphylinoidea	Staphyliniformia	Polyphaga	Coleoptera	Insecta	YES	MS2597	MS2597	6KP884	100	418	XXXXXXXXXXXXX	COX1
BIOD00322	BMHN	MS965					Bidessini	Hydroporinae	Dytiscidae	Dytiscoidea		Adephaga	Coleoptera	Insecta	YES	MS965	MS965	6KP3766	100	418	XXX----------	COX1
BIOD00323	BMHN	(NA)_41Staph150						Aleocharinae	Staphylinidae	Staphylinoidea	Staphyliniformia	Polyphaga	Coleoptera	Insecta	YES	NA	FG_FIT1_P4_Adult_787_B09_1275303_Staphylinidae	6KP2869	100	418	XXX----------	COX1
BIOD00324	BMHN	(P5FIT2_15_0002)_P2FIT2Scarab9						Scarabaeinae	Scarabaeidae	Scarabaeoidea	Scarabaeiformia	Polyphaga	Coleoptera	Insecta	YES	P5FIT2_15_0002	P5FIT2_15_0002	6MSL825	100	418	XXX----------	COX1
BIOD00325	BMHN							Paederinae	Staphylinidae	Staphylinoidea	Staphyliniformia	Polyphaga	Coleoptera	Insecta	NO						XX-----------	COX1
BIOD00326	BMHN	SF_Curc70			Rhyssomatus		Cleogonini	Molytinae	Curculionidae	Curculionoidea	Cucujiformia	Polyphaga	Coleoptera	Insecta	YES	SF_Curc70	SF_FIT2_P7_Adult_749_B03_1426348_Curculionidae	6KP10645	100	418	XXX----------	COX1
BIOD00328	BMHN	MS196							Eucnemidae	Elateroidea	Elateriformia	Polyphaga	Coleoptera	Insecta	YES	MS196	MS196	6KP838	100	418	XXXXXXXXXXXXX	COX1
BIOD00329	BMHN	CH_Anob1							Cerylonidae	Coccinelloidea	Cucujiformia	Polyphaga	Coleoptera	Insecta	YES	CH_Anob1	CH_FIT2_P7_Adult_757_E10_1427160_Anobiidae	6KP6908	100	418	XXXXXXXXXXXXX	COX1
BIOD00330	BMHN	MS908					Alticini	Galerucinae	Chrysomelidae	Chrysomeloidea	Cucujiformia	Polyphaga	Coleoptera	Insecta	YES	MS908	MS908	6KP1386	100	418	XXXXXXXXXXXXX	COX1
BIOD00331	BMHN	MS1998						Nitidulinae	Nitidulidae	Cucujoidea	Cucujiformia	Polyphaga	Coleoptera	Insecta	YES	MS1998	MS1998	6KP577	100	418	XXXXXXXXXXXXX	COX1
BIOD00332	BMHN	MS823			Anthelephila		Formicomini	Anthicinae	Anthicidae	Tenebrionoidea	Cucujiformia	Polyphaga	Coleoptera	Insecta	YES	MS823	MS823	6KP989	100	418	XXXXXXXXXXXXX	COX1
BIOD00333	BMHN	CH_Lang1						Languriinae	Erotylidae	Cucujoidea	Cucujiformia	Polyphaga	Coleoptera	Insecta	YES	CH_Lang1	CH_MALAISE1_P1_Adult_764_A03_1721296_Languriidae	6KP21093	100	418	XXXXXXXXXXXXX	COX1
BIOD00334	BMHN	MS2586						Aleocharinae	Staphylinidae	Staphylinoidea	Staphyliniformia	Polyphaga	Coleoptera	Insecta	YES	MS2586	MS2586	6KP815	100	418	XXXXXXXXXXXXX	COX1
BIOD00335	BMHN	MS224						Cryptarchinae	Nitidulidae	Cucujoidea	Cucujiformia	Polyphaga	Coleoptera	Insecta	YES	MS224	MS224	6KP1444	100	418	XXXXXXXXXXXXX	COX1
BIOD00336	BMHN	MS598			Hoplosaenidea	Luperina	Luperini	Galerucinae	Chrysomelidae	Chrysomeloidea	Cucujiformia	Polyphaga	Coleoptera	Insecta	YES	MS598	MS598	6KP370	100	418	XXXXXXXXXXXXX	COX1
BIOD00337	BMHN	(NA)_FG_85							Carabidae	Caraboidea		Adephaga	Coleoptera	Insecta	YES	NA	FG_LL_P7_Adult_732_E11_1425760_Carabidae	6KP2835	100	418	X------------	COX1
BIOD00338	BMHN	MS167	Idgia maculicornis		Idgia				Prionoceridae	Cleroidea	Cucujiformia	Polyphaga	Coleoptera	Insecta	YES	MS167	MS167	6KP900	100	418	XXXXXX-------	COX1
BIOD00339	BMHN	CH_Phen1			Phengodes			Phengodinae	Phengodidae	Elateroidea	Elateriformia	Polyphaga	Coleoptera	Insecta	YES	CH_Phen1	CH_FIT2_P7_Adult_756_D01_1427043_Phengodidae	6KP3169	100	415	XXXXXXXXXXXXX	COX1
BIOD00340	BMHN	MS468					Alticini	Galerucinae	Chrysomelidae	Chrysomeloidea	Cucujiformia	Polyphaga	Coleoptera	Insecta	YES	MS468	MS468	6KP481	100	418	XXXXXXXXXXXXX	COX1
BIOD00341	BMHN	MS1435			Gyaritus		Gyaritini	Lamiinae	Cerambycidae	Chrysomeloidea	Cucujiformia	Polyphaga	Coleoptera	Insecta	YES	MS1435	MS1435	6KP171	100	418	XXXXXXXXXXXXX	COX1
BIOD00342	BMHN	SF_Chrys21			Phanaeta			Eumolpinae	Chrysomelidae	Chrysomeloidea	Cucujiformia	Polyphaga	Coleoptera	Insecta	YES	SF_Chrys21	SF_MALAISE1_P5_Adult_751_H09_1426523_Chrysomelidae	6KP4365	100	418	XXXXXXXXXXXXX	COX1
BIOD00343	BMHN	MS2577				Philonthina		Staphylininae	Staphylinidae	Staphylinoidea	Staphyliniformia	Polyphaga	Coleoptera	Insecta	YES	MS2577	MS2577	6KP1129	100	418	XXXXXXXXXXXXX	COX1
BIOD00344	BMHN	MS884						Aphodiinae	Scarabaeidae	Scarabaeoidea	Scarabaeiformia	Polyphaga	Coleoptera	Insecta	YES	MS884	MS884	6KP1896	100	418	XXXXXXXXXXXXX	COX1
BIOD00345	BMHN	MS680							Elateridae	Elateroidea	Elateriformia	Polyphaga	Coleoptera	Insecta	YES	MS680	MS680	6KP1088	100	418	XXXXXXXXXXXXX	COX1
BIOD00346	BMHN	SF_Curc145						Cryptorhynchinae	Curculionidae	Curculionoidea	Cucujiformia	Polyphaga	Coleoptera	Insecta	YES	SF_Curc145	SF_SLAM2_P1_Adult_750_H09_1426619_Curculionidae	6KP2977	100	418	XXXXXXXXXXXXX	COX1
BIOD00347	BMHN	SF_Mord29						Mordellinae	Mordellidae	Tenebrionoidea	Cucujiformia	Polyphaga	Coleoptera	Insecta	YES	SF_Mord29	SF_YPT_PNA_Adult_752_E12_1426682_Mordellidae	6KP1439	100	418	XXXXXXXXXXXXX	COX1
BIOD00348	BMHN	MS679							Brentidae	Curculionoidea	Cucujiformia	Polyphaga	Coleoptera	Insecta	YES	MS679	MS679	6KP2124	100	418	XXXXXXXXXXXXX	COX1
BIOD00350	BMHN	SF_Lei16						Cholevinae	Leiodidae	Staphylinoidea	Staphyliniformia	Polyphaga	Coleoptera	Insecta	YES	SF_Lei16	SF_FIT2_P1_Adult_748_D12_1426284_Leiodidae	6KP3614	100	418	XXXXXXXXXXXXX	COX1
BIOD00351	BMHN	MS1207						Paederinae	Staphylinidae	Staphylinoidea	Staphyliniformia	Polyphaga	Coleoptera	Insecta	YES	MS1207	MS1207	6KP713	100	418	XXXXXXXXXXXXX	COX1
BIOD00352	BMHN	MS2636						Scymninae	Coccinellidae	Coccinelloidea	Cucujiformia	Polyphaga	Coleoptera	Insecta	YES	MS2636	MS2636	6KP415	100	418	XXXXXXXXXXXXX	COX1
BIOD00353	BMHN	MS607						Galerucinae	Chrysomelidae	Chrysomeloidea	Cucujiformia	Polyphaga	Coleoptera	Insecta	YES	MS607	MS607	6KP1473	100	418	XXXXXXXXXXXXX	COX1
BIOD00354	BMHN	SF_Staph116						Aleocharinae	Staphylinidae	Staphylinoidea	Staphyliniformia	Polyphaga	Coleoptera	Insecta	YES	SF_Staph116	SF_MALAISE1_P1_Adult_754_H03_1426901_Staphylinidae	6KP4471	100	418	XXXXXXXXXXXXX	COX1
BIOD00355	BMHN	MS320						Galerucinae	Chrysomelidae	Chrysomeloidea	Cucujiformia	Polyphaga	Coleoptera	Insecta	YES	MS320	MS320	6KP1006	100	418	XXXXXXXXXXXXX	COX1
BIOD00356	BMHN	CH_Chrys25			Diabrotica			Galerucinae	Chrysomelidae	Chrysomeloidea	Cucujiformia	Polyphaga	Coleoptera	Insecta	YES	CH_Chrys25	CH_MALAISE2_P1_Adult_763_G12_1721281_Chrysomelidae	6KP1002	100	418	XX-----------	COX1
BIOD00357	BMHN	SF_Curc242							Anthribidae	Curculionoidea	Cucujiformia	Polyphaga	Coleoptera	Insecta	YES	SF_Curc242	SF_SLAM1_P1_Adult_764_C07_1721324_Curculionidae	6KP4748	100	418	XXXXXXXXXXXXX	COX1
BIOD00358	BMHN	(MS1950)_MS1485						Aleocharinae	Staphylinidae	Staphylinoidea	Staphyliniformia	Polyphaga	Coleoptera	Insecta	YES	MS1950	MS1950	6KP48	100	418	XXXXXXXXXXXXX	COX1
BIOD00359	BMHN	CH_Lei3						Cholevinae	Leiodidae	Staphylinoidea	Staphyliniformia	Polyphaga	Coleoptera	Insecta	YES	CH_Lei3	CH_PITFALL_P1_Adult_759_E03_1687036_Leiodidae	6KP652	100	418	XXXXXXXXXXXXX	COX1
BIOD00360	BMHN	SF_Staph5						Paederinae	Staphylinidae	Staphylinoidea	Staphyliniformia	Polyphaga	Coleoptera	Insecta	YES	SF_Staph5	SF_FIT2_P1_Adult_747_C02_1426170_Staphylinidae	6KP4705	100	418	XXXXXXXXXXXXX	COX1
BIOD00362	BMHN	(SF_Chrys129)_SF_Chrys129 (Chrys43?)						Galerucinae	Chrysomelidae	Chrysomeloidea	Cucujiformia	Polyphaga	Coleoptera	Insecta	YES	SF_Chrys129	SF_MALAISE1_P1_Adult_760_E07_1687136_Chrysomelidae	6KP4124	100	418	XXXXXXXXXXXXX	COX1
BIOD00363	BMHN	(NA)_P5FIT1Staph3						Staphylininae	Staphylinidae	Staphylinoidea	Staphyliniformia	Polyphaga	Coleoptera	Insecta	YES	NA	FG_FIT1_P5_Adult_770_A03_1274784_Staphylinidae	6KP1891	100	418	XXXXXXXXXXXXX	COX1
BIOD00364	BMHN	SF_Platy1							Platypodidae	Curculionoidea	Cucujiformia	Polyphaga	Coleoptera	Insecta	YES	SF_Platy1	SF_FIT1_P1_Adult_748_A01_1426153_Curculionidae_Platypodinae	6KP3302	100	418	XXXXXXXXXXXXX	COX1
BIOD00365	BMHN	(Scaph3)_SF_Scaph3						Scaphidiinae	Staphylinidae	Staphylinoidea	Staphyliniformia	Polyphaga	Coleoptera	Insecta	YES	Scaph3	SF_LL_P1_Adult_759_E01_1687034_Scaphidiidae	6KP3009	100	418	XXXXXXXXXXXXX	COX1
BIOD00366	BMHN	(INTER_B_7_Dec_0502.0008)_MS900			Dicranolaius			Malachiinae	Melyridae	Cleroidea	Cucujiformia	Polyphaga	Coleoptera	Insecta	YES	INTER_B_7_Dec_0502.0008	IB7D-0502-0008	5MSL750	100	418	XXXXXXX------	COX1
BIOD00367	BMHN								Not Coleoptera	Not Coleoptera	Not Coleoptera	Not Coleoptera		Insecta	NO						XXXXXXXXXXXXX	COX1
BIOD00368	BMHN	MS1701						Tachyporinae	Staphylinidae	Staphylinoidea	Staphyliniformia	Polyphaga	Coleoptera	Insecta	YES	MS1701	MS1701	6KP941	100	418	XXXXXXXXXXXXX	COX1
BIOD00369	BMHN	SF_Scar8						Scarabaeinae	Scarabaeidae	Scarabaeoidea	Scarabaeiformia	Polyphaga	Coleoptera	Insecta	YES	SF_Scar8	SF_FIT1_P1_Adult_746_H07_1426136_Scarabaeidae	6KP3443	100	418	XXXXXXXXXXXXX	COX1
BIOD00370	BMHN	SF_Curc115							Curculionidae	Curculionoidea	Cucujiformia	Polyphaga	Coleoptera	Insecta	YES	SF_Curc115	SF_FIT2_P1_Adult_751_C08_1426462_Curculionidae	6KP42149	100	418	XXXXXXXXXXXXX	COX1
BIOD00371	BMHN	SF_Curc95						Cryptorhynchinae	Curculionidae	Curculionoidea	Cucujiformia	Polyphaga	Coleoptera	Insecta	YES	SF_Curc95	SF_FIT1_P1_Adult_749_G02_1426407_Curculionidae	6KP27810	100	418	XXXXXXXXXXXXX	COX1
BIOD00372	BMHN	CH_Carab16			Pericalina	Apenina	Lebiini	Lebiinae	Carabidae	Caraboidea		Adephaga	Coleoptera	Insecta	YES	CH_Carab16	CH_PITFALL_P1_Adult_762_D12_1721149_Carabidae	6KP1080	100	418	XXXXXXXXXXXXX	COX1
BIOD00373	BMHN	SF_Staph36						Staphylininae	Staphylinidae	Staphylinoidea	Staphyliniformia	Polyphaga	Coleoptera	Insecta	YES	SF_Staph36	SF_FIT2_P1_Adult_748_D08_1426280_Staphylinidae	6KP2505	100	418	XXXXXXXXXXXXX	COX1
BIOD00374	BMHN	SF_Chrys155					Silini		Cantharidae	Elateroidea	Elateriformia	Polyphaga	Coleoptera	Insecta	YES	SF_Chrys155	SF_MALAISE2_P1_Adult_766_F01_1721546_Chrysomelidae	6KP1286	100	418	XXXXXXXXXXXXX	COX1
BIOD00375	BMHN	SF_Platy14							Platypodidae	Curculionoidea	Cucujiformia	Polyphaga	Coleoptera	Insecta	YES	SF_Platy14	SF_MALAISE1_P7_Adult_750_D11_1426573_Curculionidae_Platypodinae	6KP3788	100	418	XXXX---------	COX1
BIOD00376	BMHN	(NA)_P8FITStaph18						Staphylininae	Staphylinidae	Staphylinoidea	Staphyliniformia	Polyphaga	Coleoptera	Insecta	YES	NA	FG_FIT_P8_Adult_783_E04_1275220_Staphylinidae	6KP5179	100	418	X------------	COX1
BIOD00377	BMHN	CH_Nit33						Erotylinae	Erotylidae	Cucujoidea	Cucujiformia	Polyphaga	Coleoptera	Insecta	YES	CH_Nit33	CH_MALAISE2_P1_Adult_761_A01_1687178_Nitidulidae	6KP1059	100	418	XXXXX-------X	COX1
BIOD00378	BMHN	SF_Scar39					Sericini	Melolonthinae	Scarabaeidae	Scarabaeoidea	Scarabaeiformia	Polyphaga	Coleoptera	Insecta	YES	SF_Scar39	SF_FIT1_P7_Adult_764_H06_1721383_Scarabaeidae	6KP3061	100	418	XXXXXXXXXXXXX	COX1
BIOD00379	BMHN							Erotylinae	Erotylidae	Cucujoidea	Cucujiformia	Polyphaga	Coleoptera	Insecta	NO						XXXXXXXXXXXXX	COX1
BIOD00380	BMHN	MS2562			Omadius	Clerina	Clerini	Clerinae	Cleridae	Cleroidea	Cucujiformia	Polyphaga	Coleoptera	Insecta	YES	MS2562	MS2562	6KP1070	100	418	XXXXXXXXXXXXX	COX1
BIOD00381	BMHN	MS2579						Aleocharinae	Staphylinidae	Staphylinoidea	Staphyliniformia	Polyphaga	Coleoptera	Insecta	YES	MS2579	MS2579	6KP864	100	418	XXXXXXXXXXXXX	COX1
BIOD00382	BMHN	SF_Curc146	Diaporesis distincta		Diaporesis				Curculionidae	Curculionoidea	Cucujiformia	Polyphaga	Coleoptera	Insecta	YES	SF_Curc146	SF_SLAM1_P5_Adult_752_A06_1426628_Curculionidae	6KP6569	100	418	X------------	COX1
BIOD00384	BMHN	(INTER_B_9_Dec_3_3_0602.0001)_MS682						Languriinae	Erotylidae	Cucujoidea	Cucujiformia	Polyphaga	Coleoptera	Insecta	YES	INTER_B_9_Dec_3_3_0602.0001	IB9D33-0602-0001	6MSL6108	100	418	XXXXXXXXXXXXX	COX1
BIOD00385	BMHN	(NA)_P2FIT2Ero1						Erotylinae	Erotylidae	Cucujoidea	Cucujiformia	Polyphaga	Coleoptera	Insecta	YES	NA	FG_FIT2_P2_Adult_773_E07_1274769_Erotylidae	6KP4012	100	418	XXXXXXXXXXXXX	COX1
BIOD00386	BMHN	(NA)_FG_232						Aleocharinae	Staphylinidae	Staphylinoidea	Staphyliniformia	Polyphaga	Coleoptera	Insecta	YES	NA	FG_LL_P6_Adult_734_H05_1425908_Staphylinidae	6KP3618	100	418	XXXXXXXXXXXXX	COX1
BIOD00387	BMHN	MS1889						Scarabaeinae	Scarabaeidae	Scarabaeoidea	Scarabaeiformia	Polyphaga	Coleoptera	Insecta	YES	MS1889	MS1889	6KP2370	100	418	XXXXXXXXXXXXX	COX1
BIOD00388	BMHN	(NA)_P5FIT1Scarab9						Scarabaeinae	Scarabaeidae	Scarabaeoidea	Scarabaeiformia	Polyphaga	Coleoptera	Insecta	YES	NA	FG_FIT1_P5_Adult_771_G01_1274950_Scarabaeidae	6KP858	99.761	418	XXXXXXXXXXXXX	COX1
BIOD00390	BMHN	(NA)_FG_213						Molytinae	Curculionidae	Curculionoidea	Cucujiformia	Polyphaga	Coleoptera	Insecta	YES	NA	FG_LL_P3_Adult_734_E03_1425889_Curculionidae	6KP1907	100	416	XXXXXXXXXXXXX	COX1
BIOD00391	BMHN	MS1675						Cillaeinae	Nitidulidae	Cucujoidea	Cucujiformia	Polyphaga	Coleoptera	Insecta	YES	MS1675	MS1675	6KP3322	100	418	XXXXXXXXXXXXX	COX1
BIOD00392	BMHN	MS06			Neocollyris	Collyridina	Collyridini		Cicindelidae	Caraboidea		Adephaga	Coleoptera	Insecta	YES	MS06	MS06	6KP1346	100	418	XXXXXXXXXXXXX	COX1
BIOD00393	BMHN	(NA)_P7FIT1Nit8							Nitidulidae	Cucujoidea	Cucujiformia	Polyphaga	Coleoptera	Insecta	YES	NA	FG_FIT1_P7_Adult_779_E01_1275387_Nitidulidae	6KP1060	100	418	XXXXXXXXXXXXX	COX1
BIOD00394	BMHN							Lagriinae	Tenebrionidae	Tenebrionoidea	Cucujiformia	Polyphaga	Coleoptera	Insecta	NO						XXXXXXXXXXXXX	COX1
BIOD00395	BMHN	SF_Curc212	Macropturus nr lamprothorax		Macropturus		Zygopini	Conoderinae	Curculionidae	Curculionoidea	Cucujiformia	Polyphaga	Coleoptera	Insecta	YES	SF_Curc212	SF_SLAM2_P1_Adult_755_D07_1426953_Curculionidae	6KP4361	100	418	X-----------X	COX1
BIOD00396	BMHN	SF_Scar34						Melolonthinae	Scarabaeidae	Scarabaeoidea	Scarabaeiformia	Polyphaga	Coleoptera	Insecta	YES	SF_Scar34	SF_SLAM1_P1_Adult_755_D11_1426957_Scarabaeidae	6KP1258	100	418	XXXXXXXXXXXXX	COX1
BIOD00398	BMHN	MS1221						Pselaphinae	Staphylinidae	Staphylinoidea	Staphyliniformia	Polyphaga	Coleoptera	Insecta	YES	MS1221	MS1221	6KP1911	100	418	XXXXXXXXXXXXX	COX1
BIOD00399	BMHN	SF_UNK115							Nosodendridae	Derodontoidea	Derodontiformia	Polyphaga	Coleoptera	Insecta	YES	SF_UNK115	SF_FIT1_P7_Adult_764_G11_1721376_Unknown	6KP7381	100	418	XXXXXXXXXXXXX	COX1
BIOD00400	BMHN	(MS2011)_MS2235							Biphyllidae	Cleroidea	Cucujiformia	Polyphaga	Coleoptera	Insecta	YES	MS2011	MS2011	6KP115	100	418	XXXXXXXXXXXXX	COX1
BIOD00401	BMHN	MS148			Aulexis			Eumolpinae	Chrysomelidae	Chrysomeloidea	Cucujiformia	Polyphaga	Coleoptera	Insecta	YES	MS148	MS148	6KP159	100	418	XXXXXXXXXXXXX	COX1
BIOD00402	BMHN	(NA)_MS1957						Histerinae	Histeridae	Histeroidea	Staphyliniformia	Polyphaga	Coleoptera	Insecta	YES	NA	FG_FIT1_P6_Adult_786_B01_1275692_Histeridae	6KP25	100	418	XXXXXXXXXXXXX	COX1
BIOD00403	BMHN	MS1966						Histerinae	Histeridae	Histeroidea	Staphyliniformia	Polyphaga	Coleoptera	Insecta	YES	MS1966	MS1966	6KP3421	100	418	XXXXXXXXXXXXX	COX1
BIOD00404	BMHN	MS894							Ptilodactylidae	Byrrhoidea	Elateriformia	Polyphaga	Coleoptera	Insecta	YES	MS894	MS894	6KP1437	100	418	XXXXXXXXXXXXX	COX1
BIOD00405	BMHN	SF_Carab14				Loxandrina	Abacetini	Pterostichinae	Carabidae	Caraboidea		Adephaga	Coleoptera	Insecta	YES	SF_Carab14	SF_FIT2_P1_Adult_765_D12_1721437_Carabidae	6KP453	100	418	XXXXXXXXXXXXX	COX1
BIOD00406	BMHN	SF_Chrys15						Galerucinae	Chrysomelidae	Chrysomeloidea	Cucujiformia	Polyphaga	Coleoptera	Insecta	YES	SF_Chrys15	SF_MALAISE1_P6_Adult_751_E05_1426483_Chrysamelidae	6KP4695	100	418	XXXXXXXXXXXXX	COX1
BIOD00407	BMHN	(INTER_B_27_Nov_2_4_0501.0002)_MS2330						Scaphidiinae	Staphylinidae	Staphylinoidea	Staphyliniformia	Polyphaga	Coleoptera	Insecta	YES	INTER_B_27_Nov_2_4_0501.0002	IBN24-0501-0002	5MSL19	100	418	XXXXXXXXXXXXX	COX1
BIOD00408	BMHN	SF_Chrys119				Monoplatina		Galerucinae	Chrysomelidae	Chrysomeloidea	Cucujiformia	Polyphaga	Coleoptera	Insecta	YES	SF_Chrys119	SF_MALAISE2_P1_Adult_754_G01_1426887_Chrysomelidae	6KP4382	100	418	XXXXXXXXXXXXX	COX1
BIOD00409	BMHN	(NA)_Elat6						Elaterinae	Elateridae	Elateroidea	Elateriformia	Polyphaga	Coleoptera	Insecta	YES	NA	DV_Elat6	6KP821	100	418	XXXXXXXXXXXXX	COX1
BIOD00410	BMHN	MS713					Menemachini	Baridinae	Curculionidae	Curculionoidea	Cucujiformia	Polyphaga	Coleoptera	Insecta	YES	MS713	MS713	6KP1872	100	418	XXXXXXXXXXXXX	COX1
BIOD00411	BMHN	MS18			Hoplosaenidea			Galerucinae	Chrysomelidae	Chrysomeloidea	Cucujiformia	Polyphaga	Coleoptera	Insecta	YES	MS18	MS18	6KP433	100	418	XXXXXXXXXXXXX	COX1
BIOD00412	BMHN	(NA)_FG_171						Osoriinae	Staphylinidae	Staphylinoidea	Staphyliniformia	Polyphaga	Coleoptera	Insecta	YES	NA	FG_LL_P1_Adult_733_A10_1425844_Staphylinidae_Pseudopsis	6KP3309	100	418	XXXXXXXXXXXXX	COX1
BIOD00413	BMHN	MS798			Uloma			Tenebrioninae	Tenebrionidae	Tenebrionoidea	Cucujiformia	Polyphaga	Coleoptera	Insecta	YES	MS798	MS798	6KP2817	100	418	XXXXXXXXXXXXX	COX1
BIOD00414	BMHN	SF_Ceram5	Elaphidion scabricolle		Elaphidion			Cerambycinae	Cerambycidae	Chrysomeloidea	Cucujiformia	Polyphaga	Coleoptera	Insecta	YES	SF_Ceram5	SF_SLAM2_P7_Adult_750_H07_1426617_Cerambycidae	6KP3926	100	418	XXXXXXXXXXXXX	COX1
BIOD00415	BMHN	SF_Hist4			Phelister				Histeridae	Histeroidea	Staphyliniformia	Polyphaga	Coleoptera	Insecta	YES	SF_Hist4	SF_FIT2_P1_Adult_748_F12_1426308_Histeridae	6KP3014	100	418	XXXXXXXXXXXXX	COX1
BIOD00416	BMHN	(NA)_SF_Curc312							Anthribidae	Curculionoidea	Cucujiformia	Polyphaga	Coleoptera	Insecta	YES	NA	SF_MALAISE1_P1_Adult_767_A12_1721593_Curculionidae	6KP56	100	418	XXXXXXXXXXXXX	COX1
BIOD00417	BMHN	MS168			Cyllorhynchites		Cyllorhynchites	Rhynchitinae	Attelabidae	Curculionoidea	Cucujiformia	Polyphaga	Coleoptera	Insecta	YES	MS168	MS168	6KP55	100	418	XXXXXXXXXXXXX	COX1
BIOD00418	BMHN	MS703			Demimaea				Curculionidae	Curculionoidea	Cucujiformia	Polyphaga	Coleoptera	Insecta	YES	MS703	MS703	6KP1696	100	418	XXXXXXXXXXXXX	COX1
BIOD00419	BMHN	SF_Chrys130						Eumolpinae	Chrysomelidae	Chrysomeloidea	Cucujiformia	Polyphaga	Coleoptera	Insecta	YES	SF_Chrys130	SF_MALAISE1_P1_Adult_760_E08_1687137_Chrysomelidae	6KP4726	100	418	XXXXXXXXXXXXX	COX1
BIOD00420	BMHN	MS37					Alticini	Galerucinae	Chrysomelidae	Chrysomeloidea	Cucujiformia	Polyphaga	Coleoptera	Insecta	YES	MS37	MS37	6KP882	100	418	XXXXXXXXXXXXX	COX1
BIOD00421	BMHN	MS283						Galerucinae	Chrysomelidae	Chrysomeloidea	Cucujiformia	Polyphaga	Coleoptera	Insecta	YES	MS283	MS283	6KP546	100	418	XXXXXXXXXXXXX	COX1
BIOD00422	BMHN	(NA)_P2FIT2Staph6						Tachyporinae	Staphylinidae	Staphylinoidea	Staphyliniformia	Polyphaga	Coleoptera	Insecta	YES	NA	FG_FIT2_P2_Adult_773_A06_1274624_Staphylinidae	6KP2462	100	418	XXXXXXXXXXXXX	COX1
BIOD00423	BMHN	SF_Chrys46	Omophoita aequinoctialis		Omophoita			Galerucinae	Chrysomelidae	Chrysomeloidea	Cucujiformia	Polyphaga	Coleoptera	Insecta	YES	SF_Chrys46	SF_YPT_PNA_Adult_752_E01_1426671_Chrysomelidae	6KP1915	100	418	XXXXXXXXXXXXX	COX1
BIOD00424	BMHN	(NA)_FG_99						Cholevinae	Leiodidae	Staphylinoidea	Staphyliniformia	Polyphaga	Coleoptera	Insecta	YES	NA	FG_LL_P5_Adult_733_B01_1425773_Leiodidae	6KP1466	100	418	XXXXXXXXXXXXX	COX1
BIOD00425	BMHN	(UL)_P5FIT1Curc1							Curculionidae	Curculionoidea	Cucujiformia	Polyphaga	Coleoptera	Insecta	NO						XXXXXXXXXXXXX	COX1
BIOD00426	BMHN	MS143							Aderidae	Tenebrionoidea	Cucujiformia	Polyphaga	Coleoptera	Insecta	YES	MS143	MS143	6KP1291	100	418	XXXXXXXXXXXXX	COX1
BIOD00427	BMHN	SF_Cler9			Ichnea			Epiphloeinae	Cleridae	Cleroidea	Cucujiformia	Polyphaga	Coleoptera	Insecta	YES	SF_Cler9	SF_MALAISE1_P1_Adult_765_F12_1721461_Cleridae	6KP886	100	418	XXXXXXXXXXXXX	COX1
BIOD00428	BMHN	SF_Nit24						Nitidulinae	Nitidulidae	Cucujoidea	Cucujiformia	Polyphaga	Coleoptera	Insecta	YES	SF_Nit24	SF_FIT1_P5_Adult_749_D04_1426373_Nitidulidae	6KP5295	100	418	XXXXXXXXXXXXX	COX1
BIOD00429	BMHN	MS2188							Platypodidae	Curculionoidea	Cucujiformia	Polyphaga	Coleoptera	Insecta	YES	MS2188	MS2188	6KP2517	100	418	XX-XXXXXXXXXX	COX1
BIOD00430	BMHN	MS1882						Scarabaeinae	Scarabaeidae	Scarabaeoidea	Scarabaeiformia	Polyphaga	Coleoptera	Insecta	YES	MS1882	MS1882	6KP1110	100	418	XXXXXXXXXXXXX	COX1
BIOD00431	BMHN	SF_Staph21						Aleocharinae	Staphylinidae	Staphylinoidea	Staphyliniformia	Polyphaga	Coleoptera	Insecta	YES	SF_Staph21	SF_FIT1_P7_Adult_746_H02_1426131_Staphylinidae	6KP4659	100	418	XXXXXXXXXXXXX	COX1
BIOD00432	BMHN	MS1081						Aleocharinae	Staphylinidae	Staphylinoidea	Staphyliniformia	Polyphaga	Coleoptera	Insecta	YES	MS1081	MS1081	6KP3392	100	418	XXXXXXXXXXXXX	COX1
BIOD00433	BMHN	CH_Curc138						Scolytinae	Curculionidae	Curculionoidea	Cucujiformia	Polyphaga	Coleoptera	Insecta	YES	CH_Curc138	CH_FIT1_P1_Adult_762_G09_1721182_Curculionidae_Scolytinae	6KP3651	100	416	XXXXXXXXXXXXX	COX1
BIOD00434	BMHN	CH_Curc190	Phaenithon curvipes		Phaenithon		Corrhecerini	Anthribinae	Anthribidae	Curculionoidea	Cucujiformia	Polyphaga	Coleoptera	Insecta	YES	CH_Curc190	CH_SLAM1_P1_Adult_767_E05_1721634_Curculionidae	6KP1513	100	418	XXXXXXXXXXXXX	COX1
BIOD00435	BMHN	(NA)_FG_143							Staphylinidae	Staphylinoidea	Staphyliniformia	Polyphaga	Coleoptera	Insecta	YES	NA	FG_LL_P2_Adult_733_F06_1425817_Staphylinidae	6KP2388	100	418	XXXXXXXXXXXXX	COX1
BIOD00436	BMHN	MS2191						Cryptorhynchinae	Curculionidae	Curculionoidea	Cucujiformia	Polyphaga	Coleoptera	Insecta	YES	MS2191	MS2191	6KP1552	100	418	XXXXXXXXXXXXX	COX1
BIOD00437	BMHN	CH_Phen3						Malthininae	Cantharidae	Elateroidea	Elateriformia	Polyphaga	Coleoptera	Insecta	YES	CH_Phen3	CH_FIT1_P1_Adult_758_C07_1427229_Phengodidae	6KP1699	100	418	XXXXXXXXXXXXX	COX1
BIOD00438	BMHN	MS558							Aderidae	Tenebrionoidea	Cucujiformia	Polyphaga	Coleoptera	Insecta	YES	MS558	MS558	6KP1939	100	418	XXXXXXXXXXXXX	COX1
BIOD00439	BMHN	MS671		Ionthocerus	Cerobates				Brentidae	Curculionoidea	Cucujiformia	Polyphaga	Coleoptera	Insecta	YES	MS671	MS671	6KP673	100	418	XXXXXXXXXXXXX	COX1
BIOD00440	BMHN	MS582					Lagriini	Lagriinae	Tenebrionidae	Tenebrionoidea	Cucujiformia	Polyphaga	Coleoptera	Insecta	YES	MS582	MS582	6KP650	100	418	XXXXXXXXXXXXX	COX1
BIOD00441	BMHN								Aderidae	Tenebrionoidea	Cucujiformia	Polyphaga	Coleoptera	Insecta	NO						XXXXXXXXXXXXX	COX1
BIOD00442	BMHN	MS2453			Perigona		Perigonini	Lebiinae	Carabidae	Caraboidea		Adephaga	Coleoptera	Insecta	YES	MS2453	MS2453	6KP4190	100	418	XXXXXXXXXXXXX	COX1
BIOD00443	BMHN	SF_Ten6						Stenochiinae	Tenebrionidae	Tenebrionoidea	Cucujiformia	Polyphaga	Coleoptera	Insecta	YES	SF_Ten6	SF_SLAM1_P1_Adult_755_B09_1426931_Tenebrionidae	6KP2410	100	418	XXXXXXXXXXXXX	COX1
BIOD00444	BMHN	MS1206			Dolichostyrax			Lamiinae	Cerambycidae	Chrysomeloidea	Cucujiformia	Polyphaga	Coleoptera	Insecta	YES	MS1206	MS1206	6KP2651	100	418	XXXXXXXXXXXXX	COX1
BIOD00445	BMHN	(NA)_P8FITStaph10						Staphylininae	Staphylinidae	Staphylinoidea	Staphyliniformia	Polyphaga	Coleoptera	Insecta	YES	NA	FG_FIT_P8_Adult_783_F09_1275212_Staphylinidae	6KP2728	100	418	XXXXXXXXXXXXX	COX1
BIOD00446	BMHN							Stenochiinae	Tenebrionidae	Tenebrionoidea	Cucujiformia	Polyphaga	Coleoptera	Insecta	NO						XXXXXXXXXXXXX	COX1
BIOD00447	BMHN	CH_Cocc6						Scymninae	Coccinellidae	Coccinelloidea	Cucujiformia	Polyphaga	Coleoptera	Insecta	YES	CH_Cocc6	CH_MALAISE1_P1_Adult_761_D01_1687214_Coccinellidae	6KP3252	100	418	XXXXXXXXXXXXX	COX1
BIOD00448	BMHN	MS546						Osoriinae	Staphylinidae	Staphylinoidea	Staphyliniformia	Polyphaga	Coleoptera	Insecta	YES	MS546	MS546	6KP1509	100	418	XXXXXXXXXXXXX	COX1
BIOD00449	BMHN	(MS1760)_MS1046						Sphaeridiinae	Hydrophilidae	Hydrophiloidea	Staphyliniformia	Polyphaga	Coleoptera	Insecta	YES	MS1760	MS1760	6KP975	100	418	XXXXXXXXXXXXX	COX1
BIOD00450	BMHN	CH_Curc115						Conoderinae	Curculionidae	Curculionoidea	Cucujiformia	Polyphaga	Coleoptera	Insecta	YES	CH_Curc115	CH_MALAISE2_P1_Adult_761_H12_1687273_Curculionidae	6KP195	100	418	XXXXXXXXXXXXX	COX1
BIOD00451	BMHN	SF_Curc128						Molytinae	Curculionidae	Curculionoidea	Cucujiformia	Polyphaga	Coleoptera	Insecta	YES	SF_Curc128	SF_MALAISE1_P1_Adult_750_B01_1426539_Curculionidae	6KP5266	100	418	XXXXXXXXXXXXX	COX1
BIOD00452	BMHN	MS02					Lamiini	Lamiinae	Cerambycidae	Chrysomeloidea	Cucujiformia	Polyphaga	Coleoptera	Insecta	YES	MS02	MS02	6KP932	100	418	XXXXXXXXXXXXX	COX1
BIOD00453	BMHN	SF_Euc24							Eucnemidae	Elateroidea	Elateriformia	Polyphaga	Coleoptera	Insecta	YES	SF_Euc24	SF_MALAISE2_P1_Adult_766_E06_1721539_Eucnemidae	6KP1677	100	418	XXXXXXXXXXXXX	COX1
BIOD00454	BMHN	MS198	Lycocerus baluensis		Lycocerus			Cantharinae	Cantharidae	Elateroidea	Elateriformia	Polyphaga	Coleoptera	Insecta	YES	MS198	MS198	6KP543	100	418	XXXXXXXXXXXXX	COX1
BIOD00455	BMHN	SF_Nit64						Cillaeinae	Nitidulidae	Cucujoidea	Cucujiformia	Polyphaga	Coleoptera	Insecta	YES	SF_Nit64	SF_FIT2_P1_Adult_766_E09_1721542_Nitidulidae	6KP2255	100	418	XXXXXXXXXXXXX	COX1
BIOD00456	BMHN	SF_Chrys9						Cassidinae	Chrysomelidae	Chrysomeloidea	Cucujiformia	Polyphaga	Coleoptera	Insecta	YES	SF_Chrys9	SF_FIT1_P1_Adult_751_A08_1426438_Chrysomelidae	6KP994714	100	418	XXXXXXXXXXXXX	COX1
BIOD00457	BMHN	MS1647				Philonthina		Staphylininae	Staphylinidae	Staphylinoidea	Staphyliniformia	Polyphaga	Coleoptera	Insecta	YES	MS1647	MS1647	6KP2361	100	418	XXXXXX------X	COX1
BIOD00458	BMHN	(NA)							Platypodidae	Curculionoidea	Cucujiformia	Polyphaga	Coleoptera	Insecta	YES	NA	FG_FIT1_P4_Adult_775_G04_1274444_Platypodidae	6KP924	100	418	XXXXXXXXXXXXX	COX1
BIOD00459	BMHN	MS1424							Curculionidae	Curculionoidea	Cucujiformia	Polyphaga	Coleoptera	Insecta	YES	MS1424	MS1424	6KP2068	100	418	XXXXXXXXXXXXX	COX1
BIOD00460	BMHN	MS2309							Ciidae	Tenebrionoidea	Cucujiformia	Polyphaga	Coleoptera	Insecta	YES	MS2309	MS2309	6KP3818	100	418	XXXXXXXXXXXXX	COX1
BIOD00461	BMHN	CH_Mord19						Mordellinae	Mordellidae	Tenebrionoidea	Cucujiformia	Polyphaga	Coleoptera	Insecta	YES	CH_Mord19	CH_MALAISE2_P1_Adult_761_E05_1687230_Mordellidae	6KP2374	100	418	XXXXXXXXXXXXX	COX1
BIOD00462	BMHN	SF_UNK2						Nitidulinae	Nitidulidae	Cucujoidea	Cucujiformia	Polyphaga	Coleoptera	Insecta	YES	SF_UNK2	SF_FIT1_P7_Adult_746_H05_1426134_Unknown	6KP1406	100	418	XX-----------	COX1
BIOD00463	BMHN	MS934						Galerucinae	Chrysomelidae	Chrysomeloidea	Cucujiformia	Polyphaga	Coleoptera	Insecta	YES	MS934	MS934	6KP777	100	418	XXXXXXXXXXXXX	COX1
BIOD00464	BMHN	MS2766						Scarabaeinae	Scarabaeidae	Scarabaeoidea	Scarabaeiformia	Polyphaga	Coleoptera	Insecta	YES	MS2766	MS2766	6KP852	100	418	XXXXXXXXXXXXX	COX1
BIOD00465	BMHN	CH_Curc54						Cryptorhynchinae	Curculionidae	Curculionoidea	Cucujiformia	Polyphaga	Coleoptera	Insecta	YES	CH_Curc54	CH_FIT1_P1_Adult_758_D02_1427236_Curculionidae	6KP1192	100	418	XXXXXXXXXXXXX	COX1
BIOD00466	BMHN	SF_Hist17			Trypanaeus			Trypanaeinae	Histeridae	Histeroidea	Staphyliniformia	Polyphaga	Coleoptera	Insecta	YES	SF_Hist17	SF_FIT2_P1_Adult_748_E01_1426285_Histeridae	6KP2412	100	418	XXXXXXX-----X	COX1
BIOD00467	BMHN	(UL)_SF_Curc138			Eubulus			Cryptorhynchinae	Curculionidae	Curculionoidea	Cucujiformia	Polyphaga	Coleoptera	Insecta	NO						XXXXXXXXXXXXX	COX1
BIOD00468	BMHN	MS207			Drilaster			Ototretinae	Lampyridae	Elateroidea	Elateriformia	Polyphaga	Coleoptera	Insecta	YES	MS207	MS207	6KP1198	100	418	XXXXXXXXXXXXX	COX1
BIOD00469	BMHN	MS387						Baridinae	Curculionidae	Curculionoidea	Cucujiformia	Polyphaga	Coleoptera	Insecta	YES	MS387	MS387	6KP350	100	418	XXXXXXXXXXXXX	COX1
BIOD00470	BMHN	MS2341						Tachyporinae	Staphylinidae	Staphylinoidea	Staphyliniformia	Polyphaga	Coleoptera	Insecta	YES	MS2341	MS2341	6KP4443	100	418	X------------	COX1
BIOD00471	BMHN	MS2508							Corylophidae	Coccinelloidea	Cucujiformia	Polyphaga	Coleoptera	Insecta	YES	MS2508	MS2508	6KP2423	100	418	XXXXXXXXXXXXX	COX1
BIOD00472	BMHN	(NA)_P1FIT1Staph32							Staphylinidae	Staphylinoidea	Staphyliniformia	Polyphaga	Coleoptera	Insecta	YES	NA	FG_FIT1_P1_Adult_777_D06_1274204_Staphylinidae	6KP678	100	418	X------------	COX1
BIOD00473	BMHN	MS1633			Holotrochus			Osoriinae	Staphylinidae	Staphylinoidea	Staphyliniformia	Polyphaga	Coleoptera	Insecta	YES	MS1633	MS1633	6KP5626	100	418	XXXXXXXXXXXXX	COX1
BIOD00474	BMHN	CH_Curc217							Curculionidae	Curculionoidea	Cucujiformia	Polyphaga	Coleoptera	Insecta	YES	CH_Curc217	CH_FIT1_P1_Adult_768_F08_1721745_Curculionidae	6KP1579	100	418	XXXXXXXXXXXX-	COX1
BIOD00475	BMHN	MS861					Tracheini	Agrilinae	Buprestidae	Buprestoidea	Elateriformia	Polyphaga	Coleoptera	Insecta	YES	MS861	MS861	6KP606	100	418	XXXXXXXXXXXXX	COX1
BIOD00476	BMHN	(NA)_SF_Chrys163						Galerucinae	Chrysomelidae	Chrysomeloidea	Cucujiformia	Polyphaga	Coleoptera	Insecta	YES	NA	SF_MALAISE1_P1_Adult_767_A11_1721592_Chrysomelidae	6KP972	100	418	XXXXX-------X	COX1
BIOD00477	BMHN	MS1425						Scolytinae	Curculionidae	Curculionoidea	Cucujiformia	Polyphaga	Coleoptera	Insecta	YES	MS1425	MS1425	6KP69	100	418	XXXXXXXXXXXXX	COX1
BIOD00478	BMHN	(NA)_41Scoly20						Scolytinae	Curculionidae	Curculionoidea	Cucujiformia	Polyphaga	Coleoptera	Insecta	YES	NA	FG_FIT1_P4_Adult_776_A02_1274466_Curculionidae_Scolytinae	6KP1427	100	418	XXXXXXXXXXXXX	COX1
BIOD00479	BMHN	(P2PT7-2_0002)_P5FIT1Nit19							Nitidulidae	Cucujoidea	Cucujiformia	Polyphaga	Coleoptera	Insecta	YES	P2PT7-2_0002	P2PT7-2_0002	6MSL1140	100	418	XXXXXXXXXXXXX	COX1
BIOD00480	BMHN	MS612			Dercetina			Galerucinae	Chrysomelidae	Chrysomeloidea	Cucujiformia	Polyphaga	Coleoptera	Insecta	YES	MS612	MS612	6KP588	100	418	XXXXXXXXXXXXX	COX1
BIOD00481	BMHN	SF_Curc83	Sitophilus zeamais		Sitophilus			Dryophthorinae	Dryophthoridae	Curculionoidea	Cucujiformia	Polyphaga	Coleoptera	Insecta	YES	SF_Curc83	SF_FIT1_P5_Adult_749_D05_1426374_Curculionidae	6KP30318	100	418	XXXXXXXXXXXXX	COX1
BIOD00482	BMHN	(NA)_P5FIT1Scol18						Scolytinae	Curculionidae	Curculionoidea	Cucujiformia	Polyphaga	Coleoptera	Insecta	YES	NA	FG_FIT1_P5_Adult_771_E04_1274929_Curculionidae_Scolytinae	6KP105	100	418	XXXXXXXXXXXXX	COX1
BIOD00483	BMHN	MS2264							Platypodidae	Curculionoidea	Cucujiformia	Polyphaga	Coleoptera	Insecta	YES	MS2264	MS2264	6KP1842	100	418	XXXXXX-------	COX1
BIOD00484	BMHN	SF_Lang4						Languriinae	Erotylidae	Cucujoidea	Cucujiformia	Polyphaga	Coleoptera	Insecta	YES	SF_Lang4	SF_MALAISE1_P5_Adult_765_C05_1721418_Languriidae	6KP563	100	418	XXXXXXXXXXXXX	COX1
BIOD00485	BMHN	SF_Platy9							Platypodidae	Curculionoidea	Cucujiformia	Polyphaga	Coleoptera	Insecta	YES	SF_Platy9	SF_FIT1_P6_Adult_749_F01_1426394_Curculionidae_Platypodinae	6KP2785	100	418	XXXXXXXXXXXXX	COX1
BIOD00486	BMHN	MS277						Pselaphinae	Staphylinidae	Staphylinoidea	Staphyliniformia	Polyphaga	Coleoptera	Insecta	YES	MS277	MS277	6KP2834	100	418	XX----------X	COX1
BIOD00487	BMHN	MS730						Scolytinae	Curculionidae	Curculionoidea	Cucujiformia	Polyphaga	Coleoptera	Insecta	YES	MS730	MS730	6KP2476	100	418	XXXXXXXXXXXXX	COX1
BIOD00488	BMHN	SF_Curc89						Cossoninae	Curculionidae	Curculionoidea	Cucujiformia	Polyphaga	Coleoptera	Insecta	YES	SF_Curc89	SF_FIT1_P6_Adult_749_F03_1426396_Curculionidae	6KP4425	100	418	XXXXXXXXXXXXX	COX1
BIOD00489	BMHN	CH_Curc178						Conoderinae	Curculionidae	Curculionoidea	Cucujiformia	Polyphaga	Coleoptera	Insecta	YES	CH_Curc178	CH_MALAISE1_P1_Adult_763_H11_1721292_Curculionidae	6KP2443	100	418	XXXXXXXXXXXXX	COX1
BIOD00490	BMHN	SF_Curc176						Conoderinae	Curculionidae	Curculionoidea	Cucujiformia	Polyphaga	Coleoptera	Insecta	YES	SF_Curc176	SF_MALAISE1_P1_Adult_754_A05_1426819_Curculionidae	6KP16037	100	418	XXXXXXXXXXXXX	COX1
BIOD00491	BMHN	(NA)_FG_50						Staphylininae	Staphylinidae	Staphylinoidea	Staphyliniformia	Polyphaga	Coleoptera	Insecta	YES	NA	FG_LL_P4_Adult_732_B07_1425725_Staphylinidae	6KP5667	100	418	XXXXXXXXXXXXX	COX1
BIOD00492	BMHN	(NA)_FG_237						Osoriinae	Staphylinidae	Staphylinoidea	Staphyliniformia	Polyphaga	Coleoptera	Insecta	YES	NA	FG_LL_P2_Adult_734_E06_1425913_Staphylinidae	6KP3452	100	418	XXX---------X	COX1
BIOD00493	BMHN	CH_Lei4						Leiodinae	Leiodidae	Staphylinoidea	Staphyliniformia	Polyphaga	Coleoptera	Insecta	YES	CH_Lei4	CH_FIT1_P1_Adult_759_H09_1687078_Leiodidae	6KP4019	100	418	XXXXXXXXXXXX-	COX1
BIOD00494	BMHN													Insecta	NO						X------------	COX1
BIOD00495	BMHN	CH_Carab12		Loxopeza	Lebia	Lebiina	Lebiini	Lebiinae	Carabidae	Caraboidea		Adephaga	Coleoptera	Insecta	YES	CH_Carab12	CH_MALAISE2_P1_Adult_760_H07_1687172_Carabidae	6KP1852	100	418	XXXXXXXXXXXXX	COX1
BIOD00496	BMHN	MS346			Pachymesiosilis			Silinae	Cantharidae	Elateroidea	Elateriformia	Polyphaga	Coleoptera	Insecta	YES	MS346	MS346	6KP1667	100	418	X-----------X	COX1
BIOD00497	BMHN	MS462					Carphurini	Malachiinae	Melyridae	Cleroidea	Cucujiformia	Polyphaga	Coleoptera	Insecta	YES	MS462	MS462	6KP1131	100	418	XXXXXXXXXXXXX	COX1
BIOD00498	BMHN	SF_Staph20						Paederinae	Staphylinidae	Staphylinoidea	Staphyliniformia	Polyphaga	Coleoptera	Insecta	YES	SF_Staph20	SF_FIT1_P7_Adult_746_G10_1426127_Staphylinidae	6KP3367	100	418	XXXXX-------X	COX1
BIOD00499	BMHN	(NA)_SF_Curc311						Cryptorhynchinae	Curculionidae	Curculionoidea	Cucujiformia	Polyphaga	Coleoptera	Insecta	YES	NA	SF_MALAISE1_P1_Adult_767_A09_1721590_Curculionidae	6KP666	100	418	XXXXXXXXXXXXX	COX1
BIOD00500	BMHN	CH_Chrys21						Galerucinae	Chrysomelidae	Chrysomeloidea	Cucujiformia	Polyphaga	Coleoptera	Insecta	YES	CH_Chrys21	CH_MALAISE2_P1_Adult_761_G02_1687251_Chrysomelidae	6KP672	100	418	XXXXXXXXXXXXX	COX1
BIOD00501	BMHN	(NA)_FG_167						Tachyporinae	Staphylinidae	Staphylinoidea	Staphyliniformia	Polyphaga	Coleoptera	Insecta	YES	NA	FG_LL_P4_Adult_733_E09_1425840_Staphylinidae	6KP2616	100	418	X------------	COX1
BIOD00502	BMHN	(MS2043)_MS72						Aleocharinae	Staphylinidae	Staphylinoidea	Staphyliniformia	Polyphaga	Coleoptera	Insecta	YES	MS2043	MS2043	6KP16	100	418	XXXXXXXXXXXX-	COX1
BIOD00503	BMHN	(INTER_A_7_Dec_2_2_0402.0001)_MS1978						Ototretinae	Lampyridae	Elateroidea	Elateriformia	Polyphaga	Coleoptera	Insecta	YES	INTER_A_7_Dec_2_2_0402.0001	IA7D22-0402-0001	5MSL15	100	418	XXXXXXXXXXXX-	COX1
BIOD00504	BMHN	MS531			Paleosepharia			Galerucinae	Chrysomelidae	Chrysomeloidea	Cucujiformia	Polyphaga	Coleoptera	Insecta	YES	MS531	MS531	6KP1464	100	418	XXXXXXXXXXXXX	COX1
BIOD00505	BMHN	MS2507							Corylophidae	Coccinelloidea	Cucujiformia	Polyphaga	Coleoptera	Insecta	YES	MS2507	MS2507	6KP1897	100	418	XXXXXXXXXXXXX	COX1
BIOD00506	BMHN	MS1452						Erotylinae	Erotylidae	Cucujoidea	Cucujiformia	Polyphaga	Coleoptera	Insecta	YES	MS1452	MS1452	6KP757	100	418	XXXXXXXXXXXXX	COX1
BIOD00507	BMHN	MS91							Anthribidae	Curculionoidea	Cucujiformia	Polyphaga	Coleoptera	Insecta	YES	MS91	MS91	6KP1289	100	418	X------------	COX1
BIOD00508	BMHN	MS94					Alticini	Galerucinae	Chrysomelidae	Chrysomeloidea	Cucujiformia	Polyphaga	Coleoptera	Insecta	YES	MS94	MS94	6KP1462	100	418	XXXXXXXXXXXXX	COX1
BIOD00509	BMHN	(SF_Staph14)_SF_Staph23						Aleocharinae	Staphylinidae	Staphylinoidea	Staphyliniformia	Polyphaga	Coleoptera	Insecta	YES	SF_Staph14	SF_FIT1_P7_Adult_746_G02_1426119_Staphylinidae	6KP471	100	418	XXXXXXXXXXX-X	COX1
BIOD00510	BMHN	CH_Curc83							Platypodidae	Curculionoidea	Cucujiformia	Polyphaga	Coleoptera	Insecta	YES	CH_Curc83	CH_FIT1_P1_Adult_759_H07_1687076_Curculionidae_Platypodinae	6KP3599	100	418	XXXXXXXXXXXXX	COX1
BIOD00511	BMHN	MS2683						Aleocharinae	Staphylinidae	Staphylinoidea	Staphyliniformia	Polyphaga	Coleoptera	Insecta	YES	MS2683	MS2683	6KP1398	100	418	XXXXXXXXXXXXX	COX1
BIOD00512	BMHN	(NA)_FG_58						Paederinae	Staphylinidae	Staphylinoidea	Staphyliniformia	Polyphaga	Coleoptera	Insecta	YES	NA	FG_LL_P7_Adult_732_B08_1425733_Staphylinidae	6KP1789	100	418	XXXXXXXXXXXXX	COX1
BIOD00513	BMHN							Scarabaeinae	Scarabaeidae	Scarabaeoidea	Scarabaeiformia	Polyphaga	Coleoptera	Insecta	NO						XXXXXXXXXXXXX	COX1
BIOD00515	BMHN	MS1248						Osoriinae	Staphylinidae	Staphylinoidea	Staphyliniformia	Polyphaga	Coleoptera	Insecta	YES	MS1248	MS1248	6KP1942	100	418	XXXXXXXXXXX-X	COX1
BIOD00516	BMHN	SF_Staph56						Aleocharinae	Staphylinidae	Staphylinoidea	Staphyliniformia	Polyphaga	Coleoptera	Insecta	YES	SF_Staph56	SF_FIT1_P5_Adult_746_C12_1426081_Staphylinidae	6KP19126	100	418	XXXXXXXXXXXX-	COX1
BIOD00517	BMHN	(SF_Endo2_Dorsal)_SF_Endo2						Nitidulinae	Nitidulidae	Cucujoidea	Cucujiformia	Polyphaga	Coleoptera	Insecta	YES	SF_Endo2_Dorsal	SF_FIT1_P1_Adult_748_B03_1426252_Endomychidae	6KP930	100	418	XXXXXXXXXXXX-	COX1
BIOD00518	BMHN	MS2664							Biphyllidae	Cleroidea	Cucujiformia	Polyphaga	Coleoptera	Insecta	YES	MS2664	MS2664	6KP1637	100	418	XXXXXXXXXXX-X	COX1
BIOD00519	BMHN	(MS2138)_MS1383							Ptiliidae	Staphylinoidea	Staphyliniformia	Polyphaga	Coleoptera	Insecta	YES	MS2138	MS2138	6KP138	100	418	XXXXXXXXXX--X	COX1
BIOD00520	BMHN	(SF_Curc3)_SF_Curc21						Baridinae	Curculionidae	Curculionoidea	Cucujiformia	Polyphaga	Coleoptera	Insecta	YES	SF_Curc3	SF_FIT2_P1_Adult_747_A09_1426150_Curculionidae	6KP16840	100	418	XX-----------	COX1
BIOD00521	BMHN	(INTER_B_9_Dec_1_3_07.0002)_MS2353						Aleocharinae	Staphylinidae	Staphylinoidea	Staphyliniformia	Polyphaga	Coleoptera	Insecta	YES	INTER_B_9_Dec_1_3_07.0002	IB9D13-07-0002	5MSL323	100	418	XXXXXXX-----X	COX1
BIOD00523	BMHN	MS1210						Aleocharinae	Staphylinidae	Staphylinoidea	Staphyliniformia	Polyphaga	Coleoptera	Insecta	YES	MS1210	MS1210	6KP1588	100	418	XX-----------	COX1
BIOD00524	BMHN	(NA)_P3FIT1Staph64						Oxytelinae	Staphylinidae	Staphylinoidea	Staphyliniformia	Polyphaga	Coleoptera	Insecta	YES	NA	FG_FIT1_P3_Adult_774_G01_1274067_Staphylinidae	6KP64	100	418	XX-----------	COX1
BIOD00525	BMHN	SF_Staph9						Tachyporinae	Staphylinidae	Staphylinoidea	Staphyliniformia	Polyphaga	Coleoptera	Insecta	YES	SF_Staph9	SF_FIT1_P6_Adult_747_D09_1426189_Staphylinidae	6KP3687	100	418	XXXXXXX-----X	COX1
BIOD00526	BMHN	(NA)_P2FIT2Staph37						Aleocharinae	Staphylinidae	Staphylinoidea	Staphyliniformia	Polyphaga	Coleoptera	Insecta	YES	NA	FG_FIT2_P2_Adult_773_D01_1274655_Staphylinidae	6KP2537	100	418	XXXXXXXX-----	COX1
BIOD00527	BMHN	SF_Chrys20						Galerucinae	Chrysomelidae	Chrysomeloidea	Cucujiformia	Polyphaga	Coleoptera	Insecta	YES	SF_Chrys20	SF_MALAISE1_P5_Adult_751_H08_1426522_Chrysomelidae	6KP4855	100	418	XX-XXXX-----X	COX1
BIOD00528	BMHN	SF_UNK117						Lamprosomatinae	Chrysomelidae	Chrysomeloidea	Cucujiformia	Polyphaga	Coleoptera	Insecta	YES	SF_UNK117	SF_MALAISE1_P6_Adult_765_B05_1721406_Unknown	6KP1557	100	418	XXXXXXX-----X	COX1
BIOD00529	BMHN	MS871			Philonthus	Philonthina		Staphylininae	Staphylinidae	Staphylinoidea	Staphyliniformia	Polyphaga	Coleoptera	Insecta	YES	MS871	MS871	6KP2119	100	418	XXXXXX------X	COX1
BIOD00530	BMHN								Elateridae	Elateroidea	Elateriformia	Polyphaga	Coleoptera	Insecta	NO						X-----------X	COX1
BIOD00531	BMHN	(NA)_FG_78						Staphylininae	Staphylinidae	Staphylinoidea	Staphyliniformia	Polyphaga	Coleoptera	Insecta	YES	NA	FG_LL_P4_Adult_732_F10_1425753_Staphylinidae	6KP642	100	418	XXXXXX------X	COX1
BIOD00532	BMHN	MS2604						Tachyporinae	Staphylinidae	Staphylinoidea	Staphyliniformia	Polyphaga	Coleoptera	Insecta	YES	MS2604	MS2604	6KP1314	100	418	X------------	COX1
BIOD00533	BMHN	CH_Curc211						Conoderinae	Curculionidae	Curculionoidea	Cucujiformia	Polyphaga	Coleoptera	Insecta	YES	CH_Curc211	CH_MALAISE1_P1_Adult_768_E06_1721731_Curculionidae	6KP4556	100	418	XXXXXXX-----X	COX1
BIOD00534	BMHN	SF_Curc23						Scolytinae	Curculionidae	Curculionoidea	Cucujiformia	Polyphaga	Coleoptera	Insecta	YES	SF_Curc23	SF_FIT2_P1_Adult_748_D04_1426276_Curculionidae_Scolytinae	6KP4809	100	418	XXX----------	COX1
BIOD00535	BMHN	MS285					Clytini	Cerambycinae	Cerambycidae	Chrysomeloidea	Cucujiformia	Polyphaga	Coleoptera	Insecta	YES	MS285	MS285	6KP438	100	418	X-----------X	COX1
BIOD00537	BMHN	SF_Lyc15					Platerodini		Lycidae	Elateroidea	Elateriformia	Polyphaga	Coleoptera	Insecta	YES	SF_Lyc15	SF_MALAISE2_P6_Adult_750_G08_1426606_Lycidae	6KP1994	100	418	XXXXXX------X	COX1
BIOD00538	BMHN	SF_Oed2							Oedemeridae	Tenebrionoidea	Cucujiformia	Polyphaga	Coleoptera	Insecta	YES	SF_Oed2	SF_SLAM2_P5_Adult_752_C03_1426649_Oedemeridae	6KP614	100	418	XXXXXX------X	COX1
BIOD00539	BMHN	MS1232					Lathrobiini	Paederinae	Staphylinidae	Staphylinoidea	Staphyliniformia	Polyphaga	Coleoptera	Insecta	YES	MS1232	MS1232	6KP1799	100	418	XX-----------	COX1
BIOD00540	BMHN	MS1193						Pselaphinae	Staphylinidae	Staphylinoidea	Staphyliniformia	Polyphaga	Coleoptera	Insecta	YES	MS1193	MS1193	6KP3683	100	418	XXXXXX------X	COX1
BIOD00541	BMHN	MS501			Augasmus				Phalacridae	Cucujoidea	Cucujiformia	Polyphaga	Coleoptera	Insecta	YES	MS501	MS501	6KP1678	100	418	XXXXXX------X	COX1
BIOD00542	BMHN	MS773						Tachyporinae	Staphylinidae	Staphylinoidea	Staphyliniformia	Polyphaga	Coleoptera	Insecta	YES	MS773	MS773	6KP1681	100	418	XXXXXX------X	COX1
BIOD00543	BMHN	CH_Hist22						Dendrophilinae	Histeridae	Histeroidea	Staphyliniformia	Polyphaga	Coleoptera	Insecta	YES	CH_Hist22	CH_FIT1_P1_Adult_757_D01_1427139_Histeridae	6KP5073	100	418	XXXXXX------X	COX1
BIOD00544	BMHN	MS540			Macratria			Macratriinae	Anthicidae	Tenebrionoidea	Cucujiformia	Polyphaga	Coleoptera	Insecta	YES	MS540	MS540	6KP2419	100	418	XXXXXX------X	COX1
BIOD00545	BMHN	SF_Lei18						Cholevinae	Leiodidae	Staphylinoidea	Staphyliniformia	Polyphaga	Coleoptera	Insecta	YES	SF_Lei18	SF_FIT2_P1_Adult_748_F01_1426297_Leiodidae	6KP2258	100	418	XX-----------	COX1
BIOD00547	BMHN	MS1308						Aleocharinae	Staphylinidae	Staphylinoidea	Staphyliniformia	Polyphaga	Coleoptera	Insecta	YES	MS1308	MS1308	6KP1716	100	418	XXXXXX------X	COX1
BIOD00548	BMHN	SF_Curc33			Microhyus			Molytinae	Curculionidae	Curculionoidea	Cucujiformia	Polyphaga	Coleoptera	Insecta	YES	SF_Curc33	SF_FIT2_P1_Adult_748_F10_1426306_Curculionidae	6KP6049	100	418	XXX----------	COX1
BIOD00549	BMHN	CH_Curc175							Curculionidae	Curculionoidea	Cucujiformia	Polyphaga	Coleoptera	Insecta	YES	CH_Curc175	CH_MALAISE2_P1_Adult_763_H02_1721283_Curculionidae	6KP2040	100	418	XXXXXX------X	COX1
BIOD00550	BMHN	(MS1289)_MS1198						Aleocharinae	Staphylinidae	Staphylinoidea	Staphyliniformia	Polyphaga	Coleoptera	Insecta	YES	MS1289	MS1289	6KP1325	100	418	XXXXXX------X	COX1
BIOD00551	BMHN	(NA)_P7FIT1Chrys1						Galerucinae	Chrysomelidae	Chrysomeloidea	Cucujiformia	Polyphaga	Coleoptera	Insecta	YES	NA	FG_FIT1_P7_Adult_779_E11_1275397_Chrysomelidae	6KP1964	100	418	XXXXX-------X	COX1
BIOD00552	BMHN	(NA)_P1FIT1Pselaph2						Pselaphinae	Staphylinidae	Staphylinoidea	Staphyliniformia	Polyphaga	Coleoptera	Insecta	YES	NA	FG_FIT1_P1_Adult_778_A12_1274310_Staphylinidae_Pselaphinae	6KP3691	100	418	XXXXXXX------	COX1
BIOD00553	BMHN	SF_Curc2						Conoderinae	Curculionidae	Curculionoidea	Cucujiformia	Polyphaga	Coleoptera	Insecta	YES	SF_Curc2	SF_FIT2_P1_Adult_747_A08_1426149_Curculionidae	6KP4867	100	418	XXXXXX-------	COX1
BIOD00554	BMHN	(NA)						Scydmaeninae	Staphylinidae	Staphylinoidea	Staphyliniformia	Polyphaga	Coleoptera	Insecta	YES	NA	FG_FIT1_P1_Adult_778_A05_1274317_Scydmaenidae	6KP1266	100	418	XX-XXX-------	COX1
BIOD00555	BMHN	(NA)_P8FITStaph102						Aleocharinae	Staphylinidae	Staphylinoidea	Staphyliniformia	Polyphaga	Coleoptera	Insecta	YES	NA	FG_FIT_P8_Adult_783_G02_1275062_Staphylinidae	6KP3172	100	418	XXXXXX-------	COX1
BIOD00556	BMHN	MS997						Scaphidiinae	Staphylinidae	Staphylinoidea	Staphyliniformia	Polyphaga	Coleoptera	Insecta	YES	MS997	MS997	6KP2546	100	418	XXXXXX-------	COX1
BIOD00557	BMHN	(NA)_FG_209							Endomychidae	Coccinelloidea	Cucujiformia	Polyphaga	Coleoptera	Insecta	YES	NA	FG_LL_P3_Adult_734_A03_1425885_Endomychidae	6KP3010	100	418	XXX---------X	COX1
BIOD00558	BMHN	(NA)_41Scoly9						Scolytinae	Curculionidae	Curculionoidea	Cucujiformia	Polyphaga	Coleoptera	Insecta	YES	NA	FG_FIT1_P4_Adult_775_H03_1274455_Curculionidae_Scolytinae	6KP1079	100	418	XXXXXX-------	COX1
BIOD00559	BMHN	(NA)_MS1634						Aleocharinae	Staphylinidae	Staphylinoidea	Staphyliniformia	Polyphaga	Coleoptera	Insecta	YES	NA	FG_FIT1_P4_Adult_786_F11_1274582_Staphylinidae	6KP79	100	418	XXXXXX-------	COX1
BIOD00561	BMHN	MS2742						Scarabaeinae	Scarabaeidae	Scarabaeoidea	Scarabaeiformia	Polyphaga	Coleoptera	Insecta	YES	MS2742	MS2742	6KP4298	100	418	XX-----------	COX1
BIOD00562	BMHN	SF_Chrys136					Luperini	Galerucinae	Chrysomelidae	Chrysomeloidea	Cucujiformia	Polyphaga	Coleoptera	Insecta	YES	SF_Chrys136	SF_MALAISE2_P6_Adult_764_G06_1721371_Chrysomelidae	6KP5033	100	418	XXXXX--------	COX1
BIOD00563	BMHN	(SF_Staph91)_SF_Staph119						Proteininae	Staphylinidae	Staphylinoidea	Staphyliniformia	Polyphaga	Coleoptera	Insecta	YES	SF_Staph91	SF_SLAM2_P7_Adult_750_H05_1426615_Staphylinidae	6KP3761	100	418	X------------	COX1
BIOD00564	BMHN	SF_Curc238						Baridinae	Curculionidae	Curculionoidea	Cucujiformia	Polyphaga	Coleoptera	Insecta	YES	SF_Curc238	SF_MALAISE1_P1_Adult_760_E05_1687134_Curculionidae	6KP4247	100	418	XXXX---------	COX1
BIOD00565	BMHN	(WINKLER_C_01.0001)_MS1168						Aleocharinae	Staphylinidae	Staphylinoidea	Staphyliniformia	Polyphaga	Coleoptera	Insecta	YES	WINKLER_C_01.0001	WC01-0001	5MSL1085	100	418	XX----------X	COX1
BIOD00566	BMHN	(NA)_P2FIT2Staph50						Oxytelinae	Staphylinidae	Staphylinoidea	Staphyliniformia	Polyphaga	Coleoptera	Insecta	YES	NA	FG_FIT1_P4_Adult_786_F10_1274581_Staphylinidae	6KP4849	99.761	418	XXXXX--------	COX1
BIOD00567	BMHN	CH_UNK18							Cybocephalidae	Cucujoidea	Cucujiformia	Polyphaga	Coleoptera	Insecta	YES	CH_UNK18	CH_FIT1_P1_Adult_759_H10_1687079_Unknown	6KP9387	100	418	XXXX--------X	COX1
BIOD00568	BMHN	SF_Chrys112						Galerucinae	Chrysomelidae	Chrysomeloidea	Cucujiformia	Polyphaga	Coleoptera	Insecta	YES	SF_Chrys112	SF_MALAISE1_P1_Adult_754_C01_1426839_Chrysomelidae	6KP8015	100	418	XXXX---------	COX1
BIOD00569	BMHN	SF_UNK106							Laemophloeidae	Cucujoidea	Cucujiformia	Polyphaga	Coleoptera	Insecta	YES	SF_UNK106	SF_SLAM2_P1_Adult_755_G10_1426992_Unknown	6KP16836	100	418	XX-----------	COX1
BIOD00570	BMHN	(NA)_FG_203							Ptiliidae	Staphylinoidea	Staphyliniformia	Polyphaga	Coleoptera	Insecta	YES	NA	FG_LL_P6_Adult_734_C02_1425879_Ptiliidae	6KP3043	100	418	XXXX---------	COX1
BIOD00571	BMHN	MS1147							Biphyllidae	Cleroidea	Cucujiformia	Polyphaga	Coleoptera	Insecta	YES	MS1147	MS1147	6KP1592	100	418	XXX---------X	COX1
BIOD00572	BMHN	SF_Carab9				Xystosomina		Trechinae	Carabidae	Caraboidea		Adephaga	Coleoptera	Insecta	YES	SF_Carab9	SF_FIT1_P1_Adult_746_E06_1426099_Carabidae	6KP4314	100	418	XX-----------	COX1
BIOD00573	BMHN	(NA)_P8FITStaph84						Tachyporinae	Staphylinidae	Staphylinoidea	Staphyliniformia	Polyphaga	Coleoptera	Insecta	YES	NA	FG_FIT_P8_Adult_784_C04_1275286_Staphylinidae	6KP3516	100	418	XX----------X	COX1
BIOD00574	BMHN	MS915							Elateridae	Elateroidea	Elateriformia	Polyphaga	Coleoptera	Insecta	YES	MS915	MS915	6KP402	100	418	XXXXXXXXXXXXX	COX1
BIOD00576	BMHN	MS595	Arcastes suturalis		Arcastes	Luperina	Luperini	Galerucinae	Chrysomelidae	Chrysomeloidea	Cucujiformia	Polyphaga	Coleoptera	Insecta	YES	MS595	MS595	6KP1495	100	418	XXXXXXXXXXXXX	COX1
BIOD00577	BMHN	SF_Nit42						Cillaeinae	Nitidulidae	Cucujoidea	Cucujiformia	Polyphaga	Coleoptera	Insecta	YES	SF_Nit42	SF_YPT_PNA_Adult_753_D05_1426759_Nitidulidae	6KP2954	100	418	XXXXXXXXXXXXX	COX1
BIOD00579	BMHN	MS1936				Anisolinina		Staphylininae	Staphylinidae	Staphylinoidea	Staphyliniformia	Polyphaga	Coleoptera	Insecta	YES	MS1936	MS1936	6KP2088	100	418	XXXXXXXXXXXXX	COX1
BIOD00580	BMHN	MS901						Melasinae	Eucnemidae	Elateroidea	Elateriformia	Polyphaga	Coleoptera	Insecta	YES	MS901	MS901	6KP870	100	418	XXXXXXXXXXXXX	COX1
BIOD00581	BMHN	MS1182							Silvanidae	Cucujoidea	Cucujiformia	Polyphaga	Coleoptera	Insecta	YES	MS1182	MS1182	6KP1361	100	418	XXXXXXXXXXXXX	COX1
BIOD00582	BMHN	MS939					Luperini	Galerucinae	Chrysomelidae	Chrysomeloidea	Cucujiformia	Polyphaga	Coleoptera	Insecta	YES	MS939	MS939	6KP680	100	418	XXXXXXXXXXXXX	COX1
BIOD00583	BMHN	MS56					Alticini	Galerucinae	Chrysomelidae	Chrysomeloidea	Cucujiformia	Polyphaga	Coleoptera	Insecta	YES	MS56	MS56	6KP391	100	418	XXXXXXXXXXXXX	COX1
BIOD00584	BMHN	(UL)_MS973							Tenebrionidae	Tenebrionoidea	Cucujiformia	Polyphaga	Coleoptera	Insecta	NO						XXXXXXXXXXXXX	COX1
BIOD00585	BMHN	MS173			Hoplosaenidea		Alticini	Galerucinae	Chrysomelidae	Chrysomeloidea	Cucujiformia	Polyphaga	Coleoptera	Insecta	YES	MS173	MS173	6KP984	100	418	XXXXXXXXXXXXX	COX1
BIOD00586	BMHN	SF_Staph41						Aleocharinae	Staphylinidae	Staphylinoidea	Staphyliniformia	Polyphaga	Coleoptera	Insecta	YES	SF_Staph41	SF_FIT1_P5_Adult_747_G04_1426220_Staphylinidae	6KP1944	99.761	418	XXXXXXXXXXXXX	COX1
BIOD00587	BMHN	MS38						Galerucinae	Chrysomelidae	Chrysomeloidea	Cucujiformia	Polyphaga	Coleoptera	Insecta	YES	MS38	MS38	6KP537	100	418	XXXXXXXXXXXXX	COX1
BIOD00588	BMHN	MS643			Ropica			Lamiinae	Cerambycidae	Chrysomeloidea	Cucujiformia	Polyphaga	Coleoptera	Insecta	YES	MS643	MS643	6KP1506	100	418	XXXXXXXXXXXXX	COX1
BIOD00589	BMHN	MS1423			Sybra		Apomecynini	Lamiinae	Cerambycidae	Chrysomeloidea	Cucujiformia	Polyphaga	Coleoptera	Insecta	YES	MS1423	MS1423	6KP314	100	418	XXXXXXXXXXXXX	COX1
BIOD00590	BMHN	CH_Ant3			Notoxus		Notoxini		Anthicidae	Tenebrionoidea	Cucujiformia	Polyphaga	Coleoptera	Insecta	YES	CH_Ant3	CH_PITFALL_P1_Adult_762_D11_1721148_Anthicidae	6KP194	100	418	XXXXXXXXXXXXX	COX1
BIOD00591	BMHN	SF_Nit20						Nitidulinae	Nitidulidae	Cucujoidea	Cucujiformia	Polyphaga	Coleoptera	Insecta	YES	SF_Nit20	SF_FIT1_P1_Adult_746_D12_1426093_Nitidulidae	6KP2968	100	418	XXXXXXXXXXXXX	COX1
BIOD00592	BMHN	MS21						Cryptorhynchinae	Curculionidae	Curculionoidea	Cucujiformia	Polyphaga	Coleoptera	Insecta	YES	MS21	MS21	6KP405	100	418	XXXXXXXXXXXXX	COX1
BIOD00593	BMHN	CH_Ten10						Tenebrioninae	Tenebrionidae	Tenebrionoidea	Cucujiformia	Polyphaga	Coleoptera	Insecta	YES	CH_Ten10	CH_LL_P5_Adult_762_A02_1721103_Tenebrionidae	6KP1456	100	418	XXXXXXXXXXXXX	COX1
BIOD00594	BMHN	SF_Staph45						Aleocharinae	Staphylinidae	Staphylinoidea	Staphyliniformia	Polyphaga	Coleoptera	Insecta	YES	SF_Staph45	SF_FIT1_P1_Adult_746_A08_1426053_Staphylinidae	6KP4266	100	418	XXXXXXXXXXXXX	COX1
BIOD00595	BMHN	MS211							Ptilodactylidae	Byrrhoidea	Elateriformia	Polyphaga	Coleoptera	Insecta	YES	MS211	MS211	6KP452	100	418	XXXXXXXXXXXXX	COX1
BIOD00596	BMHN	(NA)_P8FITStaph22						Paederinae	Staphylinidae	Staphylinoidea	Staphyliniformia	Polyphaga	Coleoptera	Insecta	YES	NA	FG_FIT_P8_Adult_783_D09_1275224_Staphylinidae	6KP2560	100	418	XXXXXXXXXXXXX	COX1
BIOD00597	BMHN	MS918						Scymninae	Coccinellidae	Coccinelloidea	Cucujiformia	Polyphaga	Coleoptera	Insecta	YES	MS918	MS918	6KP466	100	418	XXXXXXXXXXXXX	COX1
BIOD00598	BMHN	(Tube04Plate02-02.0003)_MS1584						Scolytinae	Curculionidae	Curculionoidea	Cucujiformia	Polyphaga	Coleoptera	Insecta	YES	Tube04Plate02-02.0003	Tube04Plate02-02_0003	MSL1384	100	418	XXXXXXXXXXXXX	COX1
BIOD00599	BMHN	MS354							Brentidae	Curculionoidea	Cucujiformia	Polyphaga	Coleoptera	Insecta	YES	MS354	MS354	6KP1981	100	418	XXXXXXXXXXXXX	COX1
BIOD00600	BMHN	(NA)_P3FIT1Staph70						Aleocharinae	Staphylinidae	Staphylinoidea	Staphyliniformia	Polyphaga	Coleoptera	Insecta	YES	NA	FG_FIT1_P3_Adult_774_G08_1274060_Staphylinidae	6KP4316	100	418	XXXXXXXXXXXXX	COX1
BIOD00601	BMHN	SF_Cocc4					Hyperaspidini	Scymninae	Coccinellidae	Coccinelloidea	Cucujiformia	Polyphaga	Coleoptera	Insecta	YES	SF_Cocc4	SF_MALAISE2_P1_Adult_751_G06_1426508_Coccinellidae	6KP9296	100	418	XXXXXXXXXXXXX	COX1
BIOD00602	BMHN	MS1357						Dynastinae	Scarabaeidae	Scarabaeoidea	Scarabaeiformia	Polyphaga	Coleoptera	Insecta	YES	MS1357	MS1357	6KP1165	100	418	XXXXXXXXXXXXX	COX1
BIOD00603	BMHN	MS39					Alticini	Galerucinae	Chrysomelidae	Chrysomeloidea	Cucujiformia	Polyphaga	Coleoptera	Insecta	YES	MS39	MS39	6KP638	100	418	XXXXXXXXXXXXX	COX1
BIOD00604	BMHN	(MS2002)_MS1571						Cillaeinae	Nitidulidae	Cucujoidea	Cucujiformia	Polyphaga	Coleoptera	Insecta	YES	MS2002	MS2002	6KP1561	100	418	XXXXXXXXXXXXX	COX1
BIOD00605	BMHN	CH_Carab7			Axinopalpus	Dromiusina	Lebiini	Lebiinae	Carabidae	Caraboidea		Adephaga	Coleoptera	Insecta	YES	CH_Carab7	CH_FIT1_P1_Adult_758_E12_1427258_Carabidae	6KP2182	100	418	XXXXXXXXXXXXX	COX1
BIOD00606	BMHN	(NA)_41Staph35						Aleocharinae	Staphylinidae	Staphylinoidea	Staphyliniformia	Polyphaga	Coleoptera	Insecta	YES	NA	FG_FIT1_P4_Adult_782_C06_1274513_Staphylinidae	6KP1426	100	418	XXXXXXXXXXXXX	COX1
BIOD00607	BMHN	MS11			Theopea			Galerucinae	Chrysomelidae	Chrysomeloidea	Cucujiformia	Polyphaga	Coleoptera	Insecta	YES	MS11	MS11	6KP472	100	418	XXXXXXXXXXXXX	COX1
BIOD00608	BMHN	SF_Staph22						Staphylininae	Staphylinidae	Staphylinoidea	Staphyliniformia	Polyphaga	Coleoptera	Insecta	YES	SF_Staph22	SF_FIT1_P1_Adult_746_H10_1426139_Staphylinidae	6KP3070	100	418	XXXXXXXXXXXXX	COX1
BIOD00609	BMHN	(NA)_FG_72					Lebiini	Lebiinae	Carabidae	Caraboidea		Adephaga	Coleoptera	Insecta	YES	NA	FG_LL_P5_Adult_732_H09_1425747_Carabidae	6KP2929	100	418	XXXXXXXXXXXXX	COX1
BIOD00610	BMHN	MS51			Hexagonia		Hexagonini	Harpalinae	Carabidae	Caraboidea		Adephaga	Coleoptera	Insecta	YES	MS51	MS51	6KP627	100	418	XXXXXXXXXXXXX	COX1
BIOD00611	BMHN	SF_Curc109						Scolytinae	Curculionidae	Curculionoidea	Cucujiformia	Polyphaga	Coleoptera	Insecta	YES	SF_Curc109	SF_FIT1_P1_Adult_751_A10_1426440_Curculionidae	6KP7143	100	418	XXXXXXXXXXXXX	COX1
BIOD00612	BMHN	MS712						Baridinae	Curculionidae	Curculionoidea	Cucujiformia	Polyphaga	Coleoptera	Insecta	YES	MS712	MS712	6KP1404	100	418	XXXXXXXXXXXXX	COX1
BIOD00613	BMHN	SF_Chrys30				Diabroticina		Galerucinae	Chrysomelidae	Chrysomeloidea	Cucujiformia	Polyphaga	Coleoptera	Insecta	YES	SF_Chrys30	SF_MALAISE1_P7_Adult_750_D03_1426565_Chrysomelidae	6KP15738	100	418	XXXXXXXXXXXXX	COX1
BIOD00614	BMHN	(Tube04Plate02-03_0001)_MS2411							Cerylonidae	Coccinelloidea	Cucujiformia	Polyphaga	Coleoptera	Insecta	YES	Tube04Plate02-03_0001	Tube04Plate02-03_0001	MSL8657	100	418	XXXXXXXXXXXXX	COX1
BIOD00615	BMHN	MS627						Dryophthorinae	Dryophthoridae	Curculionoidea	Cucujiformia	Polyphaga	Coleoptera	Insecta	YES	MS627	MS627	6KP2243	100	418	XXXXXXXXXXXXX	COX1
BIOD00616	BMHN	CH_Curc135						Molytinae	Curculionidae	Curculionoidea	Cucujiformia	Polyphaga	Coleoptera	Insecta	YES	CH_Curc135	CH_MALAISE1_P1_Adult_762_G02_1721175_Curculionidae	6KP3304	100	418	XXXXXXXXXXXXX	COX1
BIOD00617	BMHN	(NA)_P8FITStaph2						Scaphidiinae	Staphylinidae	Staphylinoidea	Staphyliniformia	Polyphaga	Coleoptera	Insecta	YES	NA	FG_FIT_P8_Adult_783_F07_1275204_Staphylinidae	6KP6667	100	418	XXXXXXXXXXXXX	COX1
BIOD00618	BMHN	(NA)_P1FIT1Scaphid?1						Scaphidiinae	Staphylinidae	Staphylinoidea	Staphyliniformia	Polyphaga	Coleoptera	Insecta	YES	NA	FG_FIT1_P1_Adult_778_C01_1274388_Scaphidiidae	6KP844	100	418	XXXXXXXXXXXXX	COX1
BIOD00619	BMHN	SF_Platy8							Platypodidae	Curculionoidea	Cucujiformia	Polyphaga	Coleoptera	Insecta	YES	SF_Platy8	SF_MALAISE1_P7_Adult_750_D10_1426572_Curculionidae_Platypodinae	6KP7874	100	418	XXXXXXXXXXXXX	COX1
BIOD00621	BMHN	MS1155				Pinophilina		Paederinae	Staphylinidae	Staphylinoidea	Staphyliniformia	Polyphaga	Coleoptera	Insecta	YES	MS1155	MS1155	6KP1395	100	418	XXXXXXXXXXXXX	COX1
BIOD00622	BMHN	MS1162						Aleocharinae	Staphylinidae	Staphylinoidea	Staphyliniformia	Polyphaga	Coleoptera	Insecta	YES	MS1162	MS1162	6KP2438	100	418	XXXXXXXXXXXXX	COX1
BIOD00623	BMHN	(P5FIT2_16-2_0018)_P5FIT1Staph44						Paederinae	Staphylinidae	Staphylinoidea	Staphyliniformia	Polyphaga	Coleoptera	Insecta	YES	P5FIT2_16-2_0018	P5FIT2_16-2_0018	6MSL64	100	418	XXXXXXXXXXXXX	COX1
BIOD00624	BMHN	MS718						Lagriinae	Tenebrionidae	Tenebrionoidea	Cucujiformia	Polyphaga	Coleoptera	Insecta	YES	MS718	MS718	6KP2964	100	418	XXXXXXXXXXXXX	COX1
BIOD00625	BMHN	MS1940			Thyreocephalus		Xantholinini	Staphylininae	Staphylinidae	Staphylinoidea	Staphyliniformia	Polyphaga	Coleoptera	Insecta	YES	MS1940	MS1940	6KP1786	100	418	XXXXXXXXXXXXX	COX1
BIOD00626	BMHN	SF_Ptilo4							Ptilodactylidae	Byrrhoidea	Elateriformia	Polyphaga	Coleoptera	Insecta	YES	SF_Ptilo4	SF_MALAISE2_P5_Adult_751_F02_1426492_Ptilodactylidae	6KP8749	100	418	XXXXXXXXXXXXX	COX1
BIOD00627	BMHN	(UL)_SF_Endo2						Nitidulinae	Nitidulidae	Cucujoidea	Cucujiformia	Polyphaga	Coleoptera	Insecta	NO						XXXXXXXXXXXXX	COX1
BIOD00628	BMHN	MS801					Orthogoniini	Orthogoniinae	Carabidae	Caraboidea		Adephaga	Coleoptera	Insecta	YES	MS801	MS801	6KP658	100	418	XXXXXXXXXXXXX	COX1
BIOD00629	BMHN	MS389						Baridinae	Curculionidae	Curculionoidea	Cucujiformia	Polyphaga	Coleoptera	Insecta	YES	MS389	MS389	6KP2550	100	418	XXXXXXXXXXXXX	COX1
BIOD00630	BMHN	MS156					Phytoeciini	Lamiinae	Cerambycidae	Chrysomeloidea	Cucujiformia	Polyphaga	Coleoptera	Insecta	YES	MS156	MS156	6KP2688	100	418	XXXXXXXXXXXXX	COX1
BIOD00631	BMHN	SF_Curc149						Cryptorhynchinae	Curculionidae	Curculionoidea	Cucujiformia	Polyphaga	Coleoptera	Insecta	YES	SF_Curc149	SF_SLAM2_P6_Adult_752_C08_1426654_Curculionidae	6KP4898	100	418	XXXXXXXXXXXXX	COX1
BIOD00632	BMHN	CH_Staph13						Staphylininae	Staphylinidae	Staphylinoidea	Staphyliniformia	Polyphaga	Coleoptera	Insecta	YES	CH_Staph13	CH_FIT1_P5_Adult_756_C04_1427034_Staphylinidae	6KP3116	100	418	XXXXXXXXXXXXX	COX1
BIOD00633	BMHN	(Tube05Plate06-01.0005)_MS993						Paederinae	Staphylinidae	Staphylinoidea	Staphyliniformia	Polyphaga	Coleoptera	Insecta	YES	Tube05Plate06-01.0005	Tube05Plate06-01_0005	MSL3051	100	418	XXXXXXXXXXXXX	COX1
BIOD00634	BMHN	MS986						Scymninae	Coccinellidae	Coccinelloidea	Cucujiformia	Polyphaga	Coleoptera	Insecta	YES	MS986	MS986	6KP2023	100	418	XXXXXXXXXXXXX	COX1
BIOD00635	BMHN	MS448					Carphurini	Malachiinae	Melyridae	Cleroidea	Cucujiformia	Polyphaga	Coleoptera	Insecta	YES	MS448	MS448	6KP2873	100	418	XXXXXXXXXXXXX	COX1
BIOD00636	BMHN	SF_Staph94						Oxytelinae	Staphylinidae	Staphylinoidea	Staphyliniformia	Polyphaga	Coleoptera	Insecta	YES	SF_Staph94	SF_PITFALL_P6_Adult_752_D09_1426667_Staphylinidae	6KP11657	100	418	XXXXXXXXXXXXX	COX1
BIOD00637	BMHN	MS19			Eccoptolonthus	Philonthina		Staphylininae	Staphylinidae	Staphylinoidea	Staphyliniformia	Polyphaga	Coleoptera	Insecta	YES	MS19	MS19	6KP385	100	418	XXXXXXXXXXXXX	COX1
BIOD00638	BMHN	MS1543						Scolytinae	Curculionidae	Curculionoidea	Cucujiformia	Polyphaga	Coleoptera	Insecta	YES	MS1543	MS1543	6KP2957	100	418	XXXXXXXXXXXXX	COX1
BIOD00639	BMHN	SF_Staph113						Paederinae	Staphylinidae	Staphylinoidea	Staphyliniformia	Polyphaga	Coleoptera	Insecta	YES	SF_Staph113	SF_MALAISE2_P1_Adult_754_F12_1426886_Staphylinidae	6KP2677	100	418	XXXXXXXXXXXXX	COX1
BIOD00640	BMHN	MS721			Psammoecus				Silvanidae	Cucujoidea	Cucujiformia	Polyphaga	Coleoptera	Insecta	YES	MS721	MS721	6KP1644	100	418	XXXXXXXXXXXXX	COX1
BIOD00641	BMHN	SF_Staph6						Staphylininae	Staphylinidae	Staphylinoidea	Staphyliniformia	Polyphaga	Coleoptera	Insecta	YES	SF_Staph6	SF_FIT1_P6_Adult_747_C03_1426171_Staphylinidae	6KP4089	100	418	XXXXXXXXXXXXX	COX1
BIOD00642	BMHN	CH_Chrys12						Bruchinae	Chrysomelidae	Chrysomeloidea	Cucujiformia	Polyphaga	Coleoptera	Insecta	YES	CH_Chrys12	CH_MALAISE2_P1_Adult_760_G06_1687159_Chrysomelidae_Bruchinae	6KP671	100	418	XXXXXXXXXXXXX	COX1
BIOD00643	BMHN	SF_Nit26							Nitidulidae	Cucujoidea	Cucujiformia	Polyphaga	Coleoptera	Insecta	YES	SF_Nit26	SF_MALAISE2_P5_Adult_751_F05_1426495_Nitidulidae	6KP3914	100	418	XXXXXXXXXXXXX	COX1
BIOD00644	BMHN	CH_Staph14						Oxytelinae	Staphylinidae	Staphylinoidea	Staphyliniformia	Polyphaga	Coleoptera	Insecta	YES	CH_Staph14	CH_FIT2_P7_Adult_756_C10_1427040_Staphylinidae	6KP2971	100	418	XXXXXXXXXXXXX	COX1
BIOD00645	BMHN	SF_Curc208						Conoderinae	Curculionidae	Curculionoidea	Cucujiformia	Polyphaga	Coleoptera	Insecta	YES	SF_Curc208	SF_MALAISE2_P1_Adult_755_C01_1426935_Curculionidae	6KP9899	100	418	XXXXXXXXXXXXX	COX1
BIOD00646	BMHN	SF_Chrys99						Galerucinae	Chrysomelidae	Chrysomeloidea	Cucujiformia	Polyphaga	Coleoptera	Insecta	YES	SF_Chrys99	SF_MALAISE1_P1_Adult_753_G01_1426791_Chrysomelidae	6KP8046	100	418	XXXXXXXXXXXXX	COX1
BIOD00647	BMHN	(NA)_FG_248						Tachyporinae	Staphylinidae	Staphylinoidea	Staphyliniformia	Polyphaga	Coleoptera	Insecta	YES	NA	FG_LL_P6_Adult_734_H07_1425924_Staphylinidae	6KP3143	100	418	XXXXXXXXXXXXX	COX1
BIOD00648	BMHN	MS2391						Aleocharinae	Staphylinidae	Staphylinoidea	Staphyliniformia	Polyphaga	Coleoptera	Insecta	YES	MS2391	MS2391	6KP325	100	418	XXXXXXXXXXXXX	COX1
BIOD00649	BMHN	SF_Staph58						Tachyporinae	Staphylinidae	Staphylinoidea	Staphyliniformia	Polyphaga	Coleoptera	Insecta	YES	SF_Staph58	SF_FIT1_P5_Adult_746_D04_1426085_Staphylinidae	6KP5973	100	418	XXXXXXXXXXXXX	COX1
BIOD00650	BMHN	MS49						Scaphidiinae	Staphylinidae	Staphylinoidea	Staphyliniformia	Polyphaga	Coleoptera	Insecta	YES	MS49	MS49	6KP334	100	418	XXXXXXXXXXXXX	COX1
BIOD00652	BMHN	CH_Curc32						Conoderinae	Curculionidae	Curculionoidea	Cucujiformia	Polyphaga	Coleoptera	Insecta	YES	CH_Curc32	CH_FIT1_P1_Adult_757_C06_1427132_Curculionidae	6KP4372	100	418	XXXXXXXXXXXXX	COX1
BIOD00653	BMHN	MS2027						Cillaeinae	Nitidulidae	Cucujoidea	Cucujiformia	Polyphaga	Coleoptera	Insecta	YES	MS2027	MS2027	6KP2036	100	418	XXXXXXXXXXXXX	COX1
BIOD00654	BMHN	MS1098						Aleocharinae	Staphylinidae	Staphylinoidea	Staphyliniformia	Polyphaga	Coleoptera	Insecta	YES	MS1098	MS1098	6KP2500	100	418	XXXXXXXXXXXXX	COX1
BIOD00655	BMHN	(NA)_FG_174						Scaphidiinae	Staphylinidae	Staphylinoidea	Staphyliniformia	Polyphaga	Coleoptera	Insecta	YES	NA	FG_LL_P4_Adult_733_D10_1425847_Scaphidiidae	6KP2136	100	418	XXXXXXXXXXXXX	COX1
BIOD00656	BMHN	MS2395						Aleocharinae	Staphylinidae	Staphylinoidea	Staphyliniformia	Polyphaga	Coleoptera	Insecta	YES	MS2395	MS2395	6KP9100	100	418	XXXXXXXXXXXXX	COX1
BIOD00657	BMHN	(UL)_MS954							Cerylonidae	Coccinelloidea	Cucujiformia	Polyphaga	Coleoptera	Insecta	NO						XXXXXXXXXXXXX	COX1
BIOD00658	BMHN	MS223			Lebia	Lebiina	Lebiini	Lebiinae	Carabidae	Caraboidea		Adephaga	Coleoptera	Insecta	YES	MS223	MS223	6KP1412	100	418	XXXXXXXXXXXXX	COX1
BIOD00659	BMHN	SF_Chrys124				Monoplatina		Galerucinae	Chrysomelidae	Chrysomeloidea	Cucujiformia	Polyphaga	Coleoptera	Insecta	YES	SF_Chrys124	SF_YPT_PNA_Adult_752_G01_1426695_Chrysomelidae	6KP1488	100	418	XXXXXXXXXXXXX	COX1
BIOD00660	BMHN	MS615						Eumolpinae	Chrysomelidae	Chrysomeloidea	Cucujiformia	Polyphaga	Coleoptera	Insecta	YES	MS615	MS615	6KP519	100	418	XXXXXXXXXXXXX	COX1
BIOD00661	BMHN	SF_Curc37						Scolytinae	Curculionidae	Curculionoidea	Cucujiformia	Polyphaga	Coleoptera	Insecta	YES	SF_Curc37	SF_FIT1_P1_Adult_748_G12_1426319_Curculionidae	6KP1811	100	418	XXXXXXXXXXXXX	COX1
BIOD00662	BMHN	SF_Scar11						Rutelinae	Scarabaeidae	Scarabaeoidea	Scarabaeiformia	Polyphaga	Coleoptera	Insecta	YES	SF_Scar11	SF_FIT2_P1_Adult_748_C12_1426272_Scarabaeidae	6KP4655	100	418	XXXXXXXXXXXXX	COX1
BIOD00663	BMHN	(NA)							Geotrupidae	Scarabaeoidea	Scarabaeiformia	Polyphaga	Coleoptera	Insecta	YES	NA	FG_FIT1_P5_Adult_771_H10_1274971_Geotrupidae	6KP3278	100	418	XXXXXXXXXXXXX	COX1
BIOD00664	BMHN	MS04						Languriinae	Erotylidae	Cucujoidea	Cucujiformia	Polyphaga	Coleoptera	Insecta	YES	MS04	MS04	6KP177	100	418	XXXXXXXXXXXXX	COX1
BIOD00667	BMHN	SF_Bos2							Bostrichidae	Bostrichoidea	Bostrichiformia	Polyphaga	Coleoptera	Insecta	YES	SF_Bos2	SF_SLAM1_P7_Adult_752_D04_1426662_Bostrichidae	6KP3586	100	418	XXXXXXXXXXXXX	COX1
BIOD00668	BMHN	(UL)_SF_Chrys50						Galerucinae	Chrysomelidae	Chrysomeloidea	Cucujiformia	Polyphaga	Coleoptera	Insecta	NO						XXXXXXXXXXXXX	COX1
BIOD00669	BMHN	MS2403							Biphyllidae	Cleroidea	Cucujiformia	Polyphaga	Coleoptera	Insecta	YES	MS2403	MS2403	6KP2319	100	418	XXXXXXXXXXXXX	COX1
BIOD00670	BMHN	SF_Dyt1			Copelatus		Copelatini	Copelatinae	Dytiscidae	Dytiscoidea		Adephaga	Coleoptera	Insecta	YES	SF_Dyt1	SF_FIT1_P7_Adult_747_F03_1426207_Dytiscidae	6KP6247	100	418	XXXXXXXXXXXXX	COX1
BIOD00671	BMHN	MS1696						Cillaeinae	Nitidulidae	Cucujoidea	Cucujiformia	Polyphaga	Coleoptera	Insecta	YES	MS1696	MS1696	6KP3131	100	418	XXXXXXXXXXXXX	COX1
BIOD00672	BMHN	SF_Chrys148			Chalcophana			Eumolpinae	Chrysomelidae	Chrysomeloidea	Cucujiformia	Polyphaga	Coleoptera	Insecta	YES	SF_Chrys148	SF_FIT2_P1_Adult_765_G08_1721469_Chrysomelidae	6KP2690	100	418	XXXXXXXXXXXXX	COX1
BIOD00674	BMHN	(MS758)_MS756						Aleocharinae	Staphylinidae	Staphylinoidea	Staphyliniformia	Polyphaga	Coleoptera	Insecta	YES	MS758	MS758	6KP592	100	418	XXXXXXXXXXXXX	COX1
BIOD00675	BMHN	MS839						Scaphidiinae	Staphylinidae	Staphylinoidea	Staphyliniformia	Polyphaga	Coleoptera	Insecta	YES	MS839	MS839	6KP1231	100	418	XXXXXXXXXXXXX	COX1
BIOD00676	BMHN	SF_Coly4						Colydiinae	Zopheridae	Tenebrionoidea	Cucujiformia	Polyphaga	Coleoptera	Insecta	YES	SF_Coly4	SF_SLAM2_P1_Adult_755_D09_1426955_Colydiidae	6KP4378	100	418	XXXXXXXXXXXXX	COX1
BIOD00677	BMHN	(NA)_FG_79						Paederinae	Staphylinidae	Staphylinoidea	Staphyliniformia	Polyphaga	Coleoptera	Insecta	YES	NA	FG_LL_P4_Adult_732_G10_1425754_Staphylinidae	6KP2343	100	418	XXXXXXXXXXXXX	COX1
BIOD00678	BMHN	SF_Curc181						Conoderinae	Curculionidae	Curculionoidea	Cucujiformia	Polyphaga	Coleoptera	Insecta	YES	SF_Curc181	SF_MALAISE1_P1_Adult_754_C04_1426842_Curculionidae	6KP4459	100	418	XXXXXXXXXXXXX	COX1
BIOD00679	BMHN	MS195							Elateridae	Elateroidea	Elateriformia	Polyphaga	Coleoptera	Insecta	YES	MS195	MS195	6KP690	100	418	XXXXXXXXXXXXX	COX1
BIOD00680	BMHN	MS188							Endomychidae	Coccinelloidea	Cucujiformia	Polyphaga	Coleoptera	Insecta	YES	MS188	MS188	6KP1074	100	418	XXXXXXXXXXXXX	COX1
BIOD00681	BMHN	SF_Chrys54						Galerucinae	Chrysomelidae	Chrysomeloidea	Cucujiformia	Polyphaga	Coleoptera	Insecta	YES	SF_Chrys54	SF_YPT_PNA_Adult_752_F02_1426684_Chrysomelidae	6KP11659	100	418	XXXXXXXXXXXXX	COX1
BIOD00682	BMHN	MS538							Aderidae	Tenebrionoidea	Cucujiformia	Polyphaga	Coleoptera	Insecta	YES	MS538	MS538	6KP2351	100	418	XXXXXXXXXXXXX	COX1
BIOD00683	BMHN	(NA)_FG_21						Galerucinae	Chrysomelidae	Chrysomeloidea	Cucujiformia	Polyphaga	Coleoptera	Insecta	YES	NA	FG_LL_P8_Adult_732_E03_1425696_Chrysomelidae	6KP3000	100	418	XXXXXXXXXXXXX	COX1
BIOD00684	BMHN	SF_Curc73			Conotrachelus			Molytinae	Curculionidae	Curculionoidea	Cucujiformia	Polyphaga	Coleoptera	Insecta	YES	SF_Curc73	SF_FIT1_P1_Adult_749_C03_1426360_Curculionidae	6KP5308	100	418	XXXXXXXXXXXXX	COX1
BIOD00685	BMHN	(CH_Staph16)_CH_Staph80						Oxytelinae	Staphylinidae	Staphylinoidea	Staphyliniformia	Polyphaga	Coleoptera	Insecta	YES	CH_Staph16	CH_FIT1_P5_Adult_756_E06_1427060_Staphylinidae	6KP3205	100	418	XXXXXXXXXXXXX	COX1
BIOD00686	BMHN	SF_Lei20						Nitidulinae	Nitidulidae	Cucujoidea	Cucujiformia	Polyphaga	Coleoptera	Insecta	YES	SF_Lei20	SF_FIT1_P5_Adult_747_H06_1426234_Leiodidae	6KP1925	100	418	XXXXXXXXXXXXX	COX1
BIOD00687	BMHN	SF_Lang2						Languriinae	Erotylidae	Cucujoidea	Cucujiformia	Polyphaga	Coleoptera	Insecta	YES	SF_Lang2	SF_MALAISE2_P1_Adult_754_G02_1426888_Languriidae	6KP2676	100	418	XXXXXXXXXXXXX	COX1
BIOD00688	BMHN	MS897							Endomychidae	Coccinelloidea	Cucujiformia	Polyphaga	Coleoptera	Insecta	YES	MS897	MS897	6KP2654	100	418	XXXXXXXXXXXXX	COX1
BIOD00689	BMHN	(MS177)_MS638						Luciolinae	Lampyridae	Elateroidea	Elateriformia	Polyphaga	Coleoptera	Insecta	YES	MS177	MS177	6KP74	100	418	XXXXXXXXXXXXX	COX1
BIOD00690	BMHN	MS858							Anthribidae	Curculionoidea	Cucujiformia	Polyphaga	Coleoptera	Insecta	YES	MS858	MS858	6KP737	100	418	XXXXXXXXXXXXX	COX1
BIOD00691	BMHN	SF_Mord27						Mordellinae	Mordellidae	Tenebrionoidea	Cucujiformia	Polyphaga	Coleoptera	Insecta	YES	SF_Mord27	SF_SLAM1_P6_Adult_750_H04_1426614_Mordellidae	6KP4395	100	418	XXXXXXXXXXXXX	COX1
BIOD00693	BMHN	SF_UNK104							Ptilodactylidae	Byrrhoidea	Elateriformia	Polyphaga	Coleoptera	Insecta	YES	SF_UNK104	SF_MALAISE1_P1_Adult_755_F05_1426975_Unknown	6KP2992	100	418	XXXXXXXXXXXXX	COX1
BIOD00694	BMHN	MS433					Alticini	Galerucinae	Chrysomelidae	Chrysomeloidea	Cucujiformia	Polyphaga	Coleoptera	Insecta	YES	MS433	MS433	6KP1191	100	418	XXXXXXXXXXXXX	COX1
BIOD00695	BMHN	MS174			Acrocrypta		Alticini	Galerucinae	Chrysomelidae	Chrysomeloidea	Cucujiformia	Polyphaga	Coleoptera	Insecta	YES	MS174	MS174	6KP580	100	418	XXXXXXXXXXXXX	COX1
BIOD00696	BMHN	CH_Nit14						Nitidulinae	Nitidulidae	Cucujoidea	Cucujiformia	Polyphaga	Coleoptera	Insecta	YES	CH_Nit14	CH_FIT2_P7_Adult_757_E06_1427156_Nitidulidae	6KP7160	100	418	XXXXXXXXXXXXX	COX1
BIOD00697	BMHN	MS1151			Rhyparini		Rhyparini	Aphodiinae	Scarabaeidae	Scarabaeoidea	Scarabaeiformia	Polyphaga	Coleoptera	Insecta	YES	MS1151	MS1151	6KP1306	100	418	XXXXXXXXXXXXX	COX1
BIOD00698	BMHN	CH_UNK82							Limnichidae	Byrrhoidea	Elateriformia	Polyphaga	Coleoptera	Insecta	YES	CH_UNK82	CH_FIT1_P1_Adult_763_E05_1721250_Unknown	6KP2575	100	418	XXXXXXXXXXXXX	COX1
BIOD00699	BMHN	CH_Lamp3						Lampyrinae	Lampyridae	Elateroidea	Elateriformia	Polyphaga	Coleoptera	Insecta	YES	CH_Lamp3	CH_MALAISE2_P1_Adult_761_F11_1687248_Lampyridae	6KP1818	100	418	XXXXXXXXXXXXX	COX1
BIOD00700	BMHN	MS868						Mordellinae	Mordellidae	Tenebrionoidea	Cucujiformia	Polyphaga	Coleoptera	Insecta	YES	MS868	MS868	6KP407	100	418	XXXXXXXXXXXXX	COX1
BIOD00701	BMHN	MS101						Lamiinae	Cerambycidae	Chrysomeloidea	Cucujiformia	Polyphaga	Coleoptera	Insecta	YES	MS101	MS101	6KP2471	100	418	XXXXXXXXXXXXX	COX1
BIOD00702	BMHN	(NA)_Colyd3							Zopheridae	Tenebrionoidea	Cucujiformia	Polyphaga	Coleoptera	Insecta	YES	NA	DV_Colyd3	6KP3201	100	418	XXXXXXXXXXXXX	COX1
BIOD00703	BMHN	MS1359						Scarabaeinae	Scarabaeidae	Scarabaeoidea	Scarabaeiformia	Polyphaga	Coleoptera	Insecta	YES	MS1359	MS1359	6KP1302	100	418	XXXXXXXXXXXXX	COX1
BIOD00704	BMHN	MS714						Mordellinae	Mordellidae	Tenebrionoidea	Cucujiformia	Polyphaga	Coleoptera	Insecta	YES	MS714	MS714	6KP1489	100	418	XXXXXXXXXXXXX	COX1
BIOD00705	BMHN	MS398			Micropelecotoides				Ripiphoridae	Tenebrionoidea	Cucujiformia	Polyphaga	Coleoptera	Insecta	YES	MS398	MS398	6KP1775	100	418	XXXXXXXXXXXXX	COX1
BIOD00706	BMHN	MS810			Trachys		Tracheini	Agrilinae	Buprestidae	Buprestoidea	Elateriformia	Polyphaga	Coleoptera	Insecta	YES	MS810	MS810	6KP1090	100	418	XXXXXXXXXXXXX	COX1
BIOD00707	BMHN	(NA)_FG_161							Chelonariidae	Byrrhoidea	Elateriformia	Polyphaga	Coleoptera	Insecta	YES	NA	FG_LL_P3_Adult_733_G08_1425834_Cheloneriidae	6KP3188	100	418	XXXXXXXXXXXXX	COX1
BIOD00708	BMHN	MS309						Galerucinae	Chrysomelidae	Chrysomeloidea	Cucujiformia	Polyphaga	Coleoptera	Insecta	YES	MS309	MS309	6KP1248	100	418	XXXXXXXXXXXXX	COX1
BIOD00709	BMHN	SF_Chrys8						Galerucinae	Chrysomelidae	Chrysomeloidea	Cucujiformia	Polyphaga	Coleoptera	Insecta	YES	SF_Chrys8	SF_FIT1_P6_Adult_749_A04_1426337_Chrysomelidae	6KP3408	100	418	XXXXXXXXXXXXX	COX1
BIOD00710	BMHN	(MS2208)_MS135						Macraulacinae	Eucnemidae	Elateroidea	Elateriformia	Polyphaga	Coleoptera	Insecta	YES	MS2208	MS2208	6KP376	100	418	XXXXXXXXXXXXX	COX1
BIOD00711	BMHN	CH_Ten14						Stenochiinae	Tenebrionidae	Tenebrionoidea	Cucujiformia	Polyphaga	Coleoptera	Insecta	YES	CH_Ten14	CH_SLAM1_P1_Adult_767_E06_1721635_Tenebrionidae	6KP1180	100	418	XXXXXXXXXXXXX	COX1
BIOD00712	BMHN	MS1453			Theopea			Galerucinae	Chrysomelidae	Chrysomeloidea	Cucujiformia	Polyphaga	Coleoptera	Insecta	YES	MS1453	MS1453	6KP968	100	418	XXXXXXXXXXXXX	COX1
BIOD00713	BMHN	MS856			Theopea			Galerucinae	Chrysomelidae	Chrysomeloidea	Cucujiformia	Polyphaga	Coleoptera	Insecta	YES	MS856	MS856	6KP1254	100	418	XXXXXXXXXXXXX	COX1
BIOD00716	BMHN	SF_Chrys142				Monoplatina		Galerucinae	Chrysomelidae	Chrysomeloidea	Cucujiformia	Polyphaga	Coleoptera	Insecta	YES	SF_Chrys142	SF_MALAISE1_P5_Adult_765_C04_1721417_Chrysomelidae	6KP1419	100	418	XXXXXXXXXXXXX	COX1
BIOD00717	BMHN	(MS412)_MS60						Galerucinae	Chrysomelidae	Chrysomeloidea	Cucujiformia	Polyphaga	Coleoptera	Insecta	YES	MS412	MS412	6KP36	100	418	XXXXXXXXXXXXX	COX1
BIOD00718	BMHN	MS2538							Corylophidae	Coccinelloidea	Cucujiformia	Polyphaga	Coleoptera	Insecta	YES	MS2538	MS2538	6KP4970	100	418	XXXXXXXXXXXXX	COX1
BIOD00720	BMHN	SF_Curc215						Cryptorhynchinae	Curculionidae	Curculionoidea	Cucujiformia	Polyphaga	Coleoptera	Insecta	YES	SF_Curc215	SF_SLAM1_P1_Adult_755_E01_1426959_Curculionidae	6KP4775	100	418	XXXXXXXXXXXXX	COX1
BIOD00721	BMHN	(SF_Hist14)_SF_Hist14 (Hist7?)			Phelister			Histerinae	Histeridae	Histeroidea	Staphyliniformia	Polyphaga	Coleoptera	Insecta	YES	SF_Hist14	SF_FIT1_P1_Adult_749_C01_1426358_Histeridae	6KP4187	100	418	XXXXXXXXXXXXX	COX1
BIOD00722	BMHN	(UL)_MS558							Aderidae	Tenebrionoidea	Cucujiformia	Polyphaga	Coleoptera	Insecta	NO						XXXXXXXXXXXXX	COX1
BIOD00723	BMHN	SF_Chrys24					Fulcidacini	Cryptocephalinae	Chrysomelidae	Chrysomeloidea	Cucujiformia	Polyphaga	Coleoptera	Insecta	YES	SF_Chrys24	SF_MALAISE1_P5_Adult_751_H07_1426521_Chrysomelidae	6KP5770	100	418	XXXXXXXXXXXXX	COX1
BIOD00724	BMHN	(INTER_A_27_Nov_4_5_02.0001)_MS2585						Tachyporinae	Staphylinidae	Staphylinoidea	Staphyliniformia	Polyphaga	Coleoptera	Insecta	YES	INTER_A_27_Nov_4_5_02.0001	IAN45-02-0001	5MSL245	100	418	XXXXXXXXXXXXX	COX1
BIOD00725	BMHN	MS2298						Scolytinae	Curculionidae	Curculionoidea	Cucujiformia	Polyphaga	Coleoptera	Insecta	YES	MS2298	MS2298	6KP2381	100	418	XXXXXXXXXXXXX	COX1
BIOD00726	BMHN	(UL)_SF_UNK69							Not Coleoptera	Not Coleoptera	Not Coleoptera	Not Coleoptera		Insecta	NO						XXXXXXXXXXXXX	COX1
BIOD00727	BMHN	CH_Ten2					Cnemeplatiini		Tenebrionidae	Tenebrionoidea	Cucujiformia	Polyphaga	Coleoptera	Insecta	YES	CH_Ten2	CH_FIT1_P5_Adult_756_C01_1427031_Tenebrionidae	6KP4104	100	418	XXXXXXXXXXXXX	COX1
BIOD00728	BMHN	SF_Carab3				Tachyina	Bembidiini	Trechinae	Carabidae	Caraboidea		Adephaga	Coleoptera	Insecta	YES	SF_Carab3	SF_FIT1_P1_Adult_748_C08_1426269_Carabidae	6KP3622	100	418	XXXXXXXXXXXXX	COX1
BIOD00729	BMHN	MS548							Throscidae	Elateroidea	Elateriformia	Polyphaga	Coleoptera	Insecta	YES	MS548	MS548	6KP1625	100	418	XXXXXXXXXXXXX	COX1
BIOD00730	BMHN	MS864			Caenocara		Dorcatomini	Anobiinae	Ptinidae	Bostrichoidea	Bostrichiformia	Polyphaga	Coleoptera	Insecta	YES	MS864	MS864	6KP1718	100	418	XXXXXXXXXXXXX	COX1
BIOD00731	BMHN	SF_Ceram12						Cerambycinae	Cerambycidae	Chrysomeloidea	Cucujiformia	Polyphaga	Coleoptera	Insecta	YES	SF_Ceram12	SF_SLAM2_P7_Adult_752_C12_1426658_Cerambycidae	6KP3363	100	418	XXXXXXXXXXXXX	COX1
BIOD00732	BMHN	CH_Curc144						Molytinae	Curculionidae	Curculionoidea	Cucujiformia	Polyphaga	Coleoptera	Insecta	YES	CH_Curc144	CH_FIT1_P1_Adult_762_H04_1721189_Curculionidae	6KP755	100	418	XXXXXXXXXXXXX	COX1
BIOD00733	BMHN	CH_Lyc6					Platerodini		Lycidae	Elateroidea	Elateriformia	Polyphaga	Coleoptera	Insecta	YES	CH_Lyc6	CH_MALAISE1_P1_Adult_762_F12_1721173_Lycidae	6KP926	100	418	XXXXXXXXXXXXX	COX1
BIOD00734	BMHN	(NA)_FG_247						Galerucinae	Chrysomelidae	Chrysomeloidea	Cucujiformia	Polyphaga	Coleoptera	Insecta	YES	NA	FG_LL_P1_Adult_734_G07_1425923_Chrysomelidae	6KP2198	100	418	XXXXXXXXXXXXX	COX1
BIOD00735	BMHN	MS609						Galerucinae	Chrysomelidae	Chrysomeloidea	Cucujiformia	Polyphaga	Coleoptera	Insecta	YES	MS609	MS609	6KP1135	100	418	XX-XXXXXXXXXX	COX1
BIOD00736	BMHN	(MS2211)_MS2212			Chaloenus			Galerucinae	Chrysomelidae	Chrysomeloidea	Cucujiformia	Polyphaga	Coleoptera	Insecta	YES	MS2211	MS2211	6KP1748	100	418	XXXXXXXXXXXXX	COX1
BIOD00737	BMHN	MS557					Alticini	Galerucinae	Chrysomelidae	Chrysomeloidea	Cucujiformia	Polyphaga	Coleoptera	Insecta	YES	MS557	MS557	6KP2431	100	418	XXXXXXXXXXXXX	COX1
BIOD00738	BMHN	MS777							Aderidae	Tenebrionoidea	Cucujiformia	Polyphaga	Coleoptera	Insecta	YES	MS777	MS777	6KP832	100	418	XXXXXXXXXXXXX	COX1
BIOD00739	BMHN	MS344			Colaspoides			Eumolpinae	Chrysomelidae	Chrysomeloidea	Cucujiformia	Polyphaga	Coleoptera	Insecta	YES	MS344	MS344	6KP428	100	418	XXXXXXXXXXXXX	COX1
BIOD00740	BMHN	CH_Euc16						Melasinae	Eucnemidae	Elateroidea	Elateriformia	Polyphaga	Coleoptera	Insecta	YES	CH_Euc16	CH_FIT2_P5_Adult_767_D10_1721627_Eucnemidae	6KP649	100	418	XXXXXXXXXXXXX	COX1
BIOD00741	BMHN	SF_Staph151						Paederinae	Staphylinidae	Staphylinoidea	Staphyliniformia	Polyphaga	Coleoptera	Insecta	YES	SF_Staph151	SF_FIT2_P1_Adult_765_G11_1721472_Staphylinidae	6KP1866	100	418	XXXXXXXXXXXXX	COX1
BIOD00742	BMHN	MS441						Cryptarchinae	Nitidulidae	Cucujoidea	Cucujiformia	Polyphaga	Coleoptera	Insecta	YES	MS441	MS441	6KP225	100	418	XXXXXXXXXXXXX	COX1
BIOD00743	BMHN	CH_Staph36						Staphylininae	Staphylinidae	Staphylinoidea	Staphyliniformia	Polyphaga	Coleoptera	Insecta	YES	CH_Staph36	CH_FIT1_P1_Adult_757_D06_1427144_Staphylinidae	6KP3487	100	418	XXXXXXXXXXXXX	COX1
BIOD00744	BMHN	MS356						Baridinae	Curculionidae	Curculionoidea	Cucujiformia	Polyphaga	Coleoptera	Insecta	YES	MS356	MS356	6KP158	100	418	XXXXXXXXXXXXX	COX1
BIOD00745	BMHN	SF_Curc255						Conoderinae	Curculionidae	Curculionoidea	Cucujiformia	Polyphaga	Coleoptera	Insecta	YES	SF_Curc255	SF_MALAISE2_P6_Adult_764_G01_1721366_Curculionidae	6KP3223	100	418	XXXXXXXXXXXXX	COX1
BIOD00746	BMHN	MS575						Prioninae	Cerambycidae	Chrysomeloidea	Cucujiformia	Polyphaga	Coleoptera	Insecta	YES	MS575	MS575	6KP565	100	418	XXXXXXXXXXXXX	COX1
BIOD00747	BMHN	SF_Curc163						Ceutorhynchinae	Curculionidae	Curculionoidea	Cucujiformia	Polyphaga	Coleoptera	Insecta	YES	SF_Curc163	SF_YPT_PNA_Adult_753_A04_1426722_Curculionidae	6KP5549	100	418	XXXXXXXXXXXXX	COX1
BIOD00748	BMHN	MS2769						Scarabaeinae	Scarabaeidae	Scarabaeoidea	Scarabaeiformia	Polyphaga	Coleoptera	Insecta	YES	MS2769	MS2769	6KP1738	100	418	XXXXXXXXXXXXX	COX1
BIOD00749	BMHN	MS797						Prioninae	Cerambycidae	Chrysomeloidea	Cucujiformia	Polyphaga	Coleoptera	Insecta	YES	MS797	MS797	6KP705	100	418	XXXXXXXXXXXXX	COX1
BIOD00750	BMHN	(NA)_41Staph153						Aleocharinae	Staphylinidae	Staphylinoidea	Staphyliniformia	Polyphaga	Coleoptera	Insecta	YES	NA	FG_FIT1_P4_Adult_787_B12_1275306_Staphylinidae	6KP1793	100	418	XXXXXXXXXXXXX	COX1
BIOD00751	BMHN	(NA)_P8FITCurc4						Molytinae	Curculionidae	Curculionoidea	Cucujiformia	Polyphaga	Coleoptera	Insecta	YES	NA	FG_FIT_P8_Adult_787_G03_1275729_Curculionidae	6KP2582	100	418	XXXXXXXXXXXXX	COX1
BIOD00752	BMHN	MS17	Glipa malaccana		Glipa			Mordellinae	Mordellidae	Tenebrionoidea	Cucujiformia	Polyphaga	Coleoptera	Insecta	YES	MS17	MS17	6KP576	100	418	XXXXXXXXXXXXX	COX1
BIOD00753	BMHN	SF_Lamp16							Lycidae	Elateroidea	Elateriformia	Polyphaga	Coleoptera	Insecta	YES	SF_Lamp16	SF_MALAISE2_P1_Adult_755_C05_1426939_Lampyridae	6KP4367	100	418	XXXXXXXXXXXXX	COX1
BIOD00755	BMHN	MS837					Deltochilini	Scarabaeinae	Scarabaeidae	Scarabaeoidea	Scarabaeiformia	Polyphaga	Coleoptera	Insecta	YES	MS837	MS837	6KP1268	100	418	XXXXXXXXXXXXX	COX1
BIOD00756	BMHN	MS775							Aderidae	Tenebrionoidea	Cucujiformia	Polyphaga	Coleoptera	Insecta	YES	MS775	MS775	6KP1712	100	418	XXXXXXXXXXXXX	COX1
BIOD00757	BMHN							Galerucinae	Chrysomelidae	Chrysomeloidea	Cucujiformia	Polyphaga	Coleoptera	Insecta	NO						XXXXXXXXXXXXX	COX1
BIOD00758	BMHN	CH_Curc166						Molytinae	Curculionidae	Curculionoidea	Cucujiformia	Polyphaga	Coleoptera	Insecta	YES	CH_Curc166	CH_FIT1_P1_Adult_763_F06_1721263_Curculionidae	6KP1901	100	418	XXXXXXXXXXXXX	COX1
BIOD00759	BMHN	SF_Ceram7	Atrypanius haldemani		Atrypanius		Acanthocinini	Lamiinae	Cerambycidae	Chrysomeloidea	Cucujiformia	Polyphaga	Coleoptera	Insecta	YES	SF_Ceram7	SF_SLAM1_P5_Adult_752_A09_1426631_Cerambycidae	6KP3297	100	418	XXXXXXXXXXXXX	COX1
BIOD00760	BMHN	SF_Curc254						Conoderinae	Curculionidae	Curculionoidea	Cucujiformia	Polyphaga	Coleoptera	Insecta	YES	SF_Curc254	SF_MALAISE2_P6_Adult_764_F09_1721362_Curculionidae	6KP3737	100	418	XXXXXXXXXXXXX	COX1
BIOD00761	BMHN	SF_Curc137						Conoderinae	Curculionidae	Curculionoidea	Cucujiformia	Polyphaga	Coleoptera	Insecta	YES	SF_Curc137	SF_MALAISE1_P7_Adult_750_E01_1426575_Curculionidae	6KP4311	100	418	XXXXXXXXXXXXX	COX1
BIOD00762	BMHN	CH_Curc180						Molytinae	Curculionidae	Curculionoidea	Cucujiformia	Polyphaga	Coleoptera	Insecta	YES	CH_Curc180	CH_MALAISE1_P1_Adult_764_A01_1721294_Curculionidae	6KP4265	100	418	XXXXXXXXXXXXX	COX1
BIOD00763	BMHN	(NA)_SF_Anth4							Anthribidae	Curculionoidea	Cucujiformia	Polyphaga	Coleoptera	Insecta	YES	NA	SF_MALAISE1_P1_Adult_767_A10_1721591_Anthribidae	6KP1321	100	418	XXXXXXXXXXXXX	COX1
BIOD00764	BMHN	CH_Curc173							Curculionidae	Curculionoidea	Cucujiformia	Polyphaga	Coleoptera	Insecta	YES	CH_Curc173	CH_MALAISE2_P1_Adult_763_G11_1721280_Curculionidae	6KP2637	100	418	XXXXXXXXXXXXX	COX1
BIOD00765	BMHN	(MS2035)_MS129						Aleocharinae	Staphylinidae	Staphylinoidea	Staphyliniformia	Polyphaga	Coleoptera	Insecta	YES	MS2035	MS2035	6KP95	100	418	XXXXXXXXXXXXX	COX1
BIOD00766	BMHN	SF_Curc227			Anchonus			Molytinae	Curculionidae	Curculionoidea	Cucujiformia	Polyphaga	Coleoptera	Insecta	YES	SF_Curc227	SF_LL1_P6_Adult_758_A06_1427204_Curculionidae	6KP1546	100	418	XXXXXXXXXXXXX	COX1
BIOD00768	BMHN	SF_Curc240			Myrmex			Curculioninae	Curculionidae	Curculionoidea	Cucujiformia	Polyphaga	Coleoptera	Insecta	YES	SF_Curc240	SF_SLAM2_P1_Adult_764_C02_1721319_Curculionidae	6KP2590	100	418	XXXXXXXXXXXXX	COX1
BIOD00769	BMHN	CH_Curc22						Baridinae	Curculionidae	Curculionoidea	Cucujiformia	Polyphaga	Coleoptera	Insecta	YES	CH_Curc22	CH_FIT2_P1_Adult_756_G06_1427084_Curculionidae	6KP5373	100	418	XXXXXXXXXXXXX	COX1
BIOD00770	BMHN	MS732							Aderidae	Tenebrionoidea	Cucujiformia	Polyphaga	Coleoptera	Insecta	YES	MS732	MS732	6KP820	100	418	XXXXXXXXXXXXX	COX1
BIOD00771	BMHN	MS485							Aderidae	Tenebrionoidea	Cucujiformia	Polyphaga	Coleoptera	Insecta	YES	MS485	MS485	6KP2623	100	418	XXXXXXXXXXXXX	COX1
BIOD00772	BMHN	CH_Chrys16						Galerucinae	Chrysomelidae	Chrysomeloidea	Cucujiformia	Polyphaga	Coleoptera	Insecta	YES	CH_Chrys16	CH_MALAISE2_P1_Adult_761_F01_1687238_Chrysomelidae	6KP1236	100	418	XXXXXXXXXXXXX	COX1
BIOD00773	BMHN	MS2249						Cossoninae	Curculionidae	Curculionoidea	Cucujiformia	Polyphaga	Coleoptera	Insecta	YES	MS2249	MS2249	6KP3719	100	418	XXXXXXXXXXXXX	COX1
BIOD00774	BMHN	MS698						Monotominae	Monotomidae	Cucujoidea	Cucujiformia	Polyphaga	Coleoptera	Insecta	YES	MS698	MS698	6KP1451	100	418	XXXXXXXXXXXXX	COX1
BIOD00775	BMHN	(NA)_FG_101							Curculionidae	Curculionoidea	Cucujiformia	Polyphaga	Coleoptera	Insecta	YES	NA	FG_LL_P4_Adult_733_D01_1425775_Curculionidae	6KP1728	100	418	XXXXXXXXXXXXX	COX1
BIOD00776	BMHN	SF_Curc80						Conoderinae	Curculionidae	Curculionoidea	Cucujiformia	Polyphaga	Coleoptera	Insecta	YES	SF_Curc80	SF_FIT1_P1_Adult_749_C10_1426367_Curculionidae	6KP4134	100	418	XXXXXXXXXXXXX	COX1
BIOD00777	BMHN	SF_Curc131						Conoderinae	Curculionidae	Curculionoidea	Cucujiformia	Polyphaga	Coleoptera	Insecta	YES	SF_Curc131	SF_MALAISE1_P1_Adult_750_B12_1426550_Curculionidae	6KP3927	100	418	XXXXXXXXXXXXX	COX1
BIOD00778	BMHN	SF_Curc88						Cossoninae	Curculionidae	Curculionoidea	Cucujiformia	Polyphaga	Coleoptera	Insecta	YES	SF_Curc88	SF_FIT1_P6_Adult_749_F02_1426395_Curculionidae	6KP19364	100	418	XXXXXXXXXXXXX	COX1
BIOD00779	BMHN	MS1373						Aleocharinae	Staphylinidae	Staphylinoidea	Staphyliniformia	Polyphaga	Coleoptera	Insecta	YES	MS1373	MS1373	6KP589	100	418	XXXXXXXXXXXXX	COX1
BIOD00780	BMHN	MS1364						Scolytinae	Curculionidae	Curculionoidea	Cucujiformia	Polyphaga	Coleoptera	Insecta	YES	MS1364	MS1364	6KP434	100	418	XXXXXXXXXXXXX	COX1
BIOD00781	BMHN	(NA)_FG_252						Cassidinae	Chrysomelidae	Chrysomeloidea	Cucujiformia	Polyphaga	Coleoptera	Insecta	YES	NA	FG_LL_P4_Adult_734_D08_1425928_Chrysomelidae	6KP2679	100	418	XXXXXXXXXXXXX	COX1
BIOD00782	BMHN	(NA)_41Staph98						Aleocharinae	Staphylinidae	Staphylinoidea	Staphyliniformia	Polyphaga	Coleoptera	Insecta	YES	NA	FG_FIT1_P4_Adult_782_H09_1274576_Staphylinidae	6KP2357	100	418	XXXXXX-------	COX1
BIOD00783	BMHN	CH_Staph162						Megalopsidiinae	Staphylinidae	Staphylinoidea	Staphyliniformia	Polyphaga	Coleoptera	Insecta	YES	CH_Staph162	CH_FIT1_P7_Adult_767_G01_1721654_Staphylinidae	6KP2919	100	418	XXXXXXXXXXXX-	COX1
BIOD00784	BMHN							Staphylininae	Staphylinidae	Staphylinoidea	Staphyliniformia	Polyphaga	Coleoptera	Insecta	NO						XXXXXXXXXXXXX	COX1
BIOD00785	BMHN	CH_Staph140						Staphylininae	Staphylinidae	Staphylinoidea	Staphyliniformia	Polyphaga	Coleoptera	Insecta	YES	CH_Staph140	CH_FIT1_P1_Adult_763_A04_1721201_Staphylinidae	6KP3494	100	418	XXXXXXXXXXXXX	COX1
BIOD00786	BMHN	MS610					Alticini	Galerucinae	Chrysomelidae	Chrysomeloidea	Cucujiformia	Polyphaga	Coleoptera	Insecta	YES	MS610	MS610	6KP255	100	418	XXXXXXXXXXXXX	COX1
BIOD00787	BMHN	SF_Byr2							Ptinidae	Bostrichoidea	Bostrichiformia	Polyphaga	Coleoptera	Insecta	YES	SF_Byr2	SF_MALAISE1_P6_Adult_751_E09_1426487_Byrrhidae	6KP3563	100	418	XXXXXXXXXXXX-	COX1
BIOD00788	BMHN	MS479							Anthicidae	Tenebrionoidea	Cucujiformia	Polyphaga	Coleoptera	Insecta	YES	MS479	MS479	6KP1536	100	418	XXXXXXXXXXXXX	COX1
BIOD00789	BMHN	MS2530			Plagiophorus			Pselaphinae	Staphylinidae	Staphylinoidea	Staphyliniformia	Polyphaga	Coleoptera	Insecta	YES	MS2530	MS2530	6KP5102	100	418	XXXXXXXXXXXX-	COX1
BIOD00790	BMHN	MS455						Aleocharinae	Staphylinidae	Staphylinoidea	Staphyliniformia	Polyphaga	Coleoptera	Insecta	YES	MS455	MS455	6KP979	100	418	XXXXXXXXXXXXX	COX1
BIOD00791	BMHN	MS2465						Scaphidiinae	Staphylinidae	Staphylinoidea	Staphyliniformia	Polyphaga	Coleoptera	Insecta	YES	MS2465	MS2465	6KP3775	100	418	XXXXXXXXXXXXX	COX1
BIOD00792	BMHN	CH_Staph11						Pselaphinae	Staphylinidae	Staphylinoidea	Staphyliniformia	Polyphaga	Coleoptera	Insecta	YES	CH_Staph11	CH_FIT2_P1_Adult_756_B03_1427021_Staphylinidae	6KP1259779	100	418	XXXXXXXXXXXXX	COX1
BIOD00793	BMHN								Histeridae	Histeroidea	Staphyliniformia	Polyphaga	Coleoptera	Insecta	NO						XXXXXXXXXXXX-	COX1
BIOD00794	BMHN	MS2718							Dryopidae	Byrrhoidea	Elateriformia	Polyphaga	Coleoptera	Insecta	YES	MS2718	MS2718	6KP4421	100	418	XXXXXXXXXXXXX	COX1
BIOD00795	BMHN	SF_Nit1						Nitidulinae	Nitidulidae	Cucujoidea	Cucujiformia	Polyphaga	Coleoptera	Insecta	YES	SF_Nit1	SF_FIT2_P1_Adult_747_B07_1426163_Nitidulidae	6KP26196	100	418	XXXXXXXXXXXXX	COX1
BIOD00796	BMHN	CH_Curc28						Molytinae	Curculionidae	Curculionoidea	Cucujiformia	Polyphaga	Coleoptera	Insecta	YES	CH_Curc28	CH_FIT1_P1_Adult_757_A02_1427104_Curculionidae	6KP4025	100	418	XXXXXXXXXXXXX	COX1
BIOD00797	BMHN	MS76							Curculionidae	Curculionoidea	Cucujiformia	Polyphaga	Coleoptera	Insecta	YES	MS76	MS76	6KP2227	100	418	XXXXXXXXXXXXX	COX1
BIOD00798	BMHN	CH_Ader5			Syzeton				Aderidae	Tenebrionoidea	Cucujiformia	Polyphaga	Coleoptera	Insecta	YES	CH_Ader5	CH_MALAISE2_P1_Adult_761_H04_1687265_Unknown	6KP7020	100	418	XXXXXXXXXXXXX	COX1
BIOD00799	BMHN	SF_Cocc21					Cephaloscymnini	Scymninae	Coccinellidae	Coccinelloidea	Cucujiformia	Polyphaga	Coleoptera	Insecta	YES	SF_Cocc21	SF_MALAISE1_P1_Adult_754_A11_1426825_Coccinellidae	6KP6596	100	418	XXXXXXXXXXXXX	COX1
BIOD00800	BMHN							Aleocharinae	Staphylinidae	Staphylinoidea	Staphyliniformia	Polyphaga	Coleoptera	Insecta	NO						XXXXXXXXXXX-X	COX1
BIOD00801	BMHN	MS917					Alticini	Galerucinae	Chrysomelidae	Chrysomeloidea	Cucujiformia	Polyphaga	Coleoptera	Insecta	YES	MS917	MS917	6KP1862	100	418	XXXXXXXXXXX-X	COX1
BIOD00802	BMHN	MS1815						Leiodinae	Leiodidae	Staphylinoidea	Staphyliniformia	Polyphaga	Coleoptera	Insecta	YES	MS1815	MS1815	6KP1912	100	418	XXXXXXXXXXXX-	COX1
BIOD00803	BMHN	MS981						Scolytinae	Curculionidae	Curculionoidea	Cucujiformia	Polyphaga	Coleoptera	Insecta	YES	MS981	MS981	6KP1948	100	418	XXXXXXXXXXX-X	COX1
BIOD00804	BMHN	MS2485						Aleocharinae	Staphylinidae	Staphylinoidea	Staphyliniformia	Polyphaga	Coleoptera	Insecta	YES	MS2485	MS2485	6KP4880	100	418	XXXXXXXXXXX-X	COX1
BIOD00805	BMHN	SF_Lyc10	Teroplas fusculus		Teroplas				Lycidae	Elateroidea	Elateriformia	Polyphaga	Coleoptera	Insecta	YES	SF_Lyc10	SF_MALAISE2_P1_Adult_767_A01_1721582_Lycidae	6KP240	100	418	XXXXXXXXXX--X	COX1
BIOD00806	BMHN	(UL)_SF_UNK137							Phalacridae	Cucujoidea	Cucujiformia	Polyphaga	Coleoptera	Insecta	NO						XXXXXXXX----X	COX1
BIOD00807	BMHN	MS451						Aleocharinae	Staphylinidae	Staphylinoidea	Staphyliniformia	Polyphaga	Coleoptera	Insecta	YES	MS451	MS451	6KP368	100	418	XXXXXXXXX---X	COX1
BIOD00808	BMHN	MS483							Aderidae	Tenebrionoidea	Cucujiformia	Polyphaga	Coleoptera	Insecta	YES	MS483	MS483	6KP1372	100	418	XX-XXXXXX---X	COX1
BIOD00809	BMHN	(UL)_MS2503							Laemophloeidae	Cucujoidea	Cucujiformia	Polyphaga	Coleoptera	Insecta	NO						XXXXXXXXX---X	COX1
BIOD00810	BMHN	(SF_Hydro2_Dorsal)_SF_Hydro2						Sphaeridiinae	Hydrophilidae	Hydrophiloidea	Staphyliniformia	Polyphaga	Coleoptera	Insecta	YES	SF_Hydro2_Dorsal	SF_FIT1_P1_Adult_748_C07_1426268_Hydrophilidae	6KP1193	100	418	XXXXXXXX----X	COX1
BIOD00811	BMHN							Oxytelinae	Staphylinidae	Staphylinoidea	Staphyliniformia	Polyphaga	Coleoptera	Insecta	NO						XXXXXXXXX---X	COX1
BIOD00812	BMHN	MS2123							Endomychidae	Coccinelloidea	Cucujiformia	Polyphaga	Coleoptera	Insecta	YES	MS2123	MS2123	6KP1215	100	418	XX-XXXXXX---X	COX1
BIOD00813	BMHN	(MS487)_MS765					Carphurini	Malachiinae	Melyridae	Cleroidea	Cucujiformia	Polyphaga	Coleoptera	Insecta	YES	MS487	MS487	6KP139	100	418	XXXXXXXX----X	COX1
BIOD00814	BMHN							Chauliognathinae	Cantharidae	Elateroidea	Elateriformia	Polyphaga	Coleoptera	Insecta	NO						XXXXXXXX----X	COX1
BIOD00815	BMHN	SF_Cocc11							Cerylonidae	Coccinelloidea	Cucujiformia	Polyphaga	Coleoptera	Insecta	YES	SF_Cocc11	SF_FIT1_P5_Adult_747_H07_1426235_Coccinellidae	6KP4384	100	418	XXXXXXXX----X	COX1
BIOD00816	BMHN	CH_Scar22						Cetoniinae	Scarabaeidae	Scarabaeoidea	Scarabaeiformia	Polyphaga	Coleoptera	Insecta	YES	CH_Scar22	CH_FIT1_P1_Adult_759_A07_1686992_Scarabaeidae	6KP4003	100	418	XXXXXXX-----X	COX1
BIOD00817	BMHN	(NA)_FG_136							Nitidulidae	Cucujoidea	Cucujiformia	Polyphaga	Coleoptera	Insecta	YES	NA	FG_LL_P4_Adult_733_G05_1425810_Nitidulidae	6KP2564	100	418	XXXXXXX-----X	COX1
BIOD00818	BMHN	SF_Chrys106						Galerucinae	Chrysomelidae	Chrysomeloidea	Cucujiformia	Polyphaga	Coleoptera	Insecta	YES	SF_Chrys106	SF_MALAISE1_P1_Adult_753_H05_1426807_Chrysomelidae	6KP4576	100	418	XXXXXXX-----X	COX1
BIOD00819	BMHN								Aderidae	Tenebrionoidea	Cucujiformia	Polyphaga	Coleoptera	Insecta	NO						XXXXXXX-----X	COX1
BIOD00820	BMHN	MS1089						Histerinae	Histeridae	Histeroidea	Staphyliniformia	Polyphaga	Coleoptera	Insecta	YES	MS1089	MS1089	6KP4226	100	418	XXXXXX------X	COX1
BIOD00821	BMHN								Ciidae	Tenebrionoidea	Cucujiformia	Polyphaga	Coleoptera	Insecta	NO						XXXXXXX-----X	COX1
BIOD00822	BMHN	(NA)_P3FIT1Staph1						Aleocharinae	Staphylinidae	Staphylinoidea	Staphyliniformia	Polyphaga	Coleoptera	Insecta	YES	NA	FG_FIT1_P3_Adult_773_G12_1273972_Staphylinidae	6KP3015	100	418	XXXXXX------X	COX1
BIOD00823	BMHN	MS1071						Pselaphinae	Staphylinidae	Staphylinoidea	Staphyliniformia	Polyphaga	Coleoptera	Insecta	YES	MS1071	MS1071	6KP4021	100	418	XXXXXXX------	COX1
BIOD00824	BMHN	SF_Curc79						Cossoninae	Curculionidae	Curculionoidea	Cucujiformia	Polyphaga	Coleoptera	Insecta	YES	SF_Curc79	SF_FIT1_P1_Adult_749_C09_1426366_Curculionidae	6KP9297	100	418	XX-XXX------X	COX1
BIOD00826	BMHN	(CH_Lym1)_CH_Lym1|CH_UNK44							Lymexylidae	Lymexyloidea	Cucujiformia	Polyphaga	Coleoptera	Insecta	YES	CH_Lym1	CH_MALAISE1_P1_Adult_761_C03_1687204_Unknown	6KP1808	100	418	XXXXXXX-----X	COX1
BIOD00828	BMHN	MS1144					Megasternini	Sphaeridiinae	Hydrophilidae	Hydrophiloidea	Staphyliniformia	Polyphaga	Coleoptera	Insecta	YES	MS1144	MS1144	6KP2153	100	418	XXXXXX------X	COX1
BIOD00831	BMHN	MS2124							Biphyllidae	Cleroidea	Cucujiformia	Polyphaga	Coleoptera	Insecta	YES	MS2124	MS2124	6KP2151	100	418	XXXXXX-------	COX1
BIOD00832	BMHN	(UL)_P1FIT1Melandry?1							Melandryidae	Tenebrionoidea	Cucujiformia	Polyphaga	Coleoptera	Insecta	NO						XXXX--------X	COX1
BIOD00833	BMHN	MS2258			Scolytoplatypus			Scolytinae	Curculionidae	Curculionoidea	Cucujiformia	Polyphaga	Coleoptera	Insecta	YES	MS2258	MS2258	6KP4901	100	418	XXXXXX-------	COX1
BIOD00834	BMHN	SF_Curc78						Cossoninae	Curculionidae	Curculionoidea	Cucujiformia	Polyphaga	Coleoptera	Insecta	YES	SF_Curc78	SF_FIT1_P1_Adult_749_C08_1426365_Curculionidae	6KP2965	100	418	XXXXXX-------	COX1
BIOD00836	BMHN	MS476						Paederinae	Staphylinidae	Staphylinoidea	Staphyliniformia	Polyphaga	Coleoptera	Insecta	YES	MS476	MS476	6KP3640	100	418	XXXX--------X	COX1
BIOD00837	BMHN	MS2286							Rhagophthalmidae	Elateroidea	Elateriformia	Polyphaga	Coleoptera	Insecta	YES	MS2286	MS2286	6KP2511	100	418	XXXXXX-------	COX1
BIOD00838	BMHN	CH_Curc146			Steirarrhinus			Entiminae	Curculionidae	Curculionoidea	Cucujiformia	Polyphaga	Coleoptera	Insecta	YES	CH_Curc146	CH_FIT1_P1_Adult_763_A02_1721199_Curculionidae	6KP1526	100	418	XXXXX-------X	COX1
BIOD00839	BMHN	SF_Curc69	Metamasius maculiventris		Metamasius			Dryophthorinae	Dryophthoridae	Curculionoidea	Cucujiformia	Polyphaga	Coleoptera	Insecta	YES	SF_Curc69	SF_FIT2_P7_Adult_749_B01_1426346_Curculionidae	6KP4572	100	418	XXXX--------X	COX1
BIOD00841	BMHN	MS570						Pselaphinae	Staphylinidae	Staphylinoidea	Staphyliniformia	Polyphaga	Coleoptera	Insecta	YES	MS570	MS570	6KP3821	100	418	XXXXX--------	COX1
BIOD00842	BMHN	MS1350						Pselaphinae	Staphylinidae	Staphylinoidea	Staphyliniformia	Polyphaga	Coleoptera	Insecta	YES	MS1350	MS1350	6KP1860	100	418	XX----------X	COX1
BIOD00843	BMHN	MS2308						Scolytinae	Curculionidae	Curculionoidea	Cucujiformia	Polyphaga	Coleoptera	Insecta	YES	MS2308	MS2308	6KP6982	100	418	XX----------X	COX1
BIOD00845	BMHN	SF_Staph118						Paederinae	Staphylinidae	Staphylinoidea	Staphyliniformia	Polyphaga	Coleoptera	Insecta	YES	SF_Staph118	SF_SLAM1_P1_Adult_755_B02_1426924_Staphylinidae	6KP9197	100	418	XXXX--------X	COX1
BIOD00846	BMHN	MS1805							Corylophidae	Coccinelloidea	Cucujiformia	Polyphaga	Coleoptera	Insecta	YES	MS1805	MS1805	6KP1784	100	418	XXXX--------X	COX1
BIOD00847	BMHN	MS816			Cyphopisthes			Ceratocanthinae	Hybosoridae	Scarabaeoidea	Scarabaeiformia	Polyphaga	Coleoptera	Insecta	YES	MS816	MS816	6KP377	100	418	XX----------X	COX1
BIOD00848	BMHN	CH_Mord2						Mordellinae	Mordellidae	Tenebrionoidea	Cucujiformia	Polyphaga	Coleoptera	Insecta	YES	CH_Mord2	CH_FIT2_P1_Adult_756_G03_1427081_Mordellidae	6KP2757	100	418	XX----------X	COX1
BIOD00849	BMHN	MS1869							Ptiliidae	Staphylinoidea	Staphyliniformia	Polyphaga	Coleoptera	Insecta	YES	MS1869	MS1869	6KP3802	100	418	XXXX--------X	COX1
BIOD00850	BMHN	(UL)_CH_Curc226							Curculionidae	Curculionoidea	Cucujiformia	Polyphaga	Coleoptera	Insecta	NO						XXXXXXXXXXXXX	COX1
BIOD00851	BMHN	SF_Ptilo5							Ptilodactylidae	Byrrhoidea	Elateriformia	Polyphaga	Coleoptera	Insecta	YES	SF_Ptilo5	SF_YPT_PNA_Adult_752_E04_1426674_Ptilodactylidae	6KP4357	100	418	XXXXXXXXXXXXX	COX1
BIOD00852	BMHN	(NA)_FG_206						Anthiinae	Carabidae	Caraboidea		Adephaga	Coleoptera	Insecta	YES	NA	FG_LL_P3_Adult_734_F02_1425882_Carabidae	6KP1974	100	418	XXXXXXXXXXXXX	COX1
BIOD00853	BMHN	MS2408							Biphyllidae	Cleroidea	Cucujiformia	Polyphaga	Coleoptera	Insecta	YES	MS2408	MS2408	6KP2839	100	418	XXXXXXXXXXXXX	COX1
BIOD00854	BMHN	MS2674							Mycetophagidae	Tenebrionoidea	Cucujiformia	Polyphaga	Coleoptera	Insecta	YES	MS2674	MS2674	6KP2196	100	418	XXXXXXXXXXXXX	COX1
BIOD00855	BMHN	MS1243			Ocholissa				Salpingidae	Tenebrionoidea	Cucujiformia	Polyphaga	Coleoptera	Insecta	YES	MS1243	MS1243	6KP796	100	418	XXXXXXXXXXXXX	COX1
BIOD00856	BMHN	(INTER_B_9_Dec_2_3_0102.0015)_MS1500						Aleocharinae	Staphylinidae	Staphylinoidea	Staphyliniformia	Polyphaga	Coleoptera	Insecta	YES	INTER_B_9_Dec_2_3_0102.0015	IB9D23-0102-0015	5MSL35	100	418	XXXXXXXXXXXXX	COX1
BIOD00857	BMHN	MS1984							Passandridae	Cucujoidea	Cucujiformia	Polyphaga	Coleoptera	Insecta	YES	MS1984	MS1984	6KP5106	100	418	XXXXXXXXXXXXX	COX1
BIOD00858	BMHN	CH_Ceram6					Acanthocinini	Lamiinae	Cerambycidae	Chrysomeloidea	Cucujiformia	Polyphaga	Coleoptera	Insecta	YES	CH_Ceram6	CH_SLAM1_P1_Adult_760_C06_1687111_Cerambycidae	6KP2705	100	418	XXXXXXXXXXXXX	COX1
BIOD00859	BMHN	MS886			Epuraea			Epuraeinae	Nitidulidae	Cucujoidea	Cucujiformia	Polyphaga	Coleoptera	Insecta	YES	MS886	MS886	6KP2348	100	418	XXXXXXXXXXXXX	COX1
BIOD00860	BMHN	MS2204							Ptilodactylidae	Byrrhoidea	Elateriformia	Polyphaga	Coleoptera	Insecta	YES	MS2204	MS2204	6KP1148	100	418	XXXXXXXXXXXXX	COX1
BIOD00861	BMHN	(INTER_B_27_Nov_2_4_0101.0002)_MS2786							Rhagophthalmidae	Elateroidea	Elateriformia	Polyphaga	Coleoptera	Insecta	YES	INTER_B_27_Nov_2_4_0101.0002	IBN24-0101-0002	5MSL1133	100	418	XXXXXXXXXXXXX	COX1
BIOD00863	BMHN	MS933						Galerucinae	Chrysomelidae	Chrysomeloidea	Cucujiformia	Polyphaga	Coleoptera	Insecta	YES	MS933	MS933	6KP373	100	418	XXXXXXXXXXXXX	COX1
BIOD00865	BMHN	MS1726						Aleocharinae	Staphylinidae	Staphylinoidea	Staphyliniformia	Polyphaga	Coleoptera	Insecta	YES	MS1726	MS1726	6KP2057	100	418	XXXXXXXXXXXXX	COX1
BIOD00866	BMHN	MS2024						Scolytinae	Curculionidae	Curculionoidea	Cucujiformia	Polyphaga	Coleoptera	Insecta	YES	MS2024	MS2024	6KP582	100	418	XXXXXXXXXXXXX	COX1
BIOD00867	BMHN	MS1148			Trigonotoma	Pterostichina	Pterostichini	Pterostichinae	Carabidae	Caraboidea		Adephaga	Coleoptera	Insecta	YES	MS1148	MS1148	6KP1176	100	418	XXXXXXXXXXXXX	COX1
BIOD00868	BMHN	SF_Chrys77	Gynandrobrotica ventricosa		Gynandrobrotica		Luperini	Galerucinae	Chrysomelidae	Chrysomeloidea	Cucujiformia	Polyphaga	Coleoptera	Insecta	YES	SF_Chrys77	SF_YPT_PNA_Adult_753_B03_1426733_Chrysomelidae	6KP3706	100	418	XXXXXXXXXXXXX	COX1
BIOD00869	BMHN	SF_Elat1	Platycrepidius costaricensis		Platycrepidius			Agrypninae	Elateridae	Elateroidea	Elateriformia	Polyphaga	Coleoptera	Insecta	YES	SF_Elat1	SF_FIT1_P1_Adult_746_A02_1426047_Elateridae	6KP2485	100	418	XXXXXXXXXXXXX	COX1
BIOD00870	BMHN	SF_Chrys102							Mycteridae	Tenebrionoidea	Cucujiformia	Polyphaga	Coleoptera	Insecta	YES	SF_Chrys102	SF_MALAISE1_P1_Adult_753_G06_1426796_Chrysomelidae	6KP5900	100	418	XXXXXXXXXXXXX	COX1
BIOD00871	BMHN	SF_Chrys93						Galerucinae	Chrysomelidae	Chrysomeloidea	Cucujiformia	Polyphaga	Coleoptera	Insecta	YES	SF_Chrys93	SF_YPT_PNA_Adult_753_E08_1426774_Chrysomelidae	6KP11356	100	418	XXXXXXXXXXXXX	COX1
BIOD00872	BMHN	MS2464						Scaphidiinae	Staphylinidae	Staphylinoidea	Staphyliniformia	Polyphaga	Coleoptera	Insecta	YES	MS2464	MS2464	6KP3784	100	418	XXXXXXXXXXXXX	COX1
BIOD00873	BMHN	MS2155						Rutelinae	Scarabaeidae	Scarabaeoidea	Scarabaeiformia	Polyphaga	Coleoptera	Insecta	YES	MS2155	MS2155	6KP1408	100	418	XXXXXXXXXXXXX	COX1
BIOD00874	BMHN	(MS2020)_MS2028							Biphyllidae	Cleroidea	Cucujiformia	Polyphaga	Coleoptera	Insecta	YES	MS2020	MS2020	6KP372	100	418	XXXXXXXXXXXXX	COX1
BIOD00876	BMHN	SF_Ceram28					Ancolini	Prioninae	Cerambycidae	Chrysomeloidea	Cucujiformia	Polyphaga	Coleoptera	Insecta	YES	SF_Ceram28	SF_MALAISE1_P1_Adult_766_D08_1721529_Cerambycidae	6KP2062	100	418	XXXXXXXXXXXXX	COX1
BIOD00878	BMHN	MS1260					Agathidiini	Leiodinae	Leiodidae	Staphylinoidea	Staphyliniformia	Polyphaga	Coleoptera	Insecta	YES	MS1260	MS1260	6KP339	100	418	XXXXXXXXXXXXX	COX1
BIOD00879	BMHN	MS1372					Megasternini	Sphaeridiinae	Hydrophilidae	Hydrophiloidea	Staphyliniformia	Polyphaga	Coleoptera	Insecta	YES	MS1372	MS1372	6KP280	100	418	XXXXXXXXXXXXX	COX1
BIOD00880	BMHN	MS863			Eusphaeropeltis			Ceratocanthinae	Hybosoridae	Scarabaeoidea	Scarabaeiformia	Polyphaga	Coleoptera	Insecta	YES	MS863	MS863	6KP397	100	418	XXXXXXXXXXXXX	COX1
BIOD00881	BMHN	MS145							Scirtidae	Scirtoidea	Elateriformia	Polyphaga	Coleoptera	Insecta	YES	MS145	MS145	6KP772	100	418	XXXXXXXXXXXXX	COX1
BIOD00882	BMHN	CH_Ceram16						Lamiinae	Cerambycidae	Chrysomeloidea	Cucujiformia	Polyphaga	Coleoptera	Insecta	YES	CH_Ceram16	CH_MALAISE2_P7_Adult_767_F08_1721649_Cerambycidae	6KP1580	100	418	XXXXXXXXXXXXX	COX1
BIOD00883	BMHN	(Tube05Plate07-03.0001)_MS819							Psephenidae	Byrrhoidea	Elateriformia	Polyphaga	Coleoptera	Insecta	YES	Tube05Plate07-03.0001	Tube05Plate07-03_0001	MSL2350	100	418	XXXXXXXXXXXXX	COX1
BIOD00884	BMHN	SF_Cocc7					Sticholotidini	Sticholotidinae	Coccinellidae	Coccinelloidea	Cucujiformia	Polyphaga	Coleoptera	Insecta	YES	SF_Cocc7	SF_MALAISE1_P7_Adult_750_A06_1426532_Coccinellidae	6KP27808	100	418	XXXXXXXXXXXXX	COX1
BIOD00885	BMHN	(NA)_FG_22							Ptilodactylidae	Byrrhoidea	Elateriformia	Polyphaga	Coleoptera	Insecta	YES	NA	FG_LL_P8_Adult_732_F03_1425697_Ptilodactylidae	6KP4327	100	418	XXXXXXXXXXXXX	COX1
BIOD00886	BMHN	MS120						Platyninae	Carabidae	Caraboidea		Adephaga	Coleoptera	Insecta	YES	MS120	MS120	6KP808	100	418	XXXXXXXXXXXXX	COX1
BIOD00887	BMHN	SF_Cocc12						Coccinellinae	Coccinellidae	Coccinelloidea	Cucujiformia	Polyphaga	Coleoptera	Insecta	YES	SF_Cocc12	SF_YPT_PNA_Larva_752_G09_1426703_Coccinellidae	6KP3150	100	418	XXXXXXXXXXXXX	COX1
BIOD00888	BMHN	CH_Carab5					Ozaenini	Paussinae	Carabidae	Caraboidea		Adephaga	Coleoptera	Insecta	YES	CH_Carab5	CH_SLAM2_P1_Adult_758_A11_1427209_Carabidae	6KP1392	100	418	XXXXXXXXXXXXX	COX1
BIOD00889	BMHN	SF_Ceram23	Cobelura stockwelli		Cobelura		Acanthocinini	Lamiinae	Cerambycidae	Chrysomeloidea	Cucujiformia	Polyphaga	Coleoptera	Insecta	YES	SF_Ceram23	SF_MALAISE1_P5_Adult_765_B10_1721411_Cerambycidae	6KP675	100	418	XXXXXXXXXXXXX	COX1
BIOD00890	BMHN	SF_Chrys59						Galerucinae	Chrysomelidae	Chrysomeloidea	Cucujiformia	Polyphaga	Coleoptera	Insecta	YES	SF_Chrys59	SF_YPT_PNA_Adult_752_G06_1426700_Chrysomelidae	6KP6877	100	418	XXXXXXXXXXXXX	COX1
BIOD00891	BMHN	CH_Scaph7						Scaphidiinae	Staphylinidae	Staphylinoidea	Staphyliniformia	Polyphaga	Coleoptera	Insecta	YES	CH_Scaph7	CH_FIT1_P1_Adult_759_B10_1687007_Scaphidiidae	6KP2528	100	418	XXXXXXXXXXXXX	COX1
BIOD00892	BMHN	MS2047						Aleocharinae	Staphylinidae	Staphylinoidea	Staphyliniformia	Polyphaga	Coleoptera	Insecta	YES	MS2047	MS2047	6KP635	100	418	XXXXXXXXXXXXX	COX1
BIOD00893	BMHN	MS1292						Scaphidiinae	Staphylinidae	Staphylinoidea	Staphyliniformia	Polyphaga	Coleoptera	Insecta	YES	MS1292	MS1292	6KP2602	100	418	XXXXXXXXXXXXX	COX1
BIOD00895	BMHN	MS1208						Osoriinae	Staphylinidae	Staphylinoidea	Staphyliniformia	Polyphaga	Coleoptera	Insecta	YES	MS1208	MS1208	6KP590	100	418	XXXXXXXXXXXXX	COX1
BIOD00896	BMHN	MS2213						Prometopinae	Nitidulidae	Cucujoidea	Cucujiformia	Polyphaga	Coleoptera	Insecta	YES	MS2213	MS2213	6KP1661	100	418	XXXXXXXXXXXXX	COX1
BIOD00897	BMHN	MS1253						Scydmaeninae	Staphylinidae	Staphylinoidea	Staphyliniformia	Polyphaga	Coleoptera	Insecta	YES	MS1253	MS1253	6KP555	100	418	XXXXXXXXXXXXX	COX1
BIOD00898	BMHN	MS974						Scymninae	Coccinellidae	Coccinelloidea	Cucujiformia	Polyphaga	Coleoptera	Insecta	YES	MS974	MS974	6KP2429	100	418	XXXXXXXXXXXXX	COX1
BIOD00899	BMHN	SF_Staph145						Tachyporinae	Staphylinidae	Staphylinoidea	Staphyliniformia	Polyphaga	Coleoptera	Insecta	YES	SF_Staph145	SF_MALAISE1_P5_Adult_765_B02_1721403_Staphylinidae	6KP1666	100	418	XXXXXXXXXXXXX	COX1
BIOD00900	BMHN	(SF_Tet1)_SF_Tet1 cf. ochraceus	Eustrophopsis ochraceus		Eustrophopsis				Tetratomidae	Tenebrionoidea	Cucujiformia	Polyphaga	Coleoptera	Insecta	YES	SF_Tet1	SF_MALAISE2_P1_Adult_766_E05_1721538_Tetratomidae	6KP1218	100	418	XXXXXXXXXXXXX	COX1
BIOD00901	BMHN	MS1468			Hesperosoma	Anisolinina		Staphylininae	Staphylinidae	Staphylinoidea	Staphyliniformia	Polyphaga	Coleoptera	Insecta	YES	MS1468	MS1468	6KP1885	100	418	XXXXXXXXXXXXX	COX1
BIOD00902	BMHN	MS113					Orthogoniini	Orthogoniinae	Carabidae	Caraboidea		Adephaga	Coleoptera	Insecta	YES	MS113	MS113	6KP716	100	418	XXXXXXXXXXXXX	COX1
BIOD00903	BMHN	(NA)_FG_114						Lagriinae	Tenebrionidae	Tenebrionoidea	Cucujiformia	Polyphaga	Coleoptera	Insecta	YES	NA	FG_LL_P5_Adult_733_A03_1425788_Tenebrionidae	6KP1318	100	418	XXXXXXXXXXXXX	COX1
BIOD00904	BMHN	MS1709						Aleocharinae	Staphylinidae	Staphylinoidea	Staphyliniformia	Polyphaga	Coleoptera	Insecta	YES	MS1709	MS1709	6KP2121	100	418	XXXXXXXXXXXXX	COX1
BIOD00905	BMHN	SF_Sil1						Languriinae	Erotylidae	Cucujoidea	Cucujiformia	Polyphaga	Coleoptera	Insecta	YES	SF_Sil1	SF_FIT1_P1_Adult_746_D11_1426092_Silvanidae	6KP4281	100	418	XXXXXXXXXXXXX	COX1
BIOD00907	BMHN	(NA)_FG_210						Staphylininae	Staphylinidae	Staphylinoidea	Staphyliniformia	Polyphaga	Coleoptera	Insecta	YES	NA	FG_LL_P6_Adult_734_B03_1425886_Staphylinidae	6KP1481	100	418	XXXXXXXXXXXXX	COX1
BIOD00909	BMHN	MS1498						Aleocharinae	Staphylinidae	Staphylinoidea	Staphyliniformia	Polyphaga	Coleoptera	Insecta	YES	MS1498	MS1498	6KP1459	100	418	XXXXXXXXXXXXX	COX1
BIOD00910	BMHN	MS1378						Aleocharinae	Staphylinidae	Staphylinoidea	Staphyliniformia	Polyphaga	Coleoptera	Insecta	YES	MS1378	MS1378	6KP1997	100	418	XXXXXXXXXXXXX	COX1
BIOD00911	BMHN	SF_Elat10			Anchastus				Elateridae	Elateroidea	Elateriformia	Polyphaga	Coleoptera	Insecta	YES	SF_Elat10	SF_MALAISE2_P1_Adult_766_F04_1721549_Elateridae	6KP1596	100	418	XXXXXXXXXXXXX	COX1
BIOD00912	BMHN	MS2774			Therates	Theratina	Cicindelini		Cicindelidae	Caraboidea		Adephaga	Coleoptera	Insecta	YES	MS2774	MS2774	6KP273	100	418	XXXXXXXXXXXXX	COX1
BIOD00913	BMHN	CH_Chrys5						Galerucinae	Chrysomelidae	Chrysomeloidea	Cucujiformia	Polyphaga	Coleoptera	Insecta	YES	CH_Chrys5	CH_MALAISE2_P1_Adult_760_C12_1687117_Chrysomelidae	6KP267	100	418	XXXXXXXXXXXXX	COX1
BIOD00914	BMHN	MS927					Galerucini	Galerucinae	Chrysomelidae	Chrysomeloidea	Cucujiformia	Polyphaga	Coleoptera	Insecta	YES	MS927	MS927	6KP19	100	418	XXXXXXXXXXXXX	COX1
BIOD00915	BMHN	(UL)_MS356						Baridinae	Curculionidae	Curculionoidea	Cucujiformia	Polyphaga	Coleoptera	Insecta	NO						XXXXXXXXXXXXX	COX1
BIOD00916	BMHN	SF_Cocc3			Diomus			Scymninae	Coccinellidae	Coccinelloidea	Cucujiformia	Polyphaga	Coleoptera	Insecta	YES	SF_Cocc3	SF_FIT2_P7_Adult_746_F06_1426111_Coccinellidae	6KP3993	100	418	XXXXXXXXXXXXX	COX1
BIOD00917	BMHN	MS1252						Aleocharinae	Staphylinidae	Staphylinoidea	Staphyliniformia	Polyphaga	Coleoptera	Insecta	YES	MS1252	MS1252	6KP1423	100	418	XXXXXXXXXXXXX	COX1
BIOD00918	BMHN	MS2598					Xantholinini	Staphylininae	Staphylinidae	Staphylinoidea	Staphyliniformia	Polyphaga	Coleoptera	Insecta	YES	MS2598	MS2598	6KP1347	100	418	XXXXXXXXXXXXX	COX1
BIOD00919	BMHN	(MS1986)_MS1562						Sphaeridiinae	Hydrophilidae	Hydrophiloidea	Staphyliniformia	Polyphaga	Coleoptera	Insecta	YES	MS1986	MS1986	6KP2039	100	418	XXXXXXXXXXXXX	COX1
BIOD00920	BMHN	MS2684						Aleocharinae	Staphylinidae	Staphylinoidea	Staphyliniformia	Polyphaga	Coleoptera	Insecta	YES	MS2684	MS2684	6KP706	100	418	XXXXXXXXXXXXX	COX1
BIOD00921	BMHN	SF_Curc265						Conoderinae	Curculionidae	Curculionoidea	Cucujiformia	Polyphaga	Coleoptera	Insecta	YES	SF_Curc265	SF_MALAISE2_P7_Adult_765_B01_1721402_Curculionidae	6KP1112	100	418	XXXXXXXXXXXXX	COX1
BIOD00922	BMHN	MS2270						Mordellinae	Mordellidae	Tenebrionoidea	Cucujiformia	Polyphaga	Coleoptera	Insecta	YES	MS2270	MS2270	6KP1612	100	418	XXXXXXXXXXXXX	COX1
BIOD00923	BMHN	(INTER_D_5_Dec_03.0006)_MS2407						Cholevinae	Leiodidae	Staphylinoidea	Staphyliniformia	Polyphaga	Coleoptera	Insecta	YES	INTER_D_5_Dec_03.0006	ID5D-03-0006	5MSL172	99.522	418	XXXXXXXXXXXXX	COX1
BIOD00925	BMHN	MS985			Orphinus	Orphinina		Megatominae	Dermestidae	Bostrichoidea	Bostrichiformia	Polyphaga	Coleoptera	Insecta	YES	MS985	MS985	6KP1659	100	418	XXXXXXXXXXXXX	COX1
BIOD00926	BMHN	(Tube01Plate13-02.0001)_MS2351						Tachyporinae	Staphylinidae	Staphylinoidea	Staphyliniformia	Polyphaga	Coleoptera	Insecta	YES	Tube01Plate13-02.0001	Tube01Plate13-02_0001	MSL12309	100	418	XXXXXXXXXXXXX	COX1
BIOD00927	BMHN	MS2194				Philonthina		Staphylininae	Staphylinidae	Staphylinoidea	Staphyliniformia	Polyphaga	Coleoptera	Insecta	YES	MS2194	MS2194	6KP1763	100	418	XXXXXXXXXXXXX	COX1
BIOD00928	BMHN	(UL)_MS1077						Lampyrinae	Lampyridae	Elateroidea	Elateriformia	Polyphaga	Coleoptera	Insecta	NO						XXXXXXXXXXXXX	COX1
BIOD00929	BMHN	MS2421							Endomychidae	Coccinelloidea	Cucujiformia	Polyphaga	Coleoptera	Insecta	YES	MS2421	MS2421	6KP3280	100	418	XXXXXXXXXXXXX	COX1
BIOD00930	BMHN	SF_Staph29						Aleocharinae	Staphylinidae	Staphylinoidea	Staphyliniformia	Polyphaga	Coleoptera	Insecta	YES	SF_Staph29	SF_FIT1_P1_Adult_748_A09_1426246_Staphylinidae	6KP6248	100	418	XXXXXXXXXXXXX	COX1
BIOD00931	BMHN	SF_Hydro15						Sphaeridiinae	Hydrophilidae	Hydrophiloidea	Staphyliniformia	Polyphaga	Coleoptera	Insecta	YES	SF_Hydro15	SF_FIT2_P7_Adult_764_E08_1721349_Hydrophilidae	6KP342171	100	418	XXXXXXXXXXXXX	COX1
BIOD00932	BMHN	CH_Curc18						Cryptorhynchinae	Curculionidae	Curculionoidea	Cucujiformia	Polyphaga	Coleoptera	Insecta	YES	CH_Curc18	CH_FIT2_P5_Adult_756_F07_1427073_Curculionidae	6KP3749	100	418	XXXXXXXXXXXXX	COX1
BIOD00933	BMHN	MS1421			Paracantharis		Cantharini	Cantharinae	Cantharidae	Elateroidea	Elateriformia	Polyphaga	Coleoptera	Insecta	YES	MS1421	MS1421	6KP144	100	418	XXXXXXXXXXXXX	COX1
BIOD00934	BMHN	SF_Chrys11			Antitypona			Eumolpinae	Chrysomelidae	Chrysomeloidea	Cucujiformia	Polyphaga	Coleoptera	Insecta	YES	SF_Chrys11	SF_FIT1_P1_Adult_746_E02_1426095_Chrysomelidae	6KP2758	100	418	XXXXXXXXXXXXX	COX1
BIOD00935	BMHN	MS1464			Platydracus	Staphylinina		Staphylininae	Staphylinidae	Staphylinoidea	Staphyliniformia	Polyphaga	Coleoptera	Insecta	YES	MS1464	MS1464	6KP57	100	418	XXXXXXXXXXXXX	COX1
BIOD00936	BMHN	MS1560			Falsotithassa			Diaperinae	Tenebrionidae	Tenebrionoidea	Cucujiformia	Polyphaga	Coleoptera	Insecta	YES	MS1560	MS1560	6KP2543	100	418	XXXXXXXXXXXXX	COX1
BIOD00937	BMHN	(MS2070)_MS465			Augasmus				Phalacridae	Cucujoidea	Cucujiformia	Polyphaga	Coleoptera	Insecta	YES	MS2070	MS2070	6KP39	100	418	XXXXXXXXXXXXX	COX1
BIOD00938	BMHN	MS1443							Elateridae	Elateroidea	Elateriformia	Polyphaga	Coleoptera	Insecta	YES	MS1443	MS1443	6KP1177	100	418	XXXXXXXXXXXXX	COX1
BIOD00939	BMHN	CH_Lamp2						Lampyrinae	Lampyridae	Elateroidea	Elateriformia	Polyphaga	Coleoptera	Insecta	YES	CH_Lamp2	CH_MALAISE1_P1_Adult_761_C01_1687202_Lampyridae	6KP186	100	418	XXXXXXXXXXXXX	COX1
BIOD00940	BMHN	MS82						Scymninae	Coccinellidae	Coccinelloidea	Cucujiformia	Polyphaga	Coleoptera	Insecta	YES	MS82	MS82	6KP281	100	418	XX-XXXXXXXXXX	COX1
BIOD00942	BMHN	(NA)_FG_190						Aleocharinae	Staphylinidae	Staphylinoidea	Staphyliniformia	Polyphaga	Coleoptera	Insecta	YES	NA	FG_LL_P6_Adult_733_D12_1425863_Staphylinidae	6KP928	100	418	XXXXXXXXXXXXX	COX1
BIOD00943	BMHN	SF_Chrys126							Scirtidae	Scirtoidea	Elateriformia	Polyphaga	Coleoptera	Insecta	YES	SF_Chrys126	SF_MALAISE2_P1_Adult_755_B12_1426934_Chrysomelidae	6KP5810	100	418	XXXXXXXXXXXXX	COX1
BIOD00944	BMHN	CH_Nit29						Nitidulinae	Nitidulidae	Cucujoidea	Cucujiformia	Polyphaga	Coleoptera	Insecta	YES	CH_Nit29	CH_MALAISE2_P1_Adult_760_G08_1687161_Nitidulidae	6KP3323	100	418	XXXXXXXXXXXXX	COX1
BIOD00945	BMHN	MS804			Oides			Galerucinae	Chrysomelidae	Chrysomeloidea	Cucujiformia	Polyphaga	Coleoptera	Insecta	YES	MS804	MS804	6KP444	100	418	XXXXXXXXXXXXX	COX1
BIOD00946	BMHN	MS2500							Corylophidae	Coccinelloidea	Cucujiformia	Polyphaga	Coleoptera	Insecta	YES	MS2500	MS2500	6KP4184	100	418	XXXXXXXXXXXXX	COX1
BIOD00947	BMHN	MS2239						Dryophthorinae	Dryophthoridae	Curculionoidea	Cucujiformia	Polyphaga	Coleoptera	Insecta	YES	MS2239	MS2239	6KP1950	100	418	XXXXXXXXXXXXX	COX1
BIOD00948	BMHN	(Tube04Plate03-07_0001)_MS2271						Mordellinae	Mordellidae	Tenebrionoidea	Cucujiformia	Polyphaga	Coleoptera	Insecta	YES	Tube04Plate03-07_0001	Tube04Plate03-07_0001	MSL769	100	418	XXXXXXXXXXXXX	COX1
BIOD00949	BMHN	(NA)_P3FIT1Staph49						Aleocharinae	Staphylinidae	Staphylinoidea	Staphyliniformia	Polyphaga	Coleoptera	Insecta	YES	NA	FG_FIT1_P3_Adult_774_E08_1273994_Staphylinidae	6KP2844	100	418	XXXXXXXXXXXXX	COX1
BIOD00950	BMHN	MS1160			Madrasostes			Ceratocanthinae	Hybosoridae	Scarabaeoidea	Scarabaeiformia	Polyphaga	Coleoptera	Insecta	YES	MS1160	MS1160	6KP1853	100	418	XXXXXXXXXXXXX	COX1
BIOD00951	BMHN	MS1171			Clavicornaltica		Alticini	Galerucinae	Chrysomelidae	Chrysomeloidea	Cucujiformia	Polyphaga	Coleoptera	Insecta	YES	MS1171	MS1171	6KP1171	100	418	XXXXXXXXXXXXX	COX1
BIOD00952	BMHN	SF_Curc162						Baridinae	Curculionidae	Curculionoidea	Cucujiformia	Polyphaga	Coleoptera	Insecta	YES	SF_Curc162	SF_YPT_PNA_Adult_753_A03_1426721_Curculionidae	6KP13148	100	418	XXXXXXXXXXXXX	COX1
BIOD00953	BMHN	MS2088						Colydiinae	Zopheridae	Tenebrionoidea	Cucujiformia	Polyphaga	Coleoptera	Insecta	YES	MS2088	MS2088	6KP1490	100	418	XXXXXXXXXXXXX	COX1
BIOD00955	BMHN	MS1440			Sostea				Dryopidae	Byrrhoidea	Elateriformia	Polyphaga	Coleoptera	Insecta	YES	MS1440	MS1440	6KP1476	100	418	XXXXXXXXXXXXX	COX1
BIOD00956	BMHN	MS1967						Histerinae	Histeridae	Histeroidea	Staphyliniformia	Polyphaga	Coleoptera	Insecta	YES	MS1967	MS1967	6KP2300	100	418	XXXXXXXXXXXXX	COX1
BIOD00957	BMHN	(NA)_FG_256							Ciidae	Tenebrionoidea	Cucujiformia	Polyphaga	Coleoptera	Insecta	YES	NA	FG_LL_P3_Adult_734_H08_1425932_Ciidae	6KP2179	100	418	XXXXXXXXXXXXX	COX1
BIOD00958	BMHN	SF_Curc271						Conoderinae	Curculionidae	Curculionoidea	Cucujiformia	Polyphaga	Coleoptera	Insecta	YES	SF_Curc271	SF_MALAISE1_P5_Adult_765_C03_1721416_Curculionidae	6KP1159	100	418	XXXXXXXXXXXXX	COX1
BIOD00959	BMHN	SF_Curc98			Piazurus			Conoderinae	Curculionidae	Curculionoidea	Cucujiformia	Polyphaga	Coleoptera	Insecta	YES	SF_Curc98	SF_FIT2_P1_Adult_749_G05_1426410_Curculionidae	6KP4404	100	418	XXXXXXXXXXXXX	COX1
BIOD00960	BMHN							Osoriinae	Staphylinidae	Staphylinoidea	Staphyliniformia	Polyphaga	Coleoptera	Insecta	NO						XXXXXXXXXXXXX	COX1
BIOD00961	BMHN	MS977					Alticini	Galerucinae	Chrysomelidae	Chrysomeloidea	Cucujiformia	Polyphaga	Coleoptera	Insecta	YES	MS977	MS977	6KP2224	100	418	XXXXXXXXXXXXX	COX1
BIOD00962	BMHN	(SF_Curc8)_SF_Curc45						Scolytinae	Curculionidae	Curculionoidea	Cucujiformia	Polyphaga	Coleoptera	Insecta	YES	SF_Curc8	SF_FIT2_P1_Adult_747_B02_1426158_Curculionidae_Scolytinae	6KP200	100	418	XXXXXXXXXXXXX	COX1
BIOD00963	BMHN	MS1540						Histerinae	Histeridae	Histeroidea	Staphyliniformia	Polyphaga	Coleoptera	Insecta	YES	MS1540	MS1540	6KP8709	100	418	XXXXXXXXXXXXX	COX1
BIOD00965	BMHN	SF_Staph153						Staphylininae	Staphylinidae	Staphylinoidea	Staphyliniformia	Polyphaga	Coleoptera	Insecta	YES	SF_Staph153	SF_MALAISE1_P1_Adult_766_A10_1721495_Staphylinidae	6KP3751	100	418	XXXXXXXXXXXXX	COX1
BIOD00968	BMHN	(CH_Cler9)_CH_Cler9 (Cler3?)			Cymatodera				Cleridae	Cleroidea	Cucujiformia	Polyphaga	Coleoptera	Insecta	YES	CH_Cler9	CH_SLAM1_P7_Adult_768_D05_1721718_Cleridae	6KP1418	100	418	XXXXXXXXXXXXX	COX1
BIOD00970	BMHN	CH_Curc38			Xyleborus			Scolytinae	Curculionidae	Curculionoidea	Cucujiformia	Polyphaga	Coleoptera	Insecta	YES	CH_Curc38	CH_FIT1_P1_Adult_757_G03_1427177_Curculionidae	6KP3849	100	418	XXXXXXXXXXXXX	COX1
BIOD00972	BMHN	SF_Staph47			Piestus			Piestinae	Staphylinidae	Staphylinoidea	Staphyliniformia	Polyphaga	Coleoptera	Insecta	YES	SF_Staph47	SF_FIT1_P1_Adult_746_A12_1426057_Staphylinidae	6KP4762	100	418	XXXXXXXXXXXXX	COX1
BIOD00973	BMHN	MS1157						Paederinae	Staphylinidae	Staphylinoidea	Staphyliniformia	Polyphaga	Coleoptera	Insecta	YES	MS1157	MS1157	6KP2295	100	418	XXXXXXXXXXXXX	COX1
BIOD00974	BMHN	MS2462						Scydmaeninae	Staphylinidae	Staphylinoidea	Staphyliniformia	Polyphaga	Coleoptera	Insecta	YES	MS2462	MS2462	6KP2536	100	418	XXXXXXXXXXXXX	COX1
BIOD00976	BMHN	SF_Chrys5				Monoplatina		Galerucinae	Chrysomelidae	Chrysomeloidea	Cucujiformia	Polyphaga	Coleoptera	Insecta	YES	SF_Chrys5	SF_FIT1_P1_Adult_748_H01_1426320_Chrysomelidae	6KP2239	100	418	XXXXXXXXXXXXX	COX1
BIOD00978	BMHN	SF_Chrys33						Galerucinae	Chrysomelidae	Chrysomeloidea	Cucujiformia	Polyphaga	Coleoptera	Insecta	YES	SF_Chrys33	SF_MALAISE2_P1_Adult_750_E07_1426581_Chrysomelidae	6KP4218	100	418	XXXXXXXXXXXXX	COX1
BIOD00979	BMHN	(NA)_FG_5							Curculionidae	Curculionoidea	Cucujiformia	Polyphaga	Coleoptera	Insecta	YES	NA	FG_LL_P8_Adult_732_E01_1425680_Curculionidae	6KP4990	100	418	XXXXXXXXXXXXX	COX1
BIOD00980	BMHN	SF_Chrys135						Galerucinae	Chrysomelidae	Chrysomeloidea	Cucujiformia	Polyphaga	Coleoptera	Insecta	YES	SF_Chrys135	SF_MALAISE2_P6_Adult_764_F06_1721359_Chrysomelidae	6KP3216	100	418	XXXXXXXXXXXXX	COX1
BIOD00981	BMHN	SF_Nit17						Cillaeinae	Nitidulidae	Cucujoidea	Cucujiformia	Polyphaga	Coleoptera	Insecta	YES	SF_Nit17	SF_FIT2_P1_Adult_749_G09_1426414_Nitidulidae	6KP4195	100	418	XXXXXXXXXXXXX	COX1
BIOD00982	BMHN	MS838						Paederinae	Staphylinidae	Staphylinoidea	Staphyliniformia	Polyphaga	Coleoptera	Insecta	YES	MS838	MS838	6KP2422	100	418	XXXXXXXXXXXXX	COX1
BIOD00983	BMHN	CH_UNK60						Sphaeridiinae	Hydrophilidae	Hydrophiloidea	Staphyliniformia	Polyphaga	Coleoptera	Insecta	YES	CH_UNK60	CH_LL_P5_Adult_762_A07_1721108_Unknown	6KP1670	100	418	XXXXXXXXXXXXX	COX1
BIOD00984	BMHN	(MS27)_CH_UNK64			Microichthyurus			Chauliognathinae	Cantharidae	Elateroidea	Elateriformia	Polyphaga	Coleoptera	Insecta	YES	MS27	MS27	6KP442	100	418	XXXXXXXXXXXXX	COX1
BIOD00986	BMHN	(CH_Sci1)_CH_Sci1|CH_UNK29							Scirtidae	Scirtoidea	Elateriformia	Polyphaga	Coleoptera	Insecta	YES	CH_Sci1	CH_MALAISE2_P1_Adult_760_G12_1687165_Unknown	6KP1311	100	418	XXXXXXXXXXXXX	COX1
BIOD00988	BMHN	MS710						Baridinae	Curculionidae	Curculionoidea	Cucujiformia	Polyphaga	Coleoptera	Insecta	YES	MS710	MS710	6KP216	100	418	XXXXXXXXXXXXX	COX1
BIOD00989	BMHN	SF_Cler6	Ellipotoma tenuiformis		Ellipotoma				Cleridae	Cleroidea	Cucujiformia	Polyphaga	Coleoptera	Insecta	YES	SF_Cler6	SF_MALAISE2_P1_Adult_755_A01_1426911_Cleridae	6KP3128	100	211	XXXXXXXXXXXXX	COX1
BIOD00990	BMHN	MS2441						Dendrophilinae	Histeridae	Histeroidea	Staphyliniformia	Polyphaga	Coleoptera	Insecta	YES	MS2441	MS2441	6KP4009	100	418	XXXXXXXXXXXXX	COX1
BIOD00991	BMHN	SF_Platy19							Platypodidae	Curculionoidea	Cucujiformia	Polyphaga	Coleoptera	Insecta	YES	SF_Platy19	SF_FIT2_P6_Adult_764_H11_1721388_Curculionidae_Platypodinae	6KP3708	100	418	XXXXXXXXXXXXX	COX1
BIOD00992	BMHN	SF_Sil3						Languriinae	Erotylidae	Cucujoidea	Cucujiformia	Polyphaga	Coleoptera	Insecta	YES	SF_Sil3	SF_FIT2_P1_Adult_748_E02_1426286_Silvanidae	6KP4128	100	418	XXXXXXXXXXXXX	COX1
BIOD00993	BMHN	MS989			Entomocnemus				Phalacridae	Cucujoidea	Cucujiformia	Polyphaga	Coleoptera	Insecta	YES	MS989	MS989	6KP1903	100	418	XXXXXXXXXXXXX	COX1
BIOD00994	BMHN	SF_Ceram29	Diphyrama singularis		Diphyrama		Anaglyptini	Cerambycinae	Cerambycidae	Chrysomeloidea	Cucujiformia	Polyphaga	Coleoptera	Insecta	YES	SF_Ceram29	SF_MALAISE2_P1_Adult_766_E07_1721540_Cerambycidae	6KP2800	100	418	XXXXXXXXXXXXX	COX1
BIOD00995	BMHN							Cryptocephalinae	Chrysomelidae	Chrysomeloidea	Cucujiformia	Polyphaga	Coleoptera	Insecta	NO						XXXXXXXXXXXXX	COX1
BIOD00996	BMHN	MS1960			Pleurothorax			Dryophthorinae	Dryophthoridae	Curculionoidea	Cucujiformia	Polyphaga	Coleoptera	Insecta	YES	MS1960	MS1960	6KP360	100	418	XXXXXXXXXXXXX	COX1
BIOD00997	BMHN	MS1541						Nitidulinae	Nitidulidae	Cucujoidea	Cucujiformia	Polyphaga	Coleoptera	Insecta	YES	MS1541	MS1541	6KP3543	100	418	XXXXXXXXXXXXX	COX1
BIOD00998	BMHN	SF_Chrys167						Lamprosomatinae	Chrysomelidae	Chrysomeloidea	Cucujiformia	Polyphaga	Coleoptera	Insecta	YES	SF_Chrys167	SF_MALAISE2_P6_Adult_750_G09_1426607_Chrysomelidae	6KP3767	100	418	XXXXXXXXXXXXX	COX1
BIOD00999	BMHN	MS1687						Carpophilinae	Nitidulidae	Cucujoidea	Cucujiformia	Polyphaga	Coleoptera	Insecta	YES	MS1687	MS1687	6KP823	100	418	XXXXXXXXXXXXX	COX1
BIOD01000	BMHN	MS2261					Leiochrinini	Diaperinae	Tenebrionidae	Tenebrionoidea	Cucujiformia	Polyphaga	Coleoptera	Insecta	YES	MS2261	MS2261	6KP1886	100	418	XXXXXXXXXXXXX	COX1
BIOD01003	BMHN	(INTER_A_5_DEC_2_2_03.0001)_MS1565						Histerinae	Histeridae	Histeroidea	Staphyliniformia	Polyphaga	Coleoptera	Insecta	YES	INTER_A_5_DEC_2_2_03.0001	IA5D22-03-0001	5MSL178	100	418	XXXXXXXXXXXXX	COX1
BIOD01004	BMHN	(NA)_SF_Curc225						Scolytinae	Curculionidae	Curculionoidea	Cucujiformia	Polyphaga	Coleoptera	Insecta	YES	NA	SF_LL1_P6_Adult_758_A04_1427202_Curculionidae	6KP1616	100	418	XXXXXXXXXXXXX	COX1
BIOD01005	BMHN	CH_Ten4						Lagriinae	Tenebrionidae	Tenebrionoidea	Cucujiformia	Polyphaga	Coleoptera	Insecta	YES	CH_Ten4	CH_FIT1_P1_Adult_757_A06_1427108_Tenebrionidae	6KP2261	100	418	XXXXXXXXXXXXX	COX1
BIOD01006	BMHN	(NA)_P7FIT1Curc3						Baridinae	Curculionidae	Curculionoidea	Cucujiformia	Polyphaga	Coleoptera	Insecta	YES	NA	FG_FIT1_P7_Adult_779_A03_1275341_Curculionidae	6KP767	100	418	XXXXXXXXXXXXX	COX1
BIOD01008	BMHN	SF_Curc170							Curculionidae	Curculionoidea	Cucujiformia	Polyphaga	Coleoptera	Insecta	YES	SF_Curc170	SF_YPT_PNA_Adult_753_F02_1426780_Curculionidae	6KP3867	100	418	XXXXXXXXXXXXX	COX1
BIOD01009	BMHN	SF_Curc280						Molytinae	Curculionidae	Curculionoidea	Cucujiformia	Polyphaga	Coleoptera	Insecta	YES	SF_Curc280	SF_FIT2_P1_Adult_766_A02_1721487_Curculionidae	6KP1766	100	418	XXXXXXXXXXXXX	COX1
BIOD01010	BMHN	SF_Anob1			Sculptotheca			Dorcatominae	Ptinidae	Bostrichoidea	Bostrichiformia	Polyphaga	Coleoptera	Insecta	YES	SF_Anob1	SF_FIT1_P6_Adult_749_A11_1426344_Anobiidae	6KP2481	100	418	XXXXXXXXXXXXX	COX1
BIOD01013	BMHN	CH_Lyc5							Lycidae	Elateroidea	Elateriformia	Polyphaga	Coleoptera	Insecta	YES	CH_Lyc5	CH_MALAISE2_P1_Adult_761_E10_1687235_Lycidae	6KP2405	100	418	XXXXXXXXXXXXX	COX1
BIOD01014	BMHN	MS2086						Aleocharinae	Staphylinidae	Staphylinoidea	Staphyliniformia	Polyphaga	Coleoptera	Insecta	YES	MS2086	MS2086	6KP2267	100	418	XXXXXXXXXXXX-	COX1
BIOD01015	BMHN	MS2221						Aleocharinae	Staphylinidae	Staphylinoidea	Staphyliniformia	Polyphaga	Coleoptera	Insecta	YES	MS2221	MS2221	6KP1242	100	418	XXXXXXXXXXXX-	COX1
BIOD01016	BMHN	MS817						Galerucinae	Chrysomelidae	Chrysomeloidea	Cucujiformia	Polyphaga	Coleoptera	Insecta	YES	MS817	MS817	6KP668	100	418	XXXXXXXXXXXXX	COX1
BIOD01017	BMHN	SF_Curc233					Lymantini	Molytinae	Curculionidae	Curculionoidea	Cucujiformia	Polyphaga	Coleoptera	Insecta	YES	SF_Curc233	SF_LL_P1_Adult_759_C10_1687019_Curculionidae	6KP4162	100	418	XXXXXXXXXXXXX	COX1
BIOD01018	BMHN	MS1842							Cerylonidae	Coccinelloidea	Cucujiformia	Polyphaga	Coleoptera	Insecta	YES	MS1842	MS1842	6KP3331	100	418	XXXXXXXXXXXXX	COX1
BIOD01019	BMHN	SF_Curc291						Entiminae	Curculionidae	Curculionoidea	Cucujiformia	Polyphaga	Coleoptera	Insecta	YES	SF_Curc291	SF_MALAISE1_P1_Adult_766_D03_1721524_Curculionidae	6KP1507	100	418	XXXXXXXXXXXXX	COX1
BIOD01020	BMHN	SF_Eug1							Aderidae	Tenebrionoidea	Cucujiformia	Polyphaga	Coleoptera	Insecta	YES	SF_Eug1	SF_MALAISE2_P1_Adult_754_H06_1426904_Euglenidae	6KP5485	100	418	XXXXXXXXXXXXX	COX1
BIOD01021	BMHN	(NA)_FG_278						Scolytinae	Curculionidae	Curculionoidea	Cucujiformia	Polyphaga	Coleoptera	Insecta	YES	NA	FG_LL_P5_Adult_734_F11_1425954_Curculionidae_Scolytinae	6KP2248	100	418	XXXXXXXXXXXXX	COX1
BIOD01022	BMHN	CH_Curc30						Scolytinae	Curculionidae	Curculionoidea	Cucujiformia	Polyphaga	Coleoptera	Insecta	YES	CH_Curc30	CH_FIT1_P1_Adult_757_B06_1427120_Curculionidae_Scolytinae	6KP3285	100	418	XXXXXXXXXXXXX	COX1
BIOD01023	BMHN	CH_Curc186						Conoderinae	Curculionidae	Curculionoidea	Cucujiformia	Polyphaga	Coleoptera	Insecta	YES	CH_Curc186	CH_SLAM1_P1_Adult_767_C01_1721606_Curculionidae	6KP252	100	418	XXXXXXXXXXXXX	COX1
BIOD01024	BMHN	SF_Curc266						Conoderinae	Curculionidae	Curculionoidea	Cucujiformia	Polyphaga	Coleoptera	Insecta	YES	SF_Curc266	SF_MALAISE1_P6_Adult_765_B09_1721410_Curculionidae	6KP269	100	418	XXXXXXXXXXXXX	COX1
BIOD01025	BMHN	(INTER_A_7_Dec_2_2_0501.0001)_MS474						Scymninae	Coccinellidae	Coccinelloidea	Cucujiformia	Polyphaga	Coleoptera	Insecta	YES	INTER_A_7_Dec_2_2_0501.0001	IA7D22-0501-0001	5MSL51	100	418	XXXXXXXXXXXXX	COX1
BIOD01026	BMHN	MS2670			Sculptotheca			Anobiinae	Ptinidae	Bostrichoidea	Bostrichiformia	Polyphaga	Coleoptera	Insecta	YES	MS2670	MS2670	6KP865	100	418	XXXXXXXXXXXXX	COX1
BIOD01027	BMHN	CH_Staph22			Piestus			Piestinae	Staphylinidae	Staphylinoidea	Staphyliniformia	Polyphaga	Coleoptera	Insecta	YES	CH_Staph22	CH_FIT2_P1_Adult_756_G10_1427088_Staphylinidae	6KP3976	100	418	XXXXXXXXXXXXX	COX1
BIOD01028	BMHN	(NA)_41Scoly22						Scolytinae	Curculionidae	Curculionoidea	Cucujiformia	Polyphaga	Coleoptera	Insecta	YES	NA	FG_FIT1_P4_Adult_776_A04_1274468_Curculionidae_Scolytinae	6KP1217	100	418	XXXXXXXXXXXXX	COX1
BIOD01029	BMHN	SF_Mord14						Mordellinae	Mordellidae	Tenebrionoidea	Cucujiformia	Polyphaga	Coleoptera	Insecta	YES	SF_Mord14	SF_MALAISE1_P1_Adult_750_B11_1426549_Mordellidae	6KP4363	100	418	XXXXXXXXXXXXX	COX1
BIOD01030	BMHN	SF_Staph89						Tachyporinae	Staphylinidae	Staphylinoidea	Staphyliniformia	Polyphaga	Coleoptera	Insecta	YES	SF_Staph89	SF_MALAISE2_P5_Adult_750_C12_1426562_Staphylinidae	6KP3554	100	418	XXXXXXXXXXXXX	COX1
BIOD01031	BMHN	CH_Mord13						Mordellinae	Mordellidae	Tenebrionoidea	Cucujiformia	Polyphaga	Coleoptera	Insecta	YES	CH_Mord13	CH_MALAISE2_P1_Adult_761_A02_1687179_Mordellidae	6KP390	100	418	XXXXXXXXXXXXX	COX1
BIOD01032	BMHN	MS1353						Scaphidiinae	Staphylinidae	Staphylinoidea	Staphyliniformia	Polyphaga	Coleoptera	Insecta	YES	MS1353	MS1353	6KP693	100	418	XXXXXXXXXXXXX	COX1
BIOD01033	BMHN	MS2735							Ptiliidae	Staphylinoidea	Staphyliniformia	Polyphaga	Coleoptera	Insecta	YES	MS2735	MS2735	6KP2619	100	418	XXXXXXXXXXXX-	COX1
BIOD01034	BMHN	(SF_Staph87)_CH_Staph111						Paederinae	Staphylinidae	Staphylinoidea	Staphyliniformia	Polyphaga	Coleoptera	Insecta	YES	SF_Staph87	SF_MALAISE1_P1_Adult_750_B08_1426546_Staphylinidae	6KP2061	100	418	XXXXXXXXXXXXX	COX1
BIOD01035	BMHN	(INTER_B_9_Dec_2_3_0102.0012)_MS1487						Aleocharinae	Staphylinidae	Staphylinoidea	Staphyliniformia	Polyphaga	Coleoptera	Insecta	YES	INTER_B_9_Dec_2_3_0102.0012	IB9D23-0102-0012	5MSL93	100	418	XXXXXXXXXXX-X	COX1
BIOD01037	BMHN	MS1627						Aleocharinae	Staphylinidae	Staphylinoidea	Staphyliniformia	Polyphaga	Coleoptera	Insecta	YES	MS1627	MS1627	6KP125	100	418	XXXXXXXXXXX-X	COX1
BIOD01038	BMHN	SF_Curc267						Baridinae	Curculionidae	Curculionoidea	Cucujiformia	Polyphaga	Coleoptera	Insecta	YES	SF_Curc267	SF_MALAISE1_P5_Adult_765_B11_1721412_Curculionidae	6KP1697	100	418	XXXXXXXXXXXXX	COX1
BIOD01039	BMHN	CH_Curc139						Cryptorhynchinae	Curculionidae	Curculionoidea	Cucujiformia	Polyphaga	Coleoptera	Insecta	YES	CH_Curc139	CH_FIT1_P1_Adult_762_G10_1721183_Curculionidae	6KP3903	100	418	XXXXXXXXXXXXX	COX1
BIOD01040	BMHN	(NA)_SF_Ceram30						Lamiinae	Cerambycidae	Chrysomeloidea	Cucujiformia	Polyphaga	Coleoptera	Insecta	YES	NA	SF_MALAISE2_P1_Adult_767_B01_1721594_Cerambycidae	6KP1042	100	418	XXXXXXX----XX	COX1
BIOD01042	BMHN	(UL)_P5FIT1Curc2							Curculionidae	Curculionoidea	Cucujiformia	Polyphaga	Coleoptera	Insecta	NO						XXXXXXXXXX--X	COX1
BIOD01043	BMHN	SF_Bup1			Agrilus		Agrilini	Agrilinae	Buprestidae	Buprestoidea	Elateriformia	Polyphaga	Coleoptera	Insecta	YES	SF_Bup1	SF_YPT_PNA_Adult_753_C05_1426747_Buprestidae	6KP9454	100	418	XXXXXXXX----X	COX1
BIOD01044	BMHN	(NA)_FG_176							Aderidae	Tenebrionoidea	Cucujiformia	Polyphaga	Coleoptera	Insecta	YES	NA	FG_LL_P1_Adult_733_F10_1425849_Aderidae	6KP1963	100	418	XXXXXXXXX---X	COX1
BIOD01046	BMHN	(NA)_P5FIT1Scol4						Scolytinae	Curculionidae	Curculionoidea	Cucujiformia	Polyphaga	Coleoptera	Insecta	YES	NA	FG_FIT1_P5_Adult_771_D02_1274915_Curculionidae_Scolytinae	6KP400	100	418	XXXXXXXX----X	COX1
BIOD01047	BMHN	SF_Thros1							Throscidae	Elateroidea	Elateriformia	Polyphaga	Coleoptera	Insecta	YES	SF_Thros1	SF_FIT1_P6_Adult_749_E06_1426387_Throscidae	6KP3689	100	418	XXXXXX------X	COX1
BIOD01048	BMHN	(NA)_SF_Cocc20							Endomychidae	Coccinelloidea	Cucujiformia	Polyphaga	Coleoptera	Insecta	YES	NA	SF_LL1_P6_Adult_757_H12_1427198_Coccinellidae	6KP9233	100	418	XXXXXX------X	COX1
BIOD01049	BMHN	(P6FIT2_8_0039)_P7FIT1Leio2						Cholevinae	Leiodidae	Staphylinoidea	Staphyliniformia	Polyphaga	Coleoptera	Insecta	YES	P6FIT2_8_0039	P6FIT2_8_0039	6MSL247	100	418	XXXXXX------X	COX1
BIOD01050	BMHN	MS2372						Aleocharinae	Staphylinidae	Staphylinoidea	Staphyliniformia	Polyphaga	Coleoptera	Insecta	YES	MS2372	MS2372	6KP6348	100	418	XXXXXX------X	COX1
BIOD01051	BMHN	MS1291						Aleocharinae	Staphylinidae	Staphylinoidea	Staphyliniformia	Polyphaga	Coleoptera	Insecta	YES	MS1291	MS1291	6KP1645	100	418	XXXXXXX-----X	COX1
BIOD01052	BMHN	MS2474						Scaphidiinae	Staphylinidae	Staphylinoidea	Staphyliniformia	Polyphaga	Coleoptera	Insecta	YES	MS2474	MS2474	6KP3812	100	418	XX----------X	COX1
BIOD01054	BMHN	MS1865						Pselaphinae	Staphylinidae	Staphylinoidea	Staphyliniformia	Polyphaga	Coleoptera	Insecta	YES	MS1865	MS1865	6KP3890	100	418	XXXXXXX------	COX1
BIOD01055	BMHN	CH_Byr1			Calymmaderus				Ptinidae	Bostrichoidea	Bostrichiformia	Polyphaga	Coleoptera	Insecta	YES	CH_Byr1	CH_FIT2_P7_Adult_757_E07_1427157_Byrrhidae	6KP4245	100	418	XXXXXX------X	COX1
BIOD01056	BMHN	SF_Curc84						Scolytinae	Curculionidae	Curculionoidea	Cucujiformia	Polyphaga	Coleoptera	Insecta	YES	SF_Curc84	SF_FIT1_P5_Adult_749_D06_1426375_Curculionidae	6KP30316	100	418	XXXXXX------X	COX1
BIOD01057	BMHN	(NA)_FG_153						Leiodinae	Leiodidae	Staphylinoidea	Staphyliniformia	Polyphaga	Coleoptera	Insecta	YES	NA	FG_LL_P4_Adult_733_G07_1425826_Leiodidae	6KP586	99.282	418	XXXXXX-------	COX1
BIOD01058	BMHN	MS2045						Tachyporinae	Staphylinidae	Staphylinoidea	Staphyliniformia	Polyphaga	Coleoptera	Insecta	YES	MS2045	MS2045	6KP2860	100	418	XXXXXXX------	COX1
BIOD01059	BMHN	MS2559						Histerinae	Histeridae	Histeroidea	Staphyliniformia	Polyphaga	Coleoptera	Insecta	YES	MS2559	MS2559	6KP3584	100	418	XXXXXX------X	COX1
BIOD01060	BMHN	CH_Curc21						Conoderinae	Curculionidae	Curculionoidea	Cucujiformia	Polyphaga	Coleoptera	Insecta	YES	CH_Curc21	CH_FIT2_P1_Adult_756_G05_1427083_Curculionidae	6KP1185	100	418	XXXXXX------X	COX1
BIOD01061	BMHN	SF_Lei4						Cholevinae	Leiodidae	Staphylinoidea	Staphyliniformia	Polyphaga	Coleoptera	Insecta	YES	SF_Lei4	SF_FIT1_P6_Adult_747_E02_1426194_Leiodidae	6KP4221	100	418	XXXXXX-------	COX1
BIOD01062	BMHN	(NA)_FG_13						Ceratocanthinae	Hybosoridae	Scarabaeoidea	Scarabaeiformia	Polyphaga	Coleoptera	Insecta	YES	NA	FG_LL_P8_Adult_732_E02_1425688_Ceratocanthidae	6KP11194	100	418	XXXXXX-------	COX1
BIOD01063	BMHN	CH_Curc13			Anchonus			Molytinae	Curculionidae	Curculionoidea	Cucujiformia	Polyphaga	Coleoptera	Insecta	YES	CH_Curc13	CH_FIT1_P5_Adult_756_D10_1427052_Curculionidae	6KP284935	100	418	XXXXXX-------	COX1
BIOD01064	BMHN	MS1024						Pselaphinae	Staphylinidae	Staphylinoidea	Staphyliniformia	Polyphaga	Coleoptera	Insecta	YES	MS1024	MS1024	6KP3869	100	418	XXXX--------X	COX1
BIOD01065	BMHN	SF_Curc274						Conoderinae	Curculionidae	Curculionoidea	Cucujiformia	Polyphaga	Coleoptera	Insecta	YES	SF_Curc274	SF_MALAISE1_P1_Adult_765_E12_1721449_Curculionidae	6KP3129	100	418	XXXXXX-------	COX1
BIOD01066	BMHN	CH_Mord25						Mordellinae	Mordellidae	Tenebrionoidea	Cucujiformia	Polyphaga	Coleoptera	Insecta	YES	CH_Mord25	CH_MALAISE1_P1_Adult_768_B02_1721691_Mordellidae	6KP3804	100	418	XXXXXX-------	COX1
BIOD01067	BMHN	(UL)_MS356						Baridinae	Curculionidae	Curculionoidea	Cucujiformia	Polyphaga	Coleoptera	Insecta	NO						XXXXXX-------	COX1
BIOD01068	BMHN	(NA)_P5FIT1Scyd3						Scydmaeninae	Staphylinidae	Staphylinoidea	Staphyliniformia	Polyphaga	Coleoptera	Insecta	YES	NA	FG_FIT1_P5_Adult_776_E10_1275012_Scydmaenidae	6KP1651	100	418	XXXXXX-------	COX1
BIOD01069	BMHN	(NA)						Leiodinae	Leiodidae	Staphylinoidea	Staphyliniformia	Polyphaga	Coleoptera	Insecta	YES	NA	FG_FIT1_P5_Adult_776_G06_1275032_Leiodidae	6KP1009	99.761	418	XXXXXX-------	COX1
BIOD01070	BMHN	MS2360						Aleocharinae	Staphylinidae	Staphylinoidea	Staphyliniformia	Polyphaga	Coleoptera	Insecta	YES	MS2360	MS2360	6KP5251	100	418	XXXXX--------	COX1
BIOD01071	BMHN	(NA)_FG_146						Paederinae	Staphylinidae	Staphylinoidea	Staphyliniformia	Polyphaga	Coleoptera	Insecta	YES	NA	FG_LL_P2_Adult_733_A07_1425820_Staphylinidae	6KP4119	100	418	XXXXX--------	COX1
BIOD01072	BMHN	MS2699						Scolytinae	Curculionidae	Curculionoidea	Cucujiformia	Polyphaga	Coleoptera	Insecta	YES	MS2699	MS2699	6KP516	100	418	XXXX--------X	COX1
BIOD01073	BMHN	SF_Scar40						Rutelinae	Scarabaeidae	Scarabaeoidea	Scarabaeiformia	Polyphaga	Coleoptera	Insecta	YES	SF_Scar40	SF_FIT2_P6_Adult_765_A06_1721395_Scarabaeidae	6KP897	100	418	XXXXXXXXXXXXX	COX1
BIOD01074	BMHN	CH_Staph135						Pselaphinae	Staphylinidae	Staphylinoidea	Staphyliniformia	Polyphaga	Coleoptera	Insecta	YES	CH_Staph135	CH_LL_P7_Adult_762_E12_1721161_Staphylinidae_Pselaphinae	6KP2283	100	418	XXX---------X	COX1
BIOD01075	BMHN	CH_Chrys36						Bruchinae	Chrysomelidae	Chrysomeloidea	Cucujiformia	Polyphaga	Coleoptera	Insecta	YES	Chrys36|CH_Sci1	CH_MALAISE2_P1_Adult_768_C12_1721713_Scirtidae	6KP2806	100	418	XXXX--------X	COX1
BIOD01076	BMHN	(NA)_P5FIT1Staph4						Staphylininae	Staphylinidae	Staphylinoidea	Staphyliniformia	Polyphaga	Coleoptera	Insecta	YES	NA	FG_FIT1_P5_Adult_770_A04_1274785_Staphylinidae	6KP3680	100	418	XXXXX--------	COX1
BIOD01077	BMHN	SF_Chrys39						Galerucinae	Chrysomelidae	Chrysomeloidea	Cucujiformia	Polyphaga	Coleoptera	Insecta	YES	SF_Chrys39	SF_MALAISE2_P1_Adult_750_F11_1426597_Chrysomelidae	6KP6525	100	418	XXX---------X	COX1
BIOD01079	BMHN	MS2419						Osoriinae	Staphylinidae	Staphylinoidea	Staphyliniformia	Polyphaga	Coleoptera	Insecta	YES	MS2419	MS2419		100	418	XXXX---------	COX1
BIOD01080	BMHN	(NA)_FG_160							Histeridae	Histeroidea	Staphyliniformia	Polyphaga	Coleoptera	Insecta	YES	NA	FG_LL_P4_Adult_733_F08_1425833_Histeridae	6KP5706	100	418	X-----------X	COX1
BIOD01081	BMHN	(NA)_P8FITPtilodactylidae							Ptilodactylidae	Byrrhoidea	Elateriformia	Polyphaga	Coleoptera	Insecta	YES	NA	FG_FIT_P8_Adult_787_E12_1275192_Ptilodactylidae	6KP2734	100	418	XXXXX--------	COX1
BIOD01082	BMHN	SF_Carab4			Valeriaaschero	Agrina	Lebiini	Lebiinae	Carabidae	Caraboidea		Adephaga	Coleoptera	Insecta	YES	SF_Carab4	SF_FIT1_P1_Adult_748_G05_1426312_Carabidae	6KP9996	100	418	XXX----------	COX1
BIOD01083	BMHN	SF_Curc10						Cossoninae	Curculionidae	Curculionoidea	Cucujiformia	Polyphaga	Coleoptera	Insecta	YES	SF_Curc10	SF_FIT1_P6_Adult_747_D05_1426185_Curculionidae	6KP10694	100	418	XXX----------	COX1
BIOD01084	BMHN	CH_Curc122			Anchonus				Curculionidae	Curculionoidea	Cucujiformia	Polyphaga	Coleoptera	Insecta	YES	CH_Curc122	CH_LL_P5_Adult_762_B11_1721124_Curculionidae	6KP3047	99.761	418	XXXX---------	COX1
BIOD01085	BMHN	MS358						Rhynchitinae	Attelabidae	Curculionoidea	Cucujiformia	Polyphaga	Coleoptera	Insecta	YES	MS358	MS358	6KP2212	100	418	XXXXXXXXXXXXX	COX1
BIOD01086	BMHN	MS176			Allochotes			Orthopleurinae	Cleridae	Cleroidea	Cucujiformia	Polyphaga	Coleoptera	Insecta	YES	MS176	MS176	6KP1352	100	418	XXXXXXXXXXXXX	COX1
BIOD01087	BMHN	MS29						Stenochiinae	Tenebrionidae	Tenebrionoidea	Cucujiformia	Polyphaga	Coleoptera	Insecta	YES	MS29	MS29	6KP558	100	418	XXXXXXXXXXXXX	COX1
BIOD01088	BMHN	CH_UNK11							Phalacridae	Cucujoidea	Cucujiformia	Polyphaga	Coleoptera	Insecta	YES	CH_UNK11	CH_FIT1_P1_Adult_757_B01_1427115_Unknown	6KP3876	100	418	XXXXXXXXXXXXX	COX1
BIOD01089	BMHN	MS1947						Aleocharinae	Staphylinidae	Staphylinoidea	Staphyliniformia	Polyphaga	Coleoptera	Insecta	YES	MS1947	MS1947	6KP742	100	418	XXXXXXXXXXXXX	COX1
BIOD01090	BMHN	MS596			Hoplosaenidea			Galerucinae	Chrysomelidae	Chrysomeloidea	Cucujiformia	Polyphaga	Coleoptera	Insecta	YES	MS596	MS596	6KP739	100	418	XXXXXXXXXXXXX	COX1
BIOD01091	BMHN	SF_Curc35	Rhinostomus thompsoni		Rhinostomus	Sphenophorina	Rhynchophorini	Dryophthorinae	Dryophthoridae	Curculionoidea	Cucujiformia	Polyphaga	Coleoptera	Insecta	YES	SF_Curc35	SF_FIT1_P1_Adult_748_G03_1426311_Curculionidae	6KP2939	100	418	XXXXXXXXXXXXX	COX1
BIOD01092	BMHN	MS1970							Elateridae	Elateroidea	Elateriformia	Polyphaga	Coleoptera	Insecta	YES	MS1970	MS1970	6KP3498	100	418	XXXXXXXXXXXXX	COX1
BIOD01093	BMHN	MS818						Stenochiinae	Tenebrionidae	Tenebrionoidea	Cucujiformia	Polyphaga	Coleoptera	Insecta	YES	MS818	MS818	6KP761	100	418	XXXXXXXXXXXXX	COX1
BIOD01094	BMHN	MS882			Teneropsis				Cleridae	Cleroidea	Cucujiformia	Polyphaga	Coleoptera	Insecta	YES	MS882	MS882	6KP822	100	418	XXXXXXXXXXXXX	COX1
BIOD01095	BMHN	MS808						Melanotinae	Elateridae	Elateroidea	Elateriformia	Polyphaga	Coleoptera	Insecta	YES	MS808	MS808	6KP1149	100	418	XXXXXXXXXXXXX	COX1
BIOD01096	BMHN	MS916						Scymninae	Coccinellidae	Coccinelloidea	Cucujiformia	Polyphaga	Coleoptera	Insecta	YES	MS916	MS916	6KP860	100	418	XXXXXXXXXXXXX	COX1
BIOD01097	BMHN	MS1463						Scymninae	Coccinellidae	Coccinelloidea	Cucujiformia	Polyphaga	Coleoptera	Insecta	YES	MS1463	MS1463	6KP1034	100	418	XXXXXXXXXXXXX	COX1
BIOD01098	BMHN	CH_Elat19							Elateridae	Elateroidea	Elateriformia	Polyphaga	Coleoptera	Insecta	YES	CH_Elat19	CH_MALAISE1_P5_Adult_767_F10_1721651_Elateridae	6KP230	100	418	XXXXXXXXXXXXX	COX1
BIOD01099	BMHN	MS126						Mordellinae	Mordellidae	Tenebrionoidea	Cucujiformia	Polyphaga	Coleoptera	Insecta	YES	MS126	MS126	6KP645	100	418	XXXXXXXXXXXXX	COX1
BIOD01100	BMHN	SF_Staph60						Aleocharinae	Staphylinidae	Staphylinoidea	Staphyliniformia	Polyphaga	Coleoptera	Insecta	YES	SF_Staph60	SF_FIT1_P1_Adult_746_E04_1426097_Staphylinidae	6KP3739	100	418	XXXXXXXXXXXXX	COX1
BIOD01101	BMHN	MS216					Lebiini	Lebiinae	Carabidae	Caraboidea		Adephaga	Coleoptera	Insecta	YES	MS216	MS216	6KP787	100	418	XXXXXXXXXXXXX	COX1
BIOD01102	BMHN	MS35					Sericini	Sericinae	Scarabaeidae	Scarabaeoidea	Scarabaeiformia	Polyphaga	Coleoptera	Insecta	YES	MS35	MS35	6KP221	100	418	XXXXXXXXXXXXX	COX1
BIOD01103	BMHN	CH_Mord14						Mordellinae	Mordellidae	Tenebrionoidea	Cucujiformia	Polyphaga	Coleoptera	Insecta	YES	CH_Mord14	CH_MALAISE2_P1_Adult_761_A03_1687180_Mordellidae	6KP942	100	418	XXXXXXXXXXXXX	COX1
BIOD01104	BMHN	MS2001						Cillaeinae	Nitidulidae	Cucujoidea	Cucujiformia	Polyphaga	Coleoptera	Insecta	YES	MS2001	MS2001	6KP7941	100	418	XXXXXXXXXXXXX	COX1
BIOD01105	BMHN	MS343						Cerambycinae	Cerambycidae	Chrysomeloidea	Cucujiformia	Polyphaga	Coleoptera	Insecta	YES	MS343	MS343	6KP1831	100	418	XXXXXXXXXXXXX	COX1
BIOD01106	BMHN	SF_Mel2						Alleculinae	Tenebrionidae	Tenebrionoidea	Cucujiformia	Polyphaga	Coleoptera	Insecta	YES	SF_Mel2	SF_SLAM2_P1_Adult_755_F02_1426972_Melandryidae	6KP2156	100	418	XXXXXXXXXXXXX	COX1
BIOD01107	BMHN	SF_Lei22						Leiodinae	Leiodidae	Staphylinoidea	Staphyliniformia	Polyphaga	Coleoptera	Insecta	YES	SF_Lei22	SF_FIT1_P5_Adult_747_H10_1426238_Leiodidae	6KP3713	100	418	XXXXXXXXXXXXX	COX1
BIOD01108	BMHN	MS1660						Aleocharinae	Staphylinidae	Staphylinoidea	Staphyliniformia	Polyphaga	Coleoptera	Insecta	YES	MS1660	MS1660	6KP2117	100	418	XXXXXXXXXXXXX	COX1
BIOD01109	BMHN	SF_Cocc6			Diomus			Scymninae	Coccinellidae	Coccinelloidea	Cucujiformia	Polyphaga	Coleoptera	Insecta	YES	SF_Cocc6	SF_MALAISE1_P7_Adult_750_A04_1426530_Coccinellidae	6KP5053	100	418	XXXXXXXXXXXXX	COX1
BIOD01110	BMHN	MS96						Choraginae	Anthribidae	Curculionoidea	Cucujiformia	Polyphaga	Coleoptera	Insecta	YES	MS96	MS96	6KP215	100	418	XXXXXXXXXXXXX	COX1
BIOD01111	BMHN	SF_Cocc10					Hyperaspidini	Scymninae	Coccinellidae	Coccinelloidea	Cucujiformia	Polyphaga	Coleoptera	Insecta	YES	SF_Cocc10	SF_SLAM1_P6_Adult_750_H03_1426613_Coccinellidae	6KP3835	100	418	XXXXXXXXXXXXX	COX1
BIOD01112	BMHN	SF_Lei5						Cholevinae	Leiodidae	Staphylinoidea	Staphyliniformia	Polyphaga	Coleoptera	Insecta	YES	SF_Lei5	SF_FIT1_P6_Adult_747_E04_1426196_Leiodidae	6KP4744	100	418	XXXXXXXXXXXXX	COX1
BIOD01113	BMHN	MS1707						Scaphidiinae	Staphylinidae	Staphylinoidea	Staphyliniformia	Polyphaga	Coleoptera	Insecta	YES	MS1707	MS1707	6KP3607	100	418	XXXXXXXXXXXXX	COX1
BIOD01114	BMHN	MS1598						Aleocharinae	Staphylinidae	Staphylinoidea	Staphyliniformia	Polyphaga	Coleoptera	Insecta	YES	MS1598	MS1598	6KP4923	100	418	XXXXXXXXXXXXX	COX1
BIOD01115	BMHN	MS2434						Tachyporinae	Staphylinidae	Staphylinoidea	Staphyliniformia	Polyphaga	Coleoptera	Insecta	YES	MS2434	MS2434	6KP4563	100	418	XXXXXXXXXXXXX	COX1
BIOD01116	BMHN	MS1482						Aleocharinae	Staphylinidae	Staphylinoidea	Staphyliniformia	Polyphaga	Coleoptera	Insecta	YES	MS1482	MS1482	6KP775	100	418	XXXXXXXXXXXXX	COX1
BIOD01117	BMHN	MS1180						Tachyporinae	Staphylinidae	Staphylinoidea	Staphyliniformia	Polyphaga	Coleoptera	Insecta	YES	MS1180	MS1180	6KP1538	100	418	XXXXXXXXXXXXX	COX1
BIOD01118	BMHN	MS1845						Sphaeridiinae	Hydrophilidae	Hydrophiloidea	Staphyliniformia	Polyphaga	Coleoptera	Insecta	YES	MS1845	MS1845	6KP4330	100	418	XXXXXXXXXXXXX	COX1
BIOD01119	BMHN	MS1962						Dryophthorinae	Dryophthoridae	Curculionoidea	Cucujiformia	Polyphaga	Coleoptera	Insecta	YES	MS1962	MS1962	6KP1737	100	418	XXXXXXXXXXXXX	COX1
BIOD01120	BMHN	MS52							Endomychidae	Coccinelloidea	Cucujiformia	Polyphaga	Coleoptera	Insecta	YES	MS52	MS52	6KP166	100	418	XXXXXXXXXXXXX	COX1
BIOD01121	BMHN	(CH_Cler10)_CH_Cler10|CH_UNK34							Cleridae	Cleroidea	Cucujiformia	Polyphaga	Coleoptera	Insecta	YES	CH_Cler10	CH_MALAISE2_P1_Adult_760_H06_1687171_Unknown	6KP1742	100	418	XXXXXXXXXXXXX	COX1
BIOD01122	BMHN	MS32			Xenoda			Galerucinae	Chrysomelidae	Chrysomeloidea	Cucujiformia	Polyphaga	Coleoptera	Insecta	YES	MS32	MS32	6KP539	100	418	XXXXXXXXXXXXX	COX1
BIOD01123	BMHN	MS937						Galerucinae	Chrysomelidae	Chrysomeloidea	Cucujiformia	Polyphaga	Coleoptera	Insecta	YES	MS937	MS937	6KP38	100	418	XXXXXXXXXXXXX	COX1
BIOD01124	BMHN	MS15	Physodera eschscholtzii		Physodera	Physoderina	Lebiini	Lebiinae	Carabidae	Caraboidea		Adephaga	Coleoptera	Insecta	YES	MS15	MS15	6KP637	100	418	XXXXXXXXXXXXX	COX1
BIOD01125	BMHN	SF_Curc107						Scolytinae	Curculionidae	Curculionoidea	Cucujiformia	Polyphaga	Coleoptera	Insecta	YES	SF_Curc107	SF_FIT2_P1_Adult_749_H09_1426426_Curculionidae	6KP1867	100	418	XXXXXXXXXXXXX	COX1
BIOD01126	BMHN	(INTER_A_27_Nov_3_5_0602.0004)_MS731							Endomychidae	Coccinelloidea	Cucujiformia	Polyphaga	Coleoptera	Insecta	YES	INTER_A_27_Nov_3_5_0602.0004	IAN35-0602-0004	6MSL1226	100	418	XX-XXXXXXXXXX	COX1
BIOD01127	BMHN	MS923							Limnichidae	Byrrhoidea	Elateriformia	Polyphaga	Coleoptera	Insecta	YES	MS923	MS923	6KP282	100	418	XXXXXXXXXXXXX	COX1
BIOD01128	BMHN	SF_Hyb3						Aphodiinae	Scarabaeidae	Scarabaeoidea	Scarabaeiformia	Polyphaga	Coleoptera	Insecta	YES	SF_Hyb3	SF_LL_P1_Adult_759_D03_1687024_Hybosoridae	6KP2966	100	418	XXXXXXXXXXXXX	COX1
BIOD01129	BMHN	MS189							Endomychidae	Coccinelloidea	Cucujiformia	Polyphaga	Coleoptera	Insecta	YES	MS189	MS189	6KP1195	100	418	XXXXXXXXXXXXX	COX1
BIOD01130	BMHN	MS895			Acrocrypta		Alticini	Galerucinae	Chrysomelidae	Chrysomeloidea	Cucujiformia	Polyphaga	Coleoptera	Insecta	YES	MS895	MS895	6KP356	100	418	XXXXXXXXXXXXX	COX1
BIOD01131	BMHN	SF_Curc46						Cryptorhynchinae	Curculionidae	Curculionoidea	Cucujiformia	Polyphaga	Coleoptera	Insecta	YES	SF_Curc46	SF_FIT1_P5_Adult_747_F12_1426216_Curculionidae	6KP4345	100	418	XXXXXXXXXXXXX	COX1
BIOD01132	BMHN	(INTER_B_5_Dec_1_2_0301.0003)_MS252						Cryptarchinae	Nitidulidae	Cucujoidea	Cucujiformia	Polyphaga	Coleoptera	Insecta	YES	INTER_B_5_Dec_1_2_0301.0003	IB5D12-0301-0003	5MSL251	100	418	XXXXXXXXXXXXX	COX1
BIOD01133	BMHN	SF_Curc209						Conoderinae	Curculionidae	Curculionoidea	Cucujiformia	Polyphaga	Coleoptera	Insecta	YES	SF_Curc209	SF_MALAISE2_P1_Adult_755_C02_1426936_Curculionidae	6KP3398	100	418	XXXXXXXXXXXXX	COX1
BIOD01134	BMHN	(MS2322)_MS740							Limnichidae	Byrrhoidea	Elateriformia	Polyphaga	Coleoptera	Insecta	YES	MS2322	MS2322	6KP691	100	418	XXXXXXXXXXXXX	COX1
BIOD01135	BMHN	(MS280)_MS50			Aplosonyx	Aulacophorina	Luperini	Galerucinae	Chrysomelidae	Chrysomeloidea	Cucujiformia	Polyphaga	Coleoptera	Insecta	YES	MS280	MS280	6KP26	100	418	XXXXXXXXXXXXX	COX1
BIOD01136	BMHN	MS160			Seleuca				Curculionidae	Curculionoidea	Cucujiformia	Polyphaga	Coleoptera	Insecta	YES	MS160	MS160	6KP3264	100	417	XXXXXXXXXXXXX	COX1
BIOD01137	BMHN	SF_Euc23							Elateridae	Elateroidea	Elateriformia	Polyphaga	Coleoptera	Insecta	YES	SF_Euc23	SF_MALAISE1_P1_Adult_766_A08_1721493_Eucnemidae	6KP969	100	418	XXXXXXXXXXXXX	COX1
BIOD01138	BMHN	MS106			Polemiosilis			Silinae	Cantharidae	Elateroidea	Elateriformia	Polyphaga	Coleoptera	Insecta	YES	MS106	MS106	6KP119	100	418	XXXXXXXXXXXXX	COX1
BIOD01139	BMHN	(SF_Curc5)_SF_Curc16						Scolytinae	Curculionidae	Curculionoidea	Cucujiformia	Polyphaga	Coleoptera	Insecta	YES	SF_Curc5	SF_FIT2_P1_Adult_747_A11_1426152_Curculionidae_Scolytinae	6KP4329	99.761	419	XXXXXXXXXXXXX	COX1
BIOD01140	BMHN	(SF_Euc9_Dorsal)_SF_Euc9						Macraulacinae	Eucnemidae	Elateroidea	Elateriformia	Polyphaga	Coleoptera	Insecta	YES	SF_Euc9_Dorsal	SF_MALAISE1_P1_Adult_750_B06_1426544_Eucnemidae	6KP2863	100	418	XXXXXXXXXXXXX	COX1
BIOD01141	BMHN	SF_Nit15						Cillaeinae	Nitidulidae	Cucujoidea	Cucujiformia	Polyphaga	Coleoptera	Insecta	YES	SF_Nit15	SF_FIT2_P1_Adult_748_F05_1426301_Nitidulidae	6KP4622	100	418	XXXXXXXXXXXXX	COX1
BIOD01142	BMHN	MS1414			Paraponus	Harpalina	Harpalini	Harpalinae	Carabidae	Caraboidea		Adephaga	Coleoptera	Insecta	YES	MS1414	MS1414	6KP566	100	418	XXXXXXXXXXXXX	COX1
BIOD01143	BMHN	SF_Ten10						Lagriinae	Tenebrionidae	Tenebrionoidea	Cucujiformia	Polyphaga	Coleoptera	Insecta	YES	SF_Ten10	SF_LL_P1_Adult_759_D04_1687025_Tenebrionidae	6KP2097	100	418	XXXXXXXXXXXXX	COX1
BIOD01144	BMHN	MS2610						Histerinae	Histeridae	Histeroidea	Staphyliniformia	Polyphaga	Coleoptera	Insecta	YES	MS2610	MS2610	6KP1452	100	418	XXXXXXXXXXXXX	COX1
BIOD01145	BMHN	SF_Curc136						Conoderinae	Curculionidae	Curculionoidea	Cucujiformia	Polyphaga	Coleoptera	Insecta	YES	SF_Curc136	SF_MALAISE1_P7_Adult_750_D12_1426574_Curculionidae	6KP2681	100	418	XXXXXXXXXXXXX	COX1
BIOD01146	BMHN	SF_Ptilo1							Ptilodactylidae	Byrrhoidea	Elateriformia	Polyphaga	Coleoptera	Insecta	YES	SF_Ptilo1	SF_FIT1_P1_Adult_748_H11_1426330_Ptilodactylidae	6KP2764	100	418	XXXXXXXXXXXXX	COX1
BIOD01147	BMHN	MS921						Mordellinae	Mordellidae	Tenebrionoidea	Cucujiformia	Polyphaga	Coleoptera	Insecta	YES	MS921	MS921	6KP1103	100	418	XXXXXXXXXXXXX	COX1
BIOD01148	BMHN	CH_Ceram11					Clytini	Cerambycinae	Cerambycidae	Chrysomeloidea	Cucujiformia	Polyphaga	Coleoptera	Insecta	YES	CH_Ceram11	CH_MALAISE2_P1_Adult_761_G01_1687250_Cerambycidae	6KP1139	100	418	XXXXXXXXXXXXX	COX1
BIOD01149	BMHN	MS657			Pericalus	Pericalina	Lebiini	Lebiinae	Carabidae	Caraboidea		Adephaga	Coleoptera	Insecta	YES	MS657	MS657	6KP619	100	418	XXXXXXXXXXXXX	COX1
BIOD01150	BMHN	SF_Chrys12				Monoplatina		Galerucinae	Chrysomelidae	Chrysomeloidea	Cucujiformia	Polyphaga	Coleoptera	Insecta	YES	SF_Chrys12	SF_FIT1_P1_Adult_746_E12_1426105_Chrysomelidae	6KP4107	100	418	XXXXXXXXXXXXX	COX1
BIOD01151	BMHN	CH_Elat23						Agrypninae	Elateridae	Elateroidea	Elateriformia	Polyphaga	Coleoptera	Insecta	YES	CH_Elat23	CH_FIT1_P1_Adult_768_F09_1721746_Elateridae	6KP359	100	418	XXXXXXXXXXXXX	COX1
BIOD01152	BMHN	MS1732						Aleocharinae	Staphylinidae	Staphylinoidea	Staphyliniformia	Polyphaga	Coleoptera	Insecta	YES	MS1732	MS1732	6KP2069	100	418	XXXXXXXXXXXXX	COX1
BIOD01153	BMHN	MS165						Galerucinae	Chrysomelidae	Chrysomeloidea	Cucujiformia	Polyphaga	Coleoptera	Insecta	YES	MS165	MS165	6KP891	100	418	XXXXXXXXXXXXX	COX1
BIOD01154	BMHN	MS44						Rhynchitinae	Attelabidae	Curculionoidea	Cucujiformia	Polyphaga	Coleoptera	Insecta	YES	MS44	MS44	6KP718	100	418	XXXXXXXXXXXXX	COX1
BIOD01155	BMHN	SF_Mord9						Mordellinae	Mordellidae	Tenebrionoidea	Cucujiformia	Polyphaga	Coleoptera	Insecta	YES	SF_Mord9	SF_MALAISE2_P1_Adult_751_G05_1426507_Mordellidae	6KP4822	100	418	XXXXXXXXXXXXX	COX1
BIOD01156	BMHN							Galerucinae	Chrysomelidae	Chrysomeloidea	Cucujiformia	Polyphaga	Coleoptera	Insecta	NO						XXXXXX------X	COX1
BIOD01157	BMHN	MS807						Alleculinae	Tenebrionidae	Tenebrionoidea	Cucujiformia	Polyphaga	Coleoptera	Insecta	YES	MS807	MS807	6KP411	100	418	XXXXXXXXXXXXX	COX1
BIOD01158	BMHN	MS142						Mordellinae	Mordellidae	Tenebrionoidea	Cucujiformia	Polyphaga	Coleoptera	Insecta	YES	MS142	MS142	6KP1093	100	418	XXXXXXXXXXXXX	COX1
BIOD01159	BMHN	SF_Mord19						Mordellinae	Mordellidae	Tenebrionoidea	Cucujiformia	Polyphaga	Coleoptera	Insecta	YES	SF_Mord19	SF_MALAISE2_P1_Adult_750_E04_1426578_Mordellidae	6KP3052	100	418	XXXXXXXXXXXXX	COX1
BIOD01160	BMHN	MS914					Alticini	Galerucinae	Chrysomelidae	Chrysomeloidea	Cucujiformia	Polyphaga	Coleoptera	Insecta	YES	MS914	MS914	6KP572	100	418	XXXXXXXXXXXXX	COX1
BIOD01161	BMHN	MS2203						Nitidulinae	Nitidulidae	Cucujoidea	Cucujiformia	Polyphaga	Coleoptera	Insecta	YES	MS2203	MS2203	6KP1806	100	418	XXXXXXXXXXXXX	COX1
BIOD01162	BMHN	MS342					Platysomatini	Histerinae	Histeridae	Histeroidea	Staphyliniformia	Polyphaga	Coleoptera	Insecta	YES	MS342	MS342	6KP2238	100	418	XXXXXXXXXXXXX	COX1
BIOD01163	BMHN	MS2051						Scaphidiinae	Staphylinidae	Staphylinoidea	Staphyliniformia	Polyphaga	Coleoptera	Insecta	YES	MS2051	MS2051	6KP724	100	418	XXXXXXXXXXXXX	COX1
BIOD01164	BMHN	SF_Curc34						Conoderinae	Curculionidae	Curculionoidea	Cucujiformia	Polyphaga	Coleoptera	Insecta	YES	SF_Curc34	SF_FIT2_P1_Adult_748_F11_1426307_Curculionidae	6KP2795	100	418	XXXXXXXXXXXXX	COX1
BIOD01165	BMHN	(UL)_Scar2						Staphylininae	Staphylinidae	Staphylinoidea	Staphyliniformia	Polyphaga	Coleoptera	Insecta	NO						XXXXXXXXXXXXX	COX1
BIOD01166	BMHN	MS2302						Scolytinae	Curculionidae	Curculionoidea	Cucujiformia	Polyphaga	Coleoptera	Insecta	YES	MS2302	MS2302	6KP2306	100	418	XXXXXXXXXXXXX	COX1
BIOD01167	BMHN	MS23			Laemoglyptus			Silinae	Cantharidae	Elateroidea	Elateriformia	Polyphaga	Coleoptera	Insecta	YES	MS23	MS23	6KP213	100	418	XXXXXXXXXXXXX	COX1
BIOD01168	BMHN	MS2415							Biphyllidae	Cleroidea	Cucujiformia	Polyphaga	Coleoptera	Insecta	YES	MS2415	MS2415	6KP3385	100	418	XXXXXXXXXXXXX	COX1
BIOD01169	BMHN	MS297			Alticini		Alticini	Galerucinae	Chrysomelidae	Chrysomeloidea	Cucujiformia	Polyphaga	Coleoptera	Insecta	YES	MS297	MS297	6KP1280	100	418	XXXXXXXXXXXXX	COX1
BIOD01170	BMHN	SF_Cler3							Cleridae	Cleroidea	Cucujiformia	Polyphaga	Coleoptera	Insecta	YES	SF_Cler3	SF_SLAM2_P1_Adult_752_D03_1426661_Cleridae	6KP4760	100	418	XXXXXXXXXXXXX	COX1
BIOD01171	BMHN	MS780			Aplosonyx			Eumolpinae	Chrysomelidae	Chrysomeloidea	Cucujiformia	Polyphaga	Coleoptera	Insecta	YES	MS780	MS780	6KP1154	100	418	XXXXXXXXXXXXX	COX1
BIOD01172	BMHN	MS144							Anthribidae	Curculionoidea	Cucujiformia	Polyphaga	Coleoptera	Insecta	YES	MS144	MS144	6KP296	100	418	XX-XXXXXXXXXX	COX1
BIOD01173	BMHN	MS1931						Scarabaeinae	Scarabaeidae	Scarabaeoidea	Scarabaeiformia	Polyphaga	Coleoptera	Insecta	YES	MS1931	MS1931	6KP863	100	418	XXXXXXXXXXXXX	COX1
BIOD01174	BMHN	MS98							Aderidae	Tenebrionoidea	Cucujiformia	Polyphaga	Coleoptera	Insecta	YES	MS98	MS98	6KP2588	100	418	XXXXXXXXXXXXX	COX1
BIOD01175	BMHN	MS2288			Scolytoplatypus			Scolytinae	Curculionidae	Curculionoidea	Cucujiformia	Polyphaga	Coleoptera	Insecta	YES	MS2288	MS2288	6KP5622	100	418	XXXXXXXXXXXXX	COX1
BIOD01176	BMHN	CH_Ceram3			Leptostylus			Lamiinae	Cerambycidae	Chrysomeloidea	Cucujiformia	Polyphaga	Coleoptera	Insecta	YES	CH_Ceram3	CH_SLAM2_P5_Adult_759_F08_1687053_Cerambycidae	6KP3326	100	418	XXXXXXXXXXXXX	COX1
BIOD01177	BMHN	(UL)_MS622						Tenebrioninae	Tenebrionidae	Tenebrionoidea	Cucujiformia	Polyphaga	Coleoptera	Insecta	NO						XXXXXXXXXXXXX	COX1
BIOD01178	BMHN	MS815					Alticini	Galerucinae	Chrysomelidae	Chrysomeloidea	Cucujiformia	Polyphaga	Coleoptera	Insecta	YES	MS815	MS815	6KP1072	100	418	XXXXXXXXXXXXX	COX1
BIOD01179	BMHN	MS09						Languriinae	Erotylidae	Cucujoidea	Cucujiformia	Polyphaga	Coleoptera	Insecta	YES	MS09	MS09	6KP229	100	418	XXXXXXXXXXXXX	COX1
BIOD01180	BMHN	MS200						Galerucinae	Chrysomelidae	Chrysomeloidea	Cucujiformia	Polyphaga	Coleoptera	Insecta	YES	MS200	MS200	6KP479	100	418	XXXXXXXXXXXXX	COX1
BIOD01181	BMHN	SF_Lei6						Sphaeridiinae	Hydrophilidae	Hydrophiloidea	Staphyliniformia	Polyphaga	Coleoptera	Insecta	YES	SF_Lei6	SF_FIT1_P7_Adult_747_F04_1426208_Leiodidae	6KP33229	100	418	XXXXXXXXXXXXX	COX1
BIOD01182	BMHN	MS242						Eumolpinae	Chrysomelidae	Chrysomeloidea	Cucujiformia	Polyphaga	Coleoptera	Insecta	YES	MS242	MS242	6KP733	100	418	XXXXXXXXXXXXX	COX1
BIOD01183	BMHN	MS1932						Scarabaeinae	Scarabaeidae	Scarabaeoidea	Scarabaeiformia	Polyphaga	Coleoptera	Insecta	YES	MS1932	MS1932	6KP4103	100	418	XXXXXXXXXXXXX	COX1
BIOD01184	BMHN	MS2717						Scolytinae	Curculionidae	Curculionoidea	Cucujiformia	Polyphaga	Coleoptera	Insecta	YES	MS2717	MS2717	6KP1988	100	418	XXXXXXXXXXXXX	COX1
BIOD01185	BMHN	MS803	Rhacocassis flavoplagiata		Rhacocassis		Cassidini	Cassidinae	Chrysomelidae	Chrysomeloidea	Cucujiformia	Polyphaga	Coleoptera	Insecta	YES	MS803	MS803	6KP503	100	418	XXXXXXXXXXXXX	COX1
BIOD01186	BMHN	MS2234						Scymninae	Coccinellidae	Coccinelloidea	Cucujiformia	Polyphaga	Coleoptera	Insecta	YES	MS2234	MS2234	6KP1639	100	418	XXXXXXXXXXXXX	COX1
BIOD01187	BMHN	SF_Curc298						Conoderinae	Curculionidae	Curculionoidea	Cucujiformia	Polyphaga	Coleoptera	Insecta	YES	SF_Curc298	SF_MALAISE2_P1_Adult_766_F09_1721554_Curculionidae	6KP2302	100	418	XXXXXXXXXXXXX	COX1
BIOD01188	BMHN	(NA)_SF_Nit67			Cychrocephalus			Nitidulinae	Nitidulidae	Cucujoidea	Cucujiformia	Polyphaga	Coleoptera	Insecta	YES	NA	SF_SLAM2_P5_Adult_752_C02_1426648_Unknown	6KP1328	100	418	XXXXXXXXXXXXX	COX1
BIOD01189	BMHN	MS378							Dryopidae	Byrrhoidea	Elateriformia	Polyphaga	Coleoptera	Insecta	YES	MS378	MS378	6KP1032	100	418	XXXXXXXXXXXXX	COX1
BIOD01190	BMHN	MS1872						Scarabaeinae	Scarabaeidae	Scarabaeoidea	Scarabaeiformia	Polyphaga	Coleoptera	Insecta	YES	MS1872	MS1872	6KP463	100	418	XXXXXXXXXXXXX	COX1
BIOD01191	BMHN	MS2762						Scarabaeinae	Scarabaeidae	Scarabaeoidea	Scarabaeiformia	Polyphaga	Coleoptera	Insecta	YES	MS2762	MS2762	6KP294	100	418	XXXXXXXXXXXXX	COX1
BIOD01192	BMHN	SF_Mord13						Mordellinae	Mordellidae	Tenebrionoidea	Cucujiformia	Polyphaga	Coleoptera	Insecta	YES	SF_Mord13	SF_MALAISE1_P5_Adult_751_H05_1426519_Mordellidae	6KP2495	100	418	XXXXXXXXXXXXX	COX1
BIOD01193	BMHN	CH_Curc136							Curculionidae	Curculionoidea	Cucujiformia	Polyphaga	Coleoptera	Insecta	YES	CH_Curc136	CH_MALAISE1_P1_Adult_762_G03_1721176_Curculionidae	6KP711	100	418	XXXXXXXXXXXXX	COX1
BIOD01194	BMHN	(CH_Phal2)_CH_Phal2|CH_UNK33							Phalacridae	Cucujoidea	Cucujiformia	Polyphaga	Coleoptera	Insecta	YES	CH_Phal2	CH_MALAISE2_P1_Adult_760_H04_1687169_Unknown	6KP4881	100	418	XXXXXXXXXXXXX	COX1
BIOD01195	BMHN	MS849						Scymninae	Coccinellidae	Coccinelloidea	Cucujiformia	Polyphaga	Coleoptera	Insecta	YES	MS849	MS849	6KP1024	100	418	XXXXXXXXXXXXX	COX1
BIOD01196	BMHN	MS111							Endomychidae	Coccinelloidea	Cucujiformia	Polyphaga	Coleoptera	Insecta	YES	MS111	MS111	6KP830	100	418	XXXXXXXXXXXXX	COX1
BIOD01197	BMHN	SF_Curc198						Cryptorhynchinae	Curculionidae	Curculionoidea	Cucujiformia	Polyphaga	Coleoptera	Insecta	YES	SF_Curc198	SF_MALAISE2_P1_Adult_754_H11_1426909_Curculionidae	6KP5132	100	418	XXXXXXXXXXXXX	COX1
BIOD01198	BMHN	SF_Curc101						Conoderinae	Curculionidae	Curculionoidea	Cucujiformia	Polyphaga	Coleoptera	Insecta	YES	SF_Curc101	SF_FIT1_P1_Adult_749_G10_1426415_Curculionidae	6KP3865	100	418	XXXXXXXXXXXXX	COX1
BIOD01199	BMHN	SF_Mord41						Mordellinae	Mordellidae	Tenebrionoidea	Cucujiformia	Polyphaga	Coleoptera	Insecta	YES	SF_Mord41	SF_YPT_PNA_Adult_753_D08_1426762_Mordellidae	6KP2881	100	418	XXXXXXXXXXXXX	COX1
BIOD01200	BMHN	SF_Chrys62						Galerucinae	Chrysomelidae	Chrysomeloidea	Cucujiformia	Polyphaga	Coleoptera	Insecta	YES	SF_Chrys62	SF_YPT_PNA_Adult_752_G11_1426705_Chrysomelidae	6KP4326	100	418	XXXXXXXXXXXXX	COX1
BIOD01201	BMHN	MS2378						Aleocharinae	Staphylinidae	Staphylinoidea	Staphyliniformia	Polyphaga	Coleoptera	Insecta	YES	MS2378	MS2378	6KP4693	100	418	XXXXXXXXXXXXX	COX1
BIOD01202	BMHN	MS171			Asiosilis			Silinae	Cantharidae	Elateroidea	Elateriformia	Polyphaga	Coleoptera	Insecta	YES	MS171	MS171	6KP1601	100	418	XXXXXXXXXXXXX	COX1
BIOD01203	BMHN	MS394			Notosacantha			Cassidinae	Chrysomelidae	Chrysomeloidea	Cucujiformia	Polyphaga	Coleoptera	Insecta	YES	MS394	MS394	6KP833	100	418	XXXXXXXXXXXXX	COX1
BIOD01204	BMHN	(UL)_MS484							Aderidae	Tenebrionoidea	Cucujiformia	Polyphaga	Coleoptera	Insecta	NO						XXXXXXXXXXXXX	COX1
BIOD01205	BMHN	(MS2025)_MS1583						Scolytinae	Curculionidae	Curculionoidea	Cucujiformia	Polyphaga	Coleoptera	Insecta	YES	MS2025	MS2025	6KP60	100	418	XXXXXXXXXXXXX	COX1
BIOD01206	BMHN	MS2142						Scarabaeinae	Scarabaeidae	Scarabaeoidea	Scarabaeiformia	Polyphaga	Coleoptera	Insecta	YES	MS2142	MS2142	6KP207	100	418	XXXXXXXXXXXXX	COX1
BIOD01207	BMHN	MS763							Aderidae	Tenebrionoidea	Cucujiformia	Polyphaga	Coleoptera	Insecta	YES	MS763	MS763	6KP367	100	418	XXXXXXXXXXXXX	COX1
BIOD01208	BMHN	SF_Scar43						Scarabaeinae	Scarabaeidae	Scarabaeoidea	Scarabaeiformia	Polyphaga	Coleoptera	Insecta	YES	SF_Scar43	SF_FIT2_P1_Adult_765_D11_1721436_Scarabaeidae	6KP853	100	418	XXXXXXXXXXXXX	COX1
BIOD01209	BMHN	(UL)_SF_Curc138			Eubulus			Cryptorhynchinae	Curculionidae	Curculionoidea	Cucujiformia	Polyphaga	Coleoptera	Insecta	NO						XXXXXXXXXXXXX	COX1
BIOD01210	BMHN								Tenebrionidae	Tenebrionoidea	Cucujiformia	Polyphaga	Coleoptera	Insecta	NO						XXXXXXXXXXXXX	COX1
BIOD01211	BMHN	SF_Ten2						Lagriinae	Tenebrionidae	Tenebrionoidea	Cucujiformia	Polyphaga	Coleoptera	Insecta	YES	SF_Ten2	SF_FIT1_P7_Adult_747_E07_1426199_Tenebrionidae	6KP2946	100	418	XXXXXXXXXXXXX	COX1
BIOD01212	BMHN	MS484							Aderidae	Tenebrionoidea	Cucujiformia	Polyphaga	Coleoptera	Insecta	YES	MS484	MS484	6KP470	100	418	XXXXXXXXXXXXX	COX1
BIOD01213	BMHN	CH_Mord20						Mordellinae	Mordellidae	Tenebrionoidea	Cucujiformia	Polyphaga	Coleoptera	Insecta	YES	CH_Mord20	CH_MALAISE2_P1_Adult_761_H02_1687263_Mordellidae	6KP1023	100	418	XXXXXXXXXXXXX	COX1
BIOD01214	BMHN	(MS2008)_MS149			Phenolia			Nitidulinae	Nitidulidae	Cucujoidea	Cucujiformia	Polyphaga	Coleoptera	Insecta	YES	MS2008	MS2008	6KP260	100	418	XXXXXXXXXXXXX	COX1
BIOD01215	BMHN	MS1428			Exocentrus			Lamiinae	Cerambycidae	Chrysomeloidea	Cucujiformia	Polyphaga	Coleoptera	Insecta	YES	MS1428	MS1428	6KP128	100	418	XXXXXXXXXXXXX	COX1
BIOD01216	BMHN	SF_Mord18						Mordellinae	Mordellidae	Tenebrionoidea	Cucujiformia	Polyphaga	Coleoptera	Insecta	YES	SF_Mord18	SF_MALAISE1_P7_Adult_750_D02_1426564_Mordellidae	6KP2147	100	418	XXXXXXXXXXXXX	COX1
BIOD01217	BMHN	MS634			Episomus		Cneorhinini	Entiminae	Curculionidae	Curculionoidea	Cucujiformia	Polyphaga	Coleoptera	Insecta	YES	MS634	MS634	6KP1117	100	418	XXXXXXXXXXXXX	COX1
BIOD01218	BMHN	MS890						Erotylinae	Erotylidae	Cucujoidea	Cucujiformia	Polyphaga	Coleoptera	Insecta	YES	MS890	MS890	6KP1428	100	418	XXXXXXXXXXXXX	COX1
BIOD01219	BMHN	MS833						Baridinae	Curculionidae	Curculionoidea	Cucujiformia	Polyphaga	Coleoptera	Insecta	YES	MS833	MS833	6KP1247	100	418	XXXXXXXXXXXXX	COX1
BIOD01220	BMHN	MS130						Scaphidiinae	Staphylinidae	Staphylinoidea	Staphyliniformia	Polyphaga	Coleoptera	Insecta	YES	MS130	MS130	6KP875	100	418	XXXXXXXXXXXXX	COX1
BIOD01221	BMHN	SF_Chrys85	Cerichrestus clarki		Cerichrestus			Galerucinae	Chrysomelidae	Chrysomeloidea	Cucujiformia	Polyphaga	Coleoptera	Insecta	YES	SF_Chrys85	SF_YPT_PNA_Adult_753_C10_1426752_Chrysomelidae	6KP5406	100	418	XXXXXXXXXXXXX	COX1
BIOD01222	BMHN	SF_Mord5						Mordellinae	Mordellidae	Tenebrionoidea	Cucujiformia	Polyphaga	Coleoptera	Insecta	YES	SF_Mord5	SF_MALAISE1_P6_Adult_751_E07_1426485_Mordellidae	6KP3963	100	418	XXXXXXXXXXXXX	COX1
BIOD01223	BMHN	(NA)_FG_6							Curculionidae	Curculionoidea	Cucujiformia	Polyphaga	Coleoptera	Insecta	YES	NA	FG_LL_P8_Adult_732_F01_1425681_Curculionidae	6KP5222	100	418	XXXXXXXXXXXXX	COX1
BIOD01224	BMHN	(NA)_FG_164							Staphylinidae	Staphylinoidea	Staphyliniformia	Polyphaga	Coleoptera	Insecta	YES	NA	FG_LL_P6_Adult_733_B09_1425837_Staphylinidae	6KP2347	100	418	XXXXXXXXXXXXX	COX1
BIOD01225	BMHN	MS706						Baridinae	Curculionidae	Curculionoidea	Cucujiformia	Polyphaga	Coleoptera	Insecta	YES	MS706	MS706	6KP1996	100	418	XXXXXXXXXXXXX	COX1
BIOD01226	BMHN	MS912			Agoniella		Gonophorini	Cassidinae	Chrysomelidae	Chrysomeloidea	Cucujiformia	Polyphaga	Coleoptera	Insecta	YES	MS912	MS912	6KP799	100	418	XXXXXXXXXXXXX	COX1
BIOD01227	BMHN	MS2046						Tachyporinae	Staphylinidae	Staphylinoidea	Staphyliniformia	Polyphaga	Coleoptera	Insecta	YES	MS2046	MS2046	6KP2199	100	418	XXXXXXXXXXXXX	COX1
BIOD01228	BMHN	MS417						Galerucinae	Chrysomelidae	Chrysomeloidea	Cucujiformia	Polyphaga	Coleoptera	Insecta	YES	MS417	MS417	6KP318	100	418	XXXXXXXXXXXXX	COX1
BIOD01229	BMHN	MS1607						Aleocharinae	Staphylinidae	Staphylinoidea	Staphyliniformia	Polyphaga	Coleoptera	Insecta	YES	MS1607	MS1607	6KP1680	100	418	XXXXXXXXXXXX-	COX1
BIOD01230	BMHN	MS529			Monolepta			Galerucinae	Chrysomelidae	Chrysomeloidea	Cucujiformia	Polyphaga	Coleoptera	Insecta	YES	MS529	MS529	6KP1783	100	418	XXXXXXXXXXXXX	COX1
BIOD01231	BMHN	SF_Chrys153						Galerucinae	Chrysomelidae	Chrysomeloidea	Cucujiformia	Polyphaga	Coleoptera	Insecta	YES	SF_Chrys153	SF_MALAISE2_P1_Adult_766_F02_1721547_Chrysomelidae	6KP1821	100	418	XXXXXXXXXXXXX	COX1
BIOD01232	BMHN	MS1458						Cossoninae	Curculionidae	Curculionoidea	Cucujiformia	Polyphaga	Coleoptera	Insecta	YES	MS1458	MS1458	6KP1970	100	418	XXXXXXXXXXXXX	COX1
BIOD01234	BMHN	MS178						Luciolinae	Lampyridae	Elateroidea	Elateriformia	Polyphaga	Coleoptera	Insecta	YES	MS178	MS178	6KP695	100	418	XXXXXXXXXXXXX	COX1
BIOD01235	BMHN	SF_Staph64						Aleocharinae	Staphylinidae	Staphylinoidea	Staphyliniformia	Polyphaga	Coleoptera	Insecta	YES	SF_Staph64	SF_FIT2_P7_Adult_746_F07_1426112_Staphylinidae	6KP3750	100	418	XXXXXXXXXXXXX	COX1
BIOD01236	BMHN	CH_Mord4						Mordellinae	Mordellidae	Tenebrionoidea	Cucujiformia	Polyphaga	Coleoptera	Insecta	YES	CH_Mord4	CH_FIT1_P1_Adult_757_C03_1427129_Mordellidae	6KP14757	100	418	XXXXXXXXXXXXX	COX1
BIOD01237	BMHN	(NA)_FG_265						Scolytinae	Curculionidae	Curculionoidea	Cucujiformia	Polyphaga	Coleoptera	Insecta	YES	NA	FG_LL_P3_Adult_734_A10_1425941_Curculionidae_Scolytinae	6KP1708	100	418	XXXXXXXXXXXXX	COX1
BIOD01238	BMHN	SF_Curc144				Hylobiina			Curculionidae	Curculionoidea	Cucujiformia	Polyphaga	Coleoptera	Insecta	YES	SF_Curc144	SF_SLAM1_P6_Adult_750_H01_1426611_Curculionidae	6KP2737	100	418	XXXXXXXXXXXX-	COX1
BIOD01239	BMHN	SF_Mord50						Mordellinae	Mordellidae	Tenebrionoidea	Cucujiformia	Polyphaga	Coleoptera	Insecta	YES	SF_Mord50	SF_MALAISE1_P1_Adult_754_C11_1426849_Mordellidae	6KP3996	100	418	XXXXXXXXXXXXX	COX1
BIOD01240	BMHN	(MS240)_MS228							Platypodidae	Curculionoidea	Cucujiformia	Polyphaga	Coleoptera	Insecta	YES	MS240	MS240	6KP43	100	418	XXXXXXXXXXXX-	COX1
BIOD01241	BMHN	(NA)_Galeruc5						Galerucinae	Chrysomelidae	Chrysomeloidea	Cucujiformia	Polyphaga	Coleoptera	Insecta	YES	NA	DV_Galeruc5	6KP2842	100	418	XXXXXXXXXXXXX	COX1
BIOD01242	BMHN	SF_Scyd2						Scydmaeninae	Staphylinidae	Staphylinoidea	Staphyliniformia	Polyphaga	Coleoptera	Insecta	YES	SF_Scyd2	SF_FIT2_P1_Adult_748_F06_1426302_Staphylinidae_Scydmaeninae	6KP248	100	418	XXXXXXXXXXXX-	COX1
BIOD01243	BMHN	MS265							Coccinellidae	Coccinelloidea	Cucujiformia	Polyphaga	Coleoptera	Insecta	YES	MS265	MS265	6KP1776	100	418	XXXXXXXXXXX-X	COX1
BIOD01245	BMHN	SF_Cocc13						Scymninae	Coccinellidae	Coccinelloidea	Cucujiformia	Polyphaga	Coleoptera	Insecta	YES	SF_Cocc13	SF_YPT_PNA_Adult_753_C02_1426744_Coccinelidae	6KP5984	100	418	XXXXXXXXX---X	COX1
BIOD01246	BMHN	SF_Lamp5						Lampyrinae	Lampyridae	Elateroidea	Elateriformia	Polyphaga	Coleoptera	Insecta	YES	SF_Lamp5	SF_MALAISE1_P5_Adult_751_H12_1426526_Lampyridae	6KP3649	100	418	XXXXXXXXXXX-X	COX1
BIOD01247	BMHN	SF_Staph149						Tachyporinae	Staphylinidae	Staphylinoidea	Staphyliniformia	Polyphaga	Coleoptera	Insecta	YES	SF_Staph149	SF_FIT2_P1_Adult_765_D08_1721433_Staphylinidae	6KP2567	100	418	XXXXXXXXXXX-X	COX1
BIOD01248	BMHN	MS215						Melasinae	Eucnemidae	Elateroidea	Elateriformia	Polyphaga	Coleoptera	Insecta	YES	MS215	MS215	6KP2187	100	418	XXXXXXXX----X	COX1
BIOD01249	BMHN	(MS1224)_MS1236						Aleocharinae	Staphylinidae	Staphylinoidea	Staphyliniformia	Polyphaga	Coleoptera	Insecta	YES	MS1224	MS1224	6KP803	100	418	XXXXXXXX----X	COX1
BIOD01250	BMHN	SF_Bren1			Ulocerus				Brentidae	Curculionoidea	Cucujiformia	Polyphaga	Coleoptera	Insecta	YES	SF_Bren1	SF_SLAM2_P6_Adult_752_C11_1426657_Brentidae	6KP27235	100	418	XXXXXXXXXX--X	COX1
BIOD01252	BMHN	SF_Curc96						Scolytinae	Curculionidae	Curculionoidea	Cucujiformia	Polyphaga	Coleoptera	Insecta	YES	SF_Curc96	SF_FIT1_P1_Adult_749_G03_1426408_Curculionidae	6KP4054	100	418	XXXXXXXXX----	COX1
BIOD01253	BMHN	(INTER_B_9_Dec_2_3_0102.0011)_MS1366						Aleocharinae	Staphylinidae	Staphylinoidea	Staphyliniformia	Polyphaga	Coleoptera	Insecta	YES	INTER_B_9_Dec_2_3_0102.0011	IB9D23-0102-0011	5MSL316	100	418	XXXXXXXX----X	COX1
BIOD01254	BMHN	(SF_Myc9_Dorsal)_SF_Myc9							Mycetophagidae	Tenebrionoidea	Cucujiformia	Polyphaga	Coleoptera	Insecta	YES	SF_Myc9_Dorsal	SF_MALAISE2_P1_Adult_751_H02_1426516_Mycetophagidae	6KP1820	100	418	XXXXXXXX----X	COX1
BIOD01255	BMHN	MS88						Scymninae	Coccinellidae	Coccinelloidea	Cucujiformia	Polyphaga	Coleoptera	Insecta	YES	MS88	MS88	6KP416	100	418	XXXXXX------X	COX1
BIOD01256	BMHN	CH_Chrys37	Isotes puella		Isotes			Galerucinae	Chrysomelidae	Chrysomeloidea	Cucujiformia	Polyphaga	Coleoptera	Insecta	YES	CH_Chrys37	CH_MALAISE2_P1_Adult_768_D01_1721714_Chrysomelidae	6KP2326	100	418	XXXXXXX-----X	COX1
BIOD01257	BMHN	(SF_Chrys63)_FG_21						Galerucinae	Chrysomelidae	Chrysomeloidea	Cucujiformia	Polyphaga	Coleoptera	Insecta	YES	SF_Chrys63	SF_YPT_PNA_Adult_752_G12_1426706_Chrysomelidae	6KP2393	100	418	XXXXXXX-----X	COX1
BIOD01258	BMHN	MS2315							Platypodidae	Curculionoidea	Cucujiformia	Polyphaga	Coleoptera	Insecta	YES	MS2315	MS2315	6KP9962	100	418	XXXXXXX-----X	COX1
BIOD01260	BMHN	CH_UNK80						Leiodinae	Leiodidae	Staphylinoidea	Staphyliniformia	Polyphaga	Coleoptera	Insecta	YES	CH_UNK80	CH_FIT1_P1_Adult_763_C04_1721225_Unknown	6KP2094	100	418	XXXXXXXX-----	COX1
BIOD01261	BMHN	MS1451						Conoderinae	Curculionidae	Curculionoidea	Cucujiformia	Polyphaga	Coleoptera	Insecta	YES	MS1451	MS1451	6KP1275	100	418	XXXXX-------X	COX1
BIOD01262	BMHN								Ptilodactylidae	Byrrhoidea	Elateriformia	Polyphaga	Coleoptera	Insecta	NO						XXXXXX------X	COX1
BIOD01263	BMHN	(CH_Hist20)_CH_Hist20 (Hist2?)			Trypanaeus			Trypanaeinae	Histeridae	Histeroidea	Staphyliniformia	Polyphaga	Coleoptera	Insecta	YES	CH_Hist20	CH_FIT1_P1_Adult_757_C07_1427133_Histeridae	6KP1565	100	418	XXXXXXX-----X	COX1
BIOD01264	BMHN	SF_Staph152						Osoriinae	Staphylinidae	Staphylinoidea	Staphyliniformia	Polyphaga	Coleoptera	Insecta	YES	SF_Staph152	SF_FIT1_P1_Adult_765_H02_1721475_Staphylinidae	6KP3445	100	418	XXXXXX------X	COX1
BIOD01265	BMHN	(UL)_CH_UNK66			Cryptorhopalum			Megatominae	Dermestidae	Bostrichoidea	Bostrichiformia	Polyphaga	Coleoptera	Insecta	NO						XXXXXX------X	COX1
BIOD01266	BMHN	(NA)_P5FIT1Hist10							Histeridae	Histeroidea	Staphyliniformia	Polyphaga	Coleoptera	Insecta	YES	NA	FG_FIT1_P5_Adult_776_C03_1274981_Histeridae	6KP1099	100	418	XXXXXX------X	COX1
BIOD01267	BMHN	(NA)_P5FIT1Nit2							Nitidulidae	Cucujoidea	Cucujiformia	Polyphaga	Coleoptera	Insecta	YES	NA	FG_FIT1_P5_Adult_776_C08_1274986_Nitidulidae	6KP1326	100	418	XXXXXX------X	COX1
BIOD01268	BMHN	(NA)_FG_24							Corylophidae	Coccinelloidea	Cucujiformia	Polyphaga	Coleoptera	Insecta	YES	NA	FG_LL_P1_Adult_732_H03_1425699_Corylophidae	6KP7107	100	418	XXXXX-------X	COX1
BIOD01269	BMHN	(NA)_P7FIT1Scoly1						Scolytinae	Curculionidae	Curculionoidea	Cucujiformia	Polyphaga	Coleoptera	Insecta	YES	NA	FG_FIT1_P7_Adult_779_F06_1275404_Curculionidae_Scolytinae	6KP288	100	418	XXXXXX------X	COX1
BIOD01270	BMHN	(NA)_FG_220						Pselaphinae	Staphylinidae	Staphylinoidea	Staphyliniformia	Polyphaga	Coleoptera	Insecta	YES	NA	FG_LL_P1_Adult_734_D04_1425896_Staphylinidae_Pselaphinae	6KP2089	100	418	XXXXX-------X	COX1
BIOD01271	BMHN													Insecta	NO						XXXXXX------X	COX1
BIOD01272	BMHN	(NA)						Scolytinae	Curculionidae	Curculionoidea	Cucujiformia	Polyphaga	Coleoptera	Insecta	YES	NA	FG_FIT1_P6_Adult_786_A08_1275724_Curculionidae_Scolytinae	6KP4511	100	418	XX-XXXX------	COX1
BIOD01273	BMHN	MS2375						Aleocharinae	Staphylinidae	Staphylinoidea	Staphyliniformia	Polyphaga	Coleoptera	Insecta	YES	MS2375	MS2375	6KP6110	100	418	XXXXXX------X	COX1
BIOD01275	BMHN	SF_Curc303							Curculionidae	Curculionoidea	Cucujiformia	Polyphaga	Coleoptera	Insecta	YES	SF_Curc303	SF_MALAISE2_P1_Adult_766_G07_1721564_Curculionidae	6KP2570	100	418	XXXXXX-------	COX1
BIOD01276	BMHN	(NA)_P7FIT1Staph63						Aleocharinae	Staphylinidae	Staphylinoidea	Staphyliniformia	Polyphaga	Coleoptera	Insecta	YES	NA	FG_FIT1_P7_Adult_781_A01_1275531_Staphylinidae	6KP940	100	418	XXXXXX-------	COX1
BIOD01277	BMHN	MS1933						Scarabaeinae	Scarabaeidae	Scarabaeoidea	Scarabaeiformia	Polyphaga	Coleoptera	Insecta	YES	MS1933	MS1933	6KP2455	100	418	XXXXXX-------	COX1
BIOD01278	BMHN	MS2466						Aleocharinae	Staphylinidae	Staphylinoidea	Staphyliniformia	Polyphaga	Coleoptera	Insecta	YES	MS2466	MS2466	6KP4436	100	418	XXXXXX-------	COX1
BIOD01279	BMHN	MS2708						Aleocharinae	Staphylinidae	Staphylinoidea	Staphyliniformia	Polyphaga	Coleoptera	Insecta	YES	MS2708	MS2708	6KP2041	100	418	XXXXXX-------	COX1
BIOD01280	BMHN	SF_Curc200						Conoderinae	Curculionidae	Curculionoidea	Cucujiformia	Polyphaga	Coleoptera	Insecta	YES	SF_Curc200	SF_MALAISE2_P1_Adult_755_A02_1426912_Curculionidae	6KP1288	100	418	XXXXXX-------	COX1
BIOD01281	BMHN	SF_Curc156						Scolytinae	Curculionidae	Curculionoidea	Cucujiformia	Polyphaga	Coleoptera	Insecta	YES	SF_Curc156	SF_PITFALL_P6_Adult_752_F11_1426693_Curculionidae	6KP3938	100	418	XXXXXX-------	COX1
BIOD01283	BMHN	(NA)_P1FIT1Curc2						Cryptorhynchinae	Curculionidae	Curculionoidea	Cucujiformia	Polyphaga	Coleoptera	Insecta	YES	NA	FG_FIT1_P1_Adult_785_E07_1274273_Curculionidae	6KP3012	100	418	XXXXXX-------	COX1
BIOD01284	BMHN	MS506			Phaenocephalus			Phaenocephalinae	Phalacridae	Cucujoidea	Cucujiformia	Polyphaga	Coleoptera	Insecta	YES	MS506	MS506	6KP871	100	418	XXXXXX-------	COX1
BIOD01285	BMHN	MS2709						Aleocharinae	Staphylinidae	Staphylinoidea	Staphyliniformia	Polyphaga	Coleoptera	Insecta	YES	MS2709	MS2709	6KP2185	100	418	XXXXXX-------	COX1
BIOD01286	BMHN	SF_Curc174			Eugnamptus			Rhynchitinae	Attelabidae	Curculionoidea	Cucujiformia	Polyphaga	Coleoptera	Insecta	YES	SF_Curc174	SF_MALAISE1_P1_Adult_753_H01_1426803_Curculionidae	6KP2918	100	418	XXXXX-------X	COX1
BIOD01287	BMHN	(NA)_SF_Chrys165						Galerucinae	Chrysomelidae	Chrysomeloidea	Cucujiformia	Polyphaga	Coleoptera	Insecta	YES	NA	SF_MALAISE2_P1_Adult_767_B08_1721601_Chrysomelidae	6KP946	100	418	XXX---------X	COX1
BIOD01288	BMHN	MS1296						Aleocharinae	Staphylinidae	Staphylinoidea	Staphyliniformia	Polyphaga	Coleoptera	Insecta	YES	MS1296	MS1296	6KP533	100	418	XXXXXX-------	COX1
BIOD01289	BMHN	CH_Anob3							Cerylonidae	Coccinelloidea	Cucujiformia	Polyphaga	Coleoptera	Insecta	YES	CH_Anob3	CH_FIT2_P7_Adult_757_F09_1427171_Anobiidae	6KP3880	100	418	XXXX--------X	COX1
BIOD01291	BMHN	(NA)_FG_96						Aleocharinae	Staphylinidae	Staphylinoidea	Staphyliniformia	Polyphaga	Coleoptera	Insecta	YES	NA	FG_LL_P6_Adult_732_H12_1425771_Staphylinidae	6KP4676	100	418	XXXXX--------	COX1
BIOD01292	BMHN	CH_Chrys1						Galerucinae	Chrysomelidae	Chrysomeloidea	Cucujiformia	Polyphaga	Coleoptera	Insecta	YES	CH_Chrys1	CH_FIT1_P5_Adult_756_E03_1427057_Chrysomelidae	6KP4250	100	418	XX----------X	COX1
BIOD01293	BMHN	SF_Mord46						Mordellinae	Mordellidae	Tenebrionoidea	Cucujiformia	Polyphaga	Coleoptera	Insecta	YES	SF_Mord46	SF_MALAISE1_P1_Adult_753_G12_1426802_Mordellidae	6KP560	100	418	XX----------X	COX1
BIOD01294	BMHN	CH_Curc165							Curculionidae	Curculionoidea	Cucujiformia	Polyphaga	Coleoptera	Insecta	YES	CH_Curc165	CH_FIT1_P1_Adult_763_F05_1721262_Curculionidae	6KP4419	100	418	XXXX--------X	COX1
BIOD01296	BMHN	MS264			Alticini		Alticini	Galerucinae	Chrysomelidae	Chrysomeloidea	Cucujiformia	Polyphaga	Coleoptera	Insecta	YES	MS264	MS264	6KP578	100	418	XX----------X	COX1
BIOD01298	BMHN	MS12			Cyphagogus				Brentidae	Curculionoidea	Cucujiformia	Polyphaga	Coleoptera	Insecta	YES	MS12	MS12	6KP396	100	418	XX----------X	COX1
BIOD01299	BMHN	MS345						Nitidulinae	Nitidulidae	Cucujoidea	Cucujiformia	Polyphaga	Coleoptera	Insecta	YES	MS345	MS345	6KP2480	100	418	XXXX---------	COX1
BIOD01301	BMHN	(NA)_P5FIT1Staph68						Oxytelinae	Staphylinidae	Staphylinoidea	Staphyliniformia	Polyphaga	Coleoptera	Insecta	YES	NA	FG_FIT1_P5_Adult_770_F08_1274849_Staphylinidae	6KP4112	100	418	XX----------X	COX1
BIOD01302	BMHN	MS1016						Paederinae	Staphylinidae	Staphylinoidea	Staphyliniformia	Polyphaga	Coleoptera	Insecta	YES	MS1016	MS1016	6KP4157	100	418	XXXX---------	COX1
BIOD01303	BMHN	SF_Curc126							Curculionidae	Curculionoidea	Cucujiformia	Polyphaga	Coleoptera	Insecta	YES	SF_Curc126	SF_MALAISE1_P5_Adult_751_H06_1426520_Curculionidae	6KP22773	100	418	XXXX---------	COX1
BIOD01304	BMHN	(NA)_Teneb14						Diaperinae	Tenebrionidae	Tenebrionoidea	Cucujiformia	Polyphaga	Coleoptera	Insecta	YES	NA	DV_Teneb14	6KP5575	100	418	XXXX---------	COX1
BIOD01305	BMHN	(NA)_DUP_P3FIT1Staph45						Aleocharinae	Staphylinidae	Staphylinoidea	Staphyliniformia	Polyphaga	Coleoptera	Insecta	YES	NA	FG_FIT1_P3_Adult_774_E02_1274000_Staphylinidae	6KP784	100	418	XX-----------	COX1
BIOD01306	BMHN							Scaphidiinae	Staphylinidae	Staphylinoidea	Staphyliniformia	Polyphaga	Coleoptera	Insecta	NO						XXXX---------	COX1
BIOD01307	BMHN	(INTER_A_9_Dec_1_2_0401.0002)_MS1762						Dendrophilinae	Histeridae	Histeroidea	Staphyliniformia	Polyphaga	Coleoptera	Insecta	YES	INTER_A_9_Dec_1_2_0401.0002	IAD12-0401-0002	5MSL320	100	418	XXXX---------	COX1
BIOD01308	BMHN	SF_Curc7						Scolytinae	Curculionidae	Curculionoidea	Cucujiformia	Polyphaga	Coleoptera	Insecta	YES	SF_Curc7	SF_FIT2_P1_Adult_747_B01_1426157_Curculionidae_Scolytinae	6KP2032	100	418	XXX----------	COX1
BIOD01309	BMHN	CH_Sil4							Silvanidae	Cucujoidea	Cucujiformia	Polyphaga	Coleoptera	Insecta	YES	CH_Sil4	CH_FIT1_P1_Adult_758_G10_1427280_Silvanidae	6KP1932	100	418	X-----------X	COX1
BIOD01310	BMHN	(NA)							Platypodidae	Curculionoidea	Cucujiformia	Polyphaga	Coleoptera	Insecta	YES	NA	FG_FIT1_P3_Adult_773_F10_1273986_Platypodidae	6KP688	100	418	X-----------X	COX1
BIOD01311	BMHN	SF_Curc185						Conoderinae	Curculionidae	Curculionoidea	Cucujiformia	Polyphaga	Coleoptera	Insecta	YES	SF_Curc185	SF_MALAISE1_P1_Adult_754_D08_1426858_Curculionidae	6KP4978	100	418	XXX----------	COX1
BIOD01312	BMHN	MS893							Ptilodactylidae	Byrrhoidea	Elateriformia	Polyphaga	Coleoptera	Insecta	YES	MS893	MS893	6KP499	100	418	XXXXXXXXXXXXX	COX1
BIOD01313	BMHN	MS885							Ptilodactylidae	Byrrhoidea	Elateriformia	Polyphaga	Coleoptera	Insecta	YES	MS885	MS885	6KP1430	100	418	XXXXXXXXXXXXX	COX1
BIOD01314	BMHN	SF_Mord34						Mordellinae	Mordellidae	Tenebrionoidea	Cucujiformia	Polyphaga	Coleoptera	Insecta	YES	SF_Mord34	SF_YPT_PNA_Adult_753_B01_1426731_Mordellidae	6KP494	100	418	XXXXXXXXXXXXX	COX1
BIOD01315	BMHN	(UL)_MS323			Drilaster			Ototretinae	Lampyridae	Elateroidea	Elateriformia	Polyphaga	Coleoptera	Insecta	NO						XXXXXXXXXXXXX	COX1
BIOD01316	BMHN	(INTER_A_5_DEC_2_2_02.0009)_MS1535			Bicladum				Rhagophthalmidae	Elateroidea	Elateriformia	Polyphaga	Coleoptera	Insecta	YES	INTER_A_5_DEC_2_2_02.0009	IA5D22-02-0009	5MSL818	100	418	XXXXXXXXXXXXX	COX1
BIOD01317	BMHN	MS952						Lamiinae	Cerambycidae	Chrysomeloidea	Cucujiformia	Polyphaga	Coleoptera	Insecta	YES	MS952	MS952	6KP1983	100	418	XXXXXXXXXXXXX	COX1
BIOD01318	BMHN	MS78						Mordellinae	Mordellidae	Tenebrionoidea	Cucujiformia	Polyphaga	Coleoptera	Insecta	YES	MS78	MS78	6KP257	100	418	XXXXXXXXXXXXX	COX1
BIOD01319	BMHN	MS244							Ptilodactylidae	Byrrhoidea	Elateriformia	Polyphaga	Coleoptera	Insecta	YES	MS244	MS244	6KP1807	100	418	XXXXXXXXXXXXX	COX1
BIOD01320	BMHN	SF_Cler5			Cymatodera				Cleridae	Cleroidea	Cucujiformia	Polyphaga	Coleoptera	Insecta	YES	SF_Cler5	SF_SLAM2_P1_Adult_750_H08_1426618_Cleridae	6KP1946	100	418	XXXXXXXXXXXXX	COX1
BIOD01322	BMHN	MS650							Brentidae	Curculionoidea	Cucujiformia	Polyphaga	Coleoptera	Insecta	YES	MS650	MS650	6KP910	100	418	XXXXXXXXXXXXX	COX1
BIOD01323	BMHN	MS2746						Dryophthorinae	Dryophthoridae	Curculionoidea	Cucujiformia	Polyphaga	Coleoptera	Insecta	YES	MS2746	MS2746	6KP2926	100	418	XXXXXXXXXXXXX	COX1
BIOD01324	BMHN	MS1830							Sphindidae	Cucujoidea	Cucujiformia	Polyphaga	Coleoptera	Insecta	YES	MS1830	MS1830	6KP2037	100	418	XXXXXXXXXXXXX	COX1
BIOD01325	BMHN	MS95							Anthicidae	Tenebrionoidea	Cucujiformia	Polyphaga	Coleoptera	Insecta	YES	MS95	MS95	6KP404	100	418	XXXXXXXXXXXXX	COX1
BIOD01326	BMHN	CH_Carab14			Abaris	Euchroina	Pterostichini	Harpalinae	Carabidae	Caraboidea		Adephaga	Coleoptera	Insecta	YES	CH_Carab14	CH_LL_P1_Adult_762_C07_1721132_Carabidae	6KP1765	100	418	XXXXXXXXXXXXX	COX1
BIOD01327	BMHN	SF_Hydro12						Sphaeridiinae	Hydrophilidae	Hydrophiloidea	Staphyliniformia	Polyphaga	Coleoptera	Insecta	YES	SF_Hydro12	SF_FIT1_P6_Adult_749_A09_1426342_Hydrophilidae	6KP4159	100	418	XXXXXXXXXXXXX	COX1
BIOD01328	BMHN	SF_Euc14						Macraulacinae	Eucnemidae	Elateroidea	Elateriformia	Polyphaga	Coleoptera	Insecta	YES	SF_Euc14	SF_MALAISE1_P1_Adult_755_F12_1426982_Eucnemidae	6KP2311	100	418	XXXXXXXXXXXXX	COX1
BIOD01329	BMHN	MS1618						Oxytelinae	Staphylinidae	Staphylinoidea	Staphyliniformia	Polyphaga	Coleoptera	Insecta	YES	MS1618	MS1618	6KP261	100	418	XXXXXXXXXXXXX	COX1
BIOD01330	BMHN	MS2266						Mordellinae	Mordellidae	Tenebrionoidea	Cucujiformia	Polyphaga	Coleoptera	Insecta	YES	MS2266	MS2266	6KP3916	100	418	XXXXXXXXXXXXX	COX1
BIOD01331	BMHN	MS69							Platypodidae	Curculionoidea	Cucujiformia	Polyphaga	Coleoptera	Insecta	YES	MS69	MS69	6KP486	100	418	XXXXXXXXXXXXX	COX1
BIOD01332	BMHN	CH_Ceram8						Lamiinae	Cerambycidae	Chrysomeloidea	Cucujiformia	Polyphaga	Coleoptera	Insecta	YES	CH_Ceram8	CH_MALAISE2_P1_Adult_761_F09_1687246_Cerambycidae	6KP1163	100	418	XXXXXXXXXXXXX	COX1
BIOD01333	BMHN	SF_Staph59						Aleocharinae	Staphylinidae	Staphylinoidea	Staphyliniformia	Polyphaga	Coleoptera	Insecta	YES	SF_Staph59	SF_FIT1_P5_Adult_746_D05_1426086_Staphylinidae	6KP3826	100	418	XXXXXXXXXXXXX	COX1
BIOD01334	BMHN	(NA)_FG_16							Carabidae	Caraboidea		Adephaga	Coleoptera	Insecta	YES	NA	FG_LL_P8_Adult_732_H02_1425691_Carabidae	6KP4141	100	418	XXXXXXXXXXXXX	COX1
BIOD01335	BMHN	MS1827						Scolytinae	Curculionidae	Curculionoidea	Cucujiformia	Polyphaga	Coleoptera	Insecta	YES	MS1827	MS1827	6KP2228	100	418	XXXXXXXXXXXXX	COX1
BIOD01336	BMHN	MS1923					Sisyphyiini	Scarabaeinae	Scarabaeidae	Scarabaeoidea	Scarabaeiformia	Polyphaga	Coleoptera	Insecta	YES	MS1923	MS1923	6KP2478	100	418	XXXXXXXXXXXXX	COX1
BIOD01337	BMHN	CH_Ceram13					Callichromatini	Cerambycinae	Cerambycidae	Chrysomeloidea	Cucujiformia	Polyphaga	Coleoptera	Insecta	YES	CH_Ceram13	CH_MALAISE2_P1_Adult_764_A05_1721298_Cerambycidae	6KP3944	100	418	XXXXXXXXXXXXX	COX1
BIOD01338	BMHN	MS1189							Corylophidae	Coccinelloidea	Cucujiformia	Polyphaga	Coleoptera	Insecta	YES	MS1189	MS1189	6KP1293	100	418	XXXXXXXXXXXXX	COX1
BIOD01339	BMHN	SF_Lamp13						Lampyrinae	Lampyridae	Elateroidea	Elateriformia	Polyphaga	Coleoptera	Insecta	YES	SF_Lamp13	SF_MALAISE2_P1_Adult_754_F09_1426883_Lampyridae	6KP4544	100	418	XXXXXXXXXXXXX	COX1
BIOD01340	BMHN	(CH_Derm4_Dorsal)_CH_Derm4			Cryptorhopalum			Megatominae	Dermestidae	Bostrichoidea	Bostrichiformia	Polyphaga	Coleoptera	Insecta	YES	CH_Derm4_Dorsal	CH_MALAISE2_P1_Adult_760_H09_1687174_Dermestidae	6KP1402	100	418	XXXXXXXXXXXXX	COX1
BIOD01341	BMHN	MS2747					Xantholinini	Staphylininae	Staphylinidae	Staphylinoidea	Staphyliniformia	Polyphaga	Coleoptera	Insecta	YES	MS2747	MS2747	6KP88	100	418	XXXXXXXXXXXXX	COX1
BIOD01342	BMHN	MS24			Omadius			Clerinae	Cleridae	Cleroidea	Cucujiformia	Polyphaga	Coleoptera	Insecta	YES	MS24	MS24	6KP651	100	418	XXXXXXXXXXXXX	COX1
BIOD01343	BMHN	MS1192						Aleocharinae	Staphylinidae	Staphylinoidea	Staphyliniformia	Polyphaga	Coleoptera	Insecta	YES	MS1192	MS1192	6KP935	100	418	XXXXXXXXXXXXX	COX1
BIOD01344	BMHN	CH_Curc48			Sampsonius			Scolytinae	Curculionidae	Curculionoidea	Cucujiformia	Polyphaga	Coleoptera	Insecta	YES	CH_Curc48	CH_SLAM2_P1_Adult_758_B01_1427211_Curculionidae	6KP1570	100	418	XXXXXXXXXXXXX	COX1
BIOD01345	BMHN	SF_Carab12	Pentagonica flavipes		Pentagonica	Pentagonicina	Odacanthini	Lebiinae	Carabidae	Caraboidea		Adephaga	Coleoptera	Insecta	YES	SF_Carab12	SF_LL_P1_Adult_759_C12_1687021_Carabidae	6KP2152	100	418	XXXXXXXXXXXXX	COX1
BIOD01346	BMHN	SF_Chrys117				Diabroticina		Galerucinae	Chrysomelidae	Chrysomeloidea	Cucujiformia	Polyphaga	Coleoptera	Insecta	YES	SF_Chrys117	SF_MALAISE2_P1_Adult_754_F06_1426880_Chrysomelidae	6KP4026	100	418	XXXXXXXXXXXXX	COX1
BIOD01347	BMHN							Anaidinae	Hybosoridae	Scarabaeoidea	Scarabaeiformia	Polyphaga	Coleoptera	Insecta	NO						XXXXXXXXXXXXX	COX1
BIOD01348	BMHN	MS2611						Tachyporinae	Staphylinidae	Staphylinoidea	Staphyliniformia	Polyphaga	Coleoptera	Insecta	YES	MS2611	MS2611	6KP829	100	418	XXXXXXXXXXXXX	COX1
BIOD01349	BMHN	(CH_UNK93_Dorsal)_CH_UNK93					Dorcatomini		Ptinidae	Bostrichoidea	Bostrichiformia	Polyphaga	Coleoptera	Insecta	YES	CH_UNK93_Dorsal	CH_MALAISE2_P5_Adult_767_D01_1721618_Unknown	6KP185	100	418	XXXXXXXXXXXXX	COX1
BIOD01350	BMHN	MS268							Ptilodactylidae	Byrrhoidea	Elateriformia	Polyphaga	Coleoptera	Insecta	YES	MS268	MS268	6KP3054	100	418	XXXXXXXXXXXXX	COX1
BIOD01351	BMHN	CH_Hist14							Histeridae	Histeroidea	Staphyliniformia	Polyphaga	Coleoptera	Insecta	YES	CH_Hist14	CH_FIT1_P1_Adult_758_E11_1427257_Histeridae	6KP1553	100	418	XXXXXXXXXXXXX	COX1
BIOD01352	BMHN	MS2436						Tachyporinae	Staphylinidae	Staphylinoidea	Staphyliniformia	Polyphaga	Coleoptera	Insecta	YES	MS2436	MS2436	6KP2315	100	418	XXXXXXXXXXXXX	COX1
BIOD01353	BMHN	MS727			Grouvelleus				Phalacridae	Cucujoidea	Cucujiformia	Polyphaga	Coleoptera	Insecta	YES	MS727	MS727	6KP753	100	418	XXXXXXXXXXXXX	COX1
BIOD01354	BMHN	MS2327						Paederinae	Staphylinidae	Staphylinoidea	Staphyliniformia	Polyphaga	Coleoptera	Insecta	YES	MS2327	MS2327	6KP4085	100	418	XXXXXXXXXXXXX	COX1
BIOD01355	BMHN	MS184			Tenerus			Korynetinae	Cleridae	Cleroidea	Cucujiformia	Polyphaga	Coleoptera	Insecta	YES	MS184	MS184	6KP488	100	418	XXXXXXXXXXXXX	COX1
BIOD01356	BMHN	CH_Scar39			Deltochilum			Scarabaeinae	Scarabaeidae	Scarabaeoidea	Scarabaeiformia	Polyphaga	Coleoptera	Insecta	YES	CH_Scar39	CH_PITFALL_P5_Adult_762_F10_1721171_Scarabaeidae	6KP2051	100	418	XXXXXXXXXXXXX	COX1
BIOD01357	BMHN	CH_Curc97						Conoderinae	Curculionidae	Curculionoidea	Cucujiformia	Polyphaga	Coleoptera	Insecta	YES	CH_Curc97	CH_MALAISE1_P1_Adult_761_C08_1687209_Curculionidae	6KP2465	100	418	XXXXXXXXXXXXX	COX1
BIOD01358	BMHN	MS825						Cillaeinae	Nitidulidae	Cucujoidea	Cucujiformia	Polyphaga	Coleoptera	Insecta	YES	MS825	MS825	6KP918	100	418	XXXXXXXXXXXXX	COX1
BIOD01359	BMHN	CH_Curc2						Molytinae	Curculionidae	Curculionoidea	Cucujiformia	Polyphaga	Coleoptera	Insecta	YES	CH_Curc2	CH_FIT2_P1_Adult_755_H03_1426997_Curculionidae	6KP1734	100	418	XXXXXXXXXXXXX	COX1
BIOD01360	BMHN	SF_Curc143						Conoderinae	Curculionidae	Curculionoidea	Cucujiformia	Polyphaga	Coleoptera	Insecta	YES	SF_Curc143	SF_MALAISE2_P1_Adult_750_F12_1426598_Curculionidae	6KP4904	100	418	XXXXXXXXXXXXX	COX1
BIOD01361	BMHN	MS2299							Platypodidae	Curculionoidea	Cucujiformia	Polyphaga	Coleoptera	Insecta	YES	MS2299	MS2299	6KP2328	100	418	XXXXXXXXXXXXX	COX1
BIOD01362	BMHN	MS504			Augasmus				Phalacridae	Cucujoidea	Cucujiformia	Polyphaga	Coleoptera	Insecta	YES	MS504	MS504	6KP902	100	418	XXXXXXXXXXXXX	COX1
BIOD01363	BMHN	(INTER_B_5_DEC_2_2_02.0001)_MS2174	Platydracus rufulus		Platydracus	Staphylinina		Staphylininae	Staphylinidae	Staphylinoidea	Staphyliniformia	Polyphaga	Coleoptera	Insecta	YES	INTER_B_5_DEC_2_2_02.0001	IB02-0001	5MSL569	100	418	XXXXXXXXXXXXX	COX1
BIOD01364	BMHN	MS1983						Cillaeinae	Nitidulidae	Cucujoidea	Cucujiformia	Polyphaga	Coleoptera	Insecta	YES	MS1983	MS1983	6KP1613	100	418	XXXXXXXXXXXXX	COX1
BIOD01365	BMHN	SF_Cory4							Corylophidae	Coccinelloidea	Cucujiformia	Polyphaga	Coleoptera	Insecta	YES	SF_Cory4	SF_MALAISE1_P6_Adult_751_E10_1426488_Corylophidae	6KP6613	100	418	XXXXXXXXXXXXX	COX1
BIOD01366	BMHN	MS183			Monolepta		Luperini	Galerucinae	Chrysomelidae	Chrysomeloidea	Cucujiformia	Polyphaga	Coleoptera	Insecta	YES	MS183	MS183	6KP506	100	418	XXXXXXXXXXXXX	COX1
BIOD01367	BMHN	CH_Staph32						Staphylininae	Staphylinidae	Staphylinoidea	Staphyliniformia	Polyphaga	Coleoptera	Insecta	YES	CH_Staph32	CH_FIT1_P1_Adult_757_C05_1427131_Staphylinidae	6KP3096	100	418	XXXXXXXXXXXXX	COX1
BIOD01368	BMHN							Agrypninae	Elateridae	Elateroidea	Elateriformia	Polyphaga	Coleoptera	Insecta	NO						XXXXXXXXXXXXX	COX1
BIOD01369	BMHN	SF_Curc141						Conoderinae	Curculionidae	Curculionoidea	Cucujiformia	Polyphaga	Coleoptera	Insecta	YES	SF_Curc141	SF_MALAISE2_P1_Adult_750_F07_1426593_Curculionidae	6KP10431	100	418	XXXXXXXXXXXXX	COX1
BIOD01370	BMHN	MS2426						Leiodinae	Leiodidae	Staphylinoidea	Staphyliniformia	Polyphaga	Coleoptera	Insecta	YES	MS2426	MS2426	6KP3546	100	418	XXXXXXXXXXXXX	COX1
BIOD01371	BMHN	MS2305						Cillaeinae	Nitidulidae	Cucujoidea	Cucujiformia	Polyphaga	Coleoptera	Insecta	YES	MS2305	MS2305	6KP2447	100	418	XXXXXXXXXXXXX	COX1
BIOD01372	BMHN	(INTER_B_5_DEC_2_2_02.0010)_MS2219						Aleocharinae	Staphylinidae	Staphylinoidea	Staphyliniformia	Polyphaga	Coleoptera	Insecta	YES	INTER_B_5_DEC_2_2_02.0010	IB02-0010	5MSL718	100	418	XXXXXXXXXXXXX	COX1
BIOD01373	BMHN	SF_Curc194			Gymnognathus				Anthribidae	Curculionoidea	Cucujiformia	Polyphaga	Coleoptera	Insecta	YES	SF_Curc194	SF_MALAISE2_P1_Adult_754_F08_1426882_Curculionidae	6KP2797	100	418	XXXXXXXXXXXXX	COX1
BIOD01374	BMHN	(MS2511)_MS510			Augasmus				Phalacridae	Cucujoidea	Cucujiformia	Polyphaga	Coleoptera	Insecta	YES	MS2511	MS2511	6KP1012	100	418	XXXXXXXXXXXXX	COX1
BIOD01375	BMHN	SF_Chrys134				Diabroticina		Galerucinae	Chrysomelidae	Chrysomeloidea	Cucujiformia	Polyphaga	Coleoptera	Insecta	YES	SF_Chrys134	SF_MALAISE2_P7_Adult_764_F01_1721354_Chrysomelidae	6KP4055	100	418	XXXXXXXXXXXXX	COX1
BIOD01376	BMHN	SF_Chrys139						Galerucinae	Chrysomelidae	Chrysomeloidea	Cucujiformia	Polyphaga	Coleoptera	Insecta	YES	SF_Chrys139	SF_FIT1_P7_Adult_764_H02_1721379_Chrysomelidae	6KP4514	100	418	XX-XXXXXXXXXX	COX1
BIOD01377	BMHN	MS281						Galerucinae	Chrysomelidae	Chrysomeloidea	Cucujiformia	Polyphaga	Coleoptera	Insecta	YES	MS281	MS281	6KP559	100	418	XXXXXXXXXXXXX	COX1
BIOD01378	BMHN	MS68							Endomychidae	Coccinelloidea	Cucujiformia	Polyphaga	Coleoptera	Insecta	YES	MS68	MS68	6KP1213	100	418	XXXXXXXXXXXXX	COX1
BIOD01379	BMHN	MS913							Lycidae	Elateroidea	Elateriformia	Polyphaga	Coleoptera	Insecta	YES	MS913	MS913	6KP235	100	418	XXXXXXXXXXXXX	COX1
BIOD01380	BMHN	(NA)_FG_135							Limnichidae	Byrrhoidea	Elateriformia	Polyphaga	Coleoptera	Insecta	YES	NA	FG_LL_P4_Adult_733_F05_1425809_Liminchidae	6KP3082	100	418	XXXXXXXXXXXXX	COX1
BIOD01381	BMHN	MS1489			Philonthus	Philonthina		Staphylininae	Staphylinidae	Staphylinoidea	Staphyliniformia	Polyphaga	Coleoptera	Insecta	YES	MS1489	MS1489	6KP1096	100	418	XXXXXXXXXXXXX	COX1
BIOD01382	BMHN	SF_Mord68						Mordellinae	Mordellidae	Tenebrionoidea	Cucujiformia	Polyphaga	Coleoptera	Insecta	YES	SF_Mord68	SF_MALAISE2_P7_Adult_765_A11_1721400_Mordellidae	6KP988	100	418	XXXXXXXXXXXXX	COX1
BIOD01383	BMHN	MS66						Melasinae	Eucnemidae	Elateroidea	Elateriformia	Polyphaga	Coleoptera	Insecta	YES	MS66	MS66	6KP749	100	418	XXXXXXXXXXXXX	COX1
BIOD01384	BMHN	(MS1479)_MS1480						Staphylininae	Staphylinidae	Staphylinoidea	Staphyliniformia	Polyphaga	Coleoptera	Insecta	YES	MS1479	MS1479	6KP1491	100	418	XXXXXXXXXXXXX	COX1
BIOD01385	BMHN	MS1434							Curculionidae	Curculionoidea	Cucujiformia	Polyphaga	Coleoptera	Insecta	YES	MS1434	MS1434	6KP151	100	418	XXXXXXXXXXXXX	COX1
BIOD01386	BMHN	(MS1946)_MS1470			Hesperus	Philonthina		Staphylininae	Staphylinidae	Staphylinoidea	Staphyliniformia	Polyphaga	Coleoptera	Insecta	YES	MS1946	MS1946	6KP15	100	418	XXXXXXXXXXXXX	COX1
BIOD01387	BMHN	MS2492							Corylophidae	Coccinelloidea	Cucujiformia	Polyphaga	Coleoptera	Insecta	YES	MS2492	MS2492	6KP2257	100	418	XXXXXXXXXXXXX	COX1
BIOD01388	BMHN	MS2750			Taxiplagus	Philonthina		Staphylininae	Staphylinidae	Staphylinoidea	Staphyliniformia	Polyphaga	Coleoptera	Insecta	YES	MS2750	MS2750	6KP242	100	418	XXXXXXXXXXXXX	COX1
BIOD01389	BMHN	SF_Myc3							Biphyllidae	Cleroidea	Cucujiformia	Polyphaga	Coleoptera	Insecta	YES	SF_Myc3	SF_FIT1_P6_Adult_749_F07_1426400_Mycetophagidae	6KP4683	100	418	XXXXXXXXXXXXX	COX1
BIOD01390	BMHN	(INTER_C_9_Dec_0701.0013)_MS695						Conoderinae	Curculionidae	Curculionoidea	Cucujiformia	Polyphaga	Coleoptera	Insecta	YES	INTER_C_9_Dec_0701.0013	ICD-0701-0013	6MSL6524	100	418	XXXXXXXXXXXXX	COX1
BIOD01391	BMHN	(MS1415)_MS35					Sericini	Sericinae	Scarabaeidae	Scarabaeoidea	Scarabaeiformia	Polyphaga	Coleoptera	Insecta	YES	MS1415	MS1415	6KP245	100	418	XXXXXXXXXXXXX	COX1
BIOD01392	BMHN	MS247							Aderidae	Tenebrionoidea	Cucujiformia	Polyphaga	Coleoptera	Insecta	YES	MS247	MS247	6KP2161	100	418	XXXXXXXXXXXXX	COX1
BIOD01393	BMHN	MS399						Mordellinae	Mordellidae	Tenebrionoidea	Cucujiformia	Polyphaga	Coleoptera	Insecta	YES	MS399	MS399	6KP1222	100	418	XXXXXXXXXXXXX	COX1
BIOD01394	BMHN	SF_Chrys17						Eumolpinae	Chrysomelidae	Chrysomeloidea	Cucujiformia	Polyphaga	Coleoptera	Insecta	YES	SF_Chrys17	SF_MALAISE2_P5_Adult_751_F07_1426497_Chrysomelidae	6KP4879	100	418	XXXXXXXXXXXXX	COX1
BIOD01395	BMHN	MS61						Galerucinae	Chrysomelidae	Chrysomeloidea	Cucujiformia	Polyphaga	Coleoptera	Insecta	YES	MS61	MS61	6KP270	100	418	XXXXXXXXXXXXX	COX1
BIOD01396	BMHN	MS716							Anthribidae	Curculionoidea	Cucujiformia	Polyphaga	Coleoptera	Insecta	YES	MS716	MS716	6KP1551	100	418	XXXXXXXXXXXXX	COX1
BIOD01397	BMHN	SF_Staph51						Staphylininae	Staphylinidae	Staphylinoidea	Staphyliniformia	Polyphaga	Coleoptera	Insecta	YES	SF_Staph51	SF_FIT1_P5_Adult_746_B10_1426067_Staphylinidae	6KP1834	100	418	XXXXXXXXXXXXX	COX1
BIOD01398	BMHN	MS67			Agrilus			Agrilinae	Buprestidae	Buprestoidea	Elateriformia	Polyphaga	Coleoptera	Insecta	YES	MS67	MS67	6KP591	100	418	XXXXXXXXXXXXX	COX1
BIOD01399	BMHN	CH_Curc153							Ciidae	Tenebrionoidea	Cucujiformia	Polyphaga	Coleoptera	Insecta	YES	CH_Curc153	CH_FIT1_P1_Adult_763_C01_1721222_Curculionidae_Scolytinae	6KP2512	100	418	XXXXXXXXXXXXX	COX1
BIOD01400	BMHN	SF_Mord17						Mordellinae	Mordellidae	Tenebrionoidea	Cucujiformia	Polyphaga	Coleoptera	Insecta	YES	SF_Mord17	SF_MALAISE1_P7_Adult_750_D01_1426563_Mordellidae	6KP1960	100	418	XXXXXXXXXXXXX	COX1
BIOD01401	BMHN	CH_UNK49							Phalacridae	Cucujoidea	Cucujiformia	Polyphaga	Coleoptera	Insecta	YES	CH_UNK49	CH_MALAISE2_P1_Adult_761_F05_1687242_Unknown	6KP3073	100	418	XXXXXXXXXXXXX	COX1
BIOD01402	BMHN	MS2417						Colydiinae	Zopheridae	Tenebrionoidea	Cucujiformia	Polyphaga	Coleoptera	Insecta	YES	MS2417	MS2417	6KP3059	100	418	XXXXXXXXXXXXX	COX1
BIOD01403	BMHN	MS966			Myrmecoptinus			Ptininae	Ptinidae	Bostrichoidea	Bostrichiformia	Polyphaga	Coleoptera	Insecta	YES	MS966	MS966	6KP1801	100	418	XXXXXXXXXXXXX	COX1
BIOD01404	BMHN	MS826					Leiochrinini	Diaperinae	Tenebrionidae	Tenebrionoidea	Cucujiformia	Polyphaga	Coleoptera	Insecta	YES	MS826	MS826	6KP904	100	418	XXXXXXXXXXXXX	COX1
BIOD01405	BMHN	MS1836							Endomychidae	Coccinelloidea	Cucujiformia	Polyphaga	Coleoptera	Insecta	YES	MS1836	MS1836	6KP670	100	418	XXXXXXXXXXXXX	COX1
BIOD01406	BMHN	MS301						Galerucinae	Chrysomelidae	Chrysomeloidea	Cucujiformia	Polyphaga	Coleoptera	Insecta	YES	MS301	MS301	6KP1690	100	418	XXXXXXXXXXXXX	COX1
BIOD01407	BMHN	MS681				Clerina	Clerini	Clerinae	Cleridae	Cleroidea	Cucujiformia	Polyphaga	Coleoptera	Insecta	YES	MS681	MS681	6KP1672	100	418	XXXXXXXXXXXXX	COX1
BIOD01408	BMHN	CH_Curc19						Scolytinae	Curculionidae	Curculionoidea	Cucujiformia	Polyphaga	Coleoptera	Insecta	YES	CH_Curc19	CH_FIT2_P5_Adult_756_F09_1427075_Curculionidae_Scolytinae	6KP3157	100	418	XXXXXXXXXXXXX	COX1
BIOD01409	BMHN	SF_Mord12						Mordellinae	Mordellidae	Tenebrionoidea	Cucujiformia	Polyphaga	Coleoptera	Insecta	YES	SF_Mord12	SF_MALAISE2_P1_Adult_751_H04_1426518_Mordellidae	6KP5426	100	418	XXXXXXXXXXXXX	COX1
BIOD01410	BMHN	MS928			Aulacophora			Galerucinae	Chrysomelidae	Chrysomeloidea	Cucujiformia	Polyphaga	Coleoptera	Insecta	YES	MS928	MS928	6KP394	100	418	XXXXXXXXXXXXX	COX1
BIOD01411	BMHN	MS2233						Histerinae	Histeridae	Histeroidea	Staphyliniformia	Polyphaga	Coleoptera	Insecta	YES	MS2233	MS2233	6KP2293	100	418	XXXXXXXXXXXXX	COX1
BIOD01412	BMHN	MS1444			Eccoptopterus			Scolytinae	Curculionidae	Curculionoidea	Cucujiformia	Polyphaga	Coleoptera	Insecta	YES	MS1444	MS1444	6KP309	100	418	XXXXXXXXXXXXX	COX1
BIOD01413	BMHN	CH_Lei5							Phalacridae	Cucujoidea	Cucujiformia	Polyphaga	Coleoptera	Insecta	YES	CH_Lei5	CH_FIT1_P1_Adult_757_B02_1427116_Leiodidae	6KP7495	100	418	XXXXXXXXXXXXX	COX1
BIOD01414	BMHN	MS2003						Cillaeinae	Nitidulidae	Cucujoidea	Cucujiformia	Polyphaga	Coleoptera	Insecta	YES	MS2003	MS2003	6KP4050	100	418	XXXXXXXXXXXXX	COX1
BIOD01415	BMHN	MS726						Mordellinae	Mordellidae	Tenebrionoidea	Cucujiformia	Polyphaga	Coleoptera	Insecta	YES	MS726	MS726	6KP1567	100	418	XXXXXXXXXXXXX	COX1
BIOD01416	BMHN	MS2418						Cholevinae	Leiodidae	Staphylinoidea	Staphyliniformia	Polyphaga	Coleoptera	Insecta	YES	MS2418	MS2418	6KP3741	100	418	XXXXXXXXXXXXX	COX1
BIOD01417	BMHN	MS270			Maltypus			Malthininae	Cantharidae	Elateroidea	Elateriformia	Polyphaga	Coleoptera	Insecta	YES	MS270	MS270	6KP1245	100	418	XXXXXXXXXXXXX	COX1
BIOD01418	BMHN	(NA)_SF_Curc316							Curculionidae	Curculionoidea	Cucujiformia	Polyphaga	Coleoptera	Insecta	YES	NA	SF_MALAISE2_P1_Adult_767_B11_1721604_Curculionidae	6KP353	100	418	XXXXXXXXXXXXX	COX1
BIOD01419	BMHN	SF_Chrys28			Colaspis			Eumolpinae	Chrysomelidae	Chrysomeloidea	Cucujiformia	Polyphaga	Coleoptera	Insecta	YES	SF_Chrys28	SF_MALAISE1_P7_Adult_750_C05_1426555_Chrysomelidae	6KP4111	100	418	XXXXXXXXXXXXX	COX1
BIOD01420	BMHN	SF_Chrys92						Galerucinae	Chrysomelidae	Chrysomeloidea	Cucujiformia	Polyphaga	Coleoptera	Insecta	YES	SF_Chrys92	SF_YPT_PNA_Adult_753_E07_1426773_Chrysomelidae	6KP6876	100	418	XXXXXXXXXXXXX	COX1
BIOD01421	BMHN	SF_Ceram18						Lamiinae	Cerambycidae	Chrysomeloidea	Cucujiformia	Polyphaga	Coleoptera	Insecta	YES	SF_Ceram18	SF_SLAM2_P1_Adult_755_G08_1426990_Cerambycidae	6KP2169	100	418	XXXXXXXXXXXXX	COX1
BIOD01422	BMHN	MS2654						Oxytelinae	Staphylinidae	Staphylinoidea	Staphyliniformia	Polyphaga	Coleoptera	Insecta	YES	MS2654	MS2654	6KP482	100	418	XXXXXXXXXXXXX	COX1
BIOD01423	BMHN	MS2284						Histerinae	Histeridae	Histeroidea	Staphyliniformia	Polyphaga	Coleoptera	Insecta	YES	MS2284	MS2284	6KP3581	100	418	XXXXXXXXXXXXX	COX1
BIOD01424	BMHN	MS630			Glenea			Lamiinae	Cerambycidae	Chrysomeloidea	Cucujiformia	Polyphaga	Coleoptera	Insecta	YES	MS630	MS630	6KP613	100	418	XXXXXXXXXXXXX	COX1
BIOD01425	BMHN	MS1340						Leiodinae	Leiodidae	Staphylinoidea	Staphyliniformia	Polyphaga	Coleoptera	Insecta	YES	MS1340	MS1340	6KP1560	100	418	XXXXXXXXXXXX-	COX1
BIOD01426	BMHN	MS108						Lamiinae	Cerambycidae	Chrysomeloidea	Cucujiformia	Polyphaga	Coleoptera	Insecta	YES	MS108	MS108	6KP583	100	418	XXXXXXXXXXXXX	COX1
BIOD01427	BMHN	MS2103						Proteininae	Staphylinidae	Staphylinoidea	Staphyliniformia	Polyphaga	Coleoptera	Insecta	YES	MS2103	MS2103	6KP2407	100	418	XXXXXXXXXXXXX	COX1
BIOD01429	BMHN	MS1766							Clambidae	Scirtoidea	Elateriformia	Polyphaga	Coleoptera	Insecta	YES	MS1766	MS1766	6KP1914	100	418	XXXXXXXXXXXXX	COX1
BIOD01430	BMHN	MS1745						Scolytinae	Curculionidae	Curculionoidea	Cucujiformia	Polyphaga	Coleoptera	Insecta	YES	MS1745	MS1745	6KP2029	100	418	XXXXXXXXXXXXX	COX1
BIOD01431	BMHN	MS633			Glenea			Lamiinae	Cerambycidae	Chrysomeloidea	Cucujiformia	Polyphaga	Coleoptera	Insecta	YES	MS633	MS633	6KP888	100	418	XXXXXXXXXXXXX	COX1
BIOD01432	BMHN	MS2022							Platypodidae	Curculionoidea	Cucujiformia	Polyphaga	Coleoptera	Insecta	YES	MS2022	MS2022	6KP1669	100	418	XXXXXXXXXXXXX	COX1
BIOD01433	BMHN	SF_Curc218						Molytinae	Curculionidae	Curculionoidea	Cucujiformia	Polyphaga	Coleoptera	Insecta	YES	SF_Curc218	SF_SLAM2_P1_Adult_755_E10_1426968_Curculionidae	6KP3758	100	418	XXXXXXXXXXXXX	COX1
BIOD01434	BMHN	CH_UNK15							Scirtidae	Scirtoidea	Elateriformia	Polyphaga	Coleoptera	Insecta	YES	CH_UNK15	CH_FIT1_P1_Adult_758_H01_1427283_Unknown	6KP2048	100	418	XXXXXXXXXXXXX	COX1
BIOD01435	BMHN	SF_Curc269						Conoderinae	Curculionidae	Curculionoidea	Cucujiformia	Polyphaga	Coleoptera	Insecta	YES	SF_Curc269	SF_MALAISE1_P5_Adult_765_C01_1721414_Curculionidae	6KP1026	100	418	XXXXXXXXXXXXX	COX1
BIOD01436	BMHN							Pselaphinae	Staphylinidae	Staphylinoidea	Staphyliniformia	Polyphaga	Coleoptera	Insecta	NO						XXXXXXXXXXXXX	COX1
BIOD01437	BMHN	MS2540						Tachyporinae	Staphylinidae	Staphylinoidea	Staphyliniformia	Polyphaga	Coleoptera	Insecta	YES	MS2540	MS2540	6KP3415	100	418	XXXXXXXXXXXXX	COX1
BIOD01438	BMHN	SF_UNK123					Tritomini	Erotylinae	Erotylidae	Cucujoidea	Cucujiformia	Polyphaga	Coleoptera	Insecta	YES	SF_UNK123	SF_FIT1_P1_Adult_765_H01_1721474_Unknown	6KP2847	100	418	XXXXXXXXXXXXX	COX1
BIOD01439	BMHN	MS1666						Aleocharinae	Staphylinidae	Staphylinoidea	Staphyliniformia	Polyphaga	Coleoptera	Insecta	YES	MS1666	MS1666	6KP2000	100	418	XXXXXXXXXXXXX	COX1
BIOD01440	BMHN	MS154	Carponinus bispilotus		Carponinus		Curculionini	Curculioninae	Curculionidae	Curculionoidea	Cucujiformia	Polyphaga	Coleoptera	Insecta	YES	MS154	MS154	6KP1130	100	418	XXXXXXXXXXXXX	COX1
BIOD01441	BMHN	MS2004						Cillaeinae	Nitidulidae	Cucujoidea	Cucujiformia	Polyphaga	Coleoptera	Insecta	YES	MS2004	MS2004	6KP3342	100	418	XXXXXXXXXXXXX	COX1
BIOD01442	BMHN	SF_Lang3						Languriinae	Erotylidae	Cucujoidea	Cucujiformia	Polyphaga	Coleoptera	Insecta	YES	SF_Lang3	SF_MALAISE2_P1_Adult_755_A07_1426917_Languridae	6KP3224	100	418	XXXXXXXXXXXXX	COX1
BIOD01443	BMHN	MS782						Silvaninae	Silvanidae	Cucujoidea	Cucujiformia	Polyphaga	Coleoptera	Insecta	YES	MS782	MS782	6KP1895	100	418	XXXXXXXXXXXXX	COX1
BIOD01444	BMHN	(MS2072)_MS1746						Leiodinae	Leiodidae	Staphylinoidea	Staphyliniformia	Polyphaga	Coleoptera	Insecta	YES	MS2072	MS2072	6KP1137	100	418	XXXXXXXXXXXX-	COX1
BIOD01446	BMHN	CH_Curc127			Anchonus			Molytinae	Curculionidae	Curculionoidea	Cucujiformia	Polyphaga	Coleoptera	Insecta	YES	CH_Curc127	CH_LL_P7_Adult_762_D10_1721147_Curculionidae	6KP2736	100	418	XXXXXXXXXXXXX	COX1
BIOD01447	BMHN	SF_Staph144						Staphylininae	Staphylinidae	Staphylinoidea	Staphyliniformia	Polyphaga	Coleoptera	Insecta	YES	SF_Staph144	SF_FIT2_P6_Adult_764_H07_1721384_Staphylinidae	6KP3879	100	418	XXXXXXXXXXXXX	COX1
BIOD01448	BMHN	SF_Nit22						Cillaeinae	Nitidulidae	Cucujoidea	Cucujiformia	Polyphaga	Coleoptera	Insecta	YES	SF_Nit22	SF_FIT2_P1_Adult_751_D01_1426467_Nitidulidae	6KP181388	100	418	XXXXXXXXXXXXX	COX1
BIOD01449	BMHN	SF_Curc130						Baridinae	Curculionidae	Curculionoidea	Cucujiformia	Polyphaga	Coleoptera	Insecta	YES	SF_Curc130	SF_MALAISE1_P1_Adult_750_B03_1426541_Curculionidae	6KP4789	100	418	XXXXXXXXXXXXX	COX1
BIOD01450	BMHN	(Tube01Plate07-03.0002)_MS1404						Scolytinae	Curculionidae	Curculionoidea	Cucujiformia	Polyphaga	Coleoptera	Insecta	YES	Tube01Plate07-03.0002	Tube01Plate07-03_0002	MSL10224	100	418	XXXXXXXXXXXXX	COX1
BIOD01451	BMHN	MS295			Dactylispa		Hispini	Cassidinae	Chrysomelidae	Chrysomeloidea	Cucujiformia	Polyphaga	Coleoptera	Insecta	YES	MS295	MS295	6KP141	100	418	XXXXXXXXXXXXX	COX1
BIOD01452	BMHN	MS1756						Leiodinae	Leiodidae	Staphylinoidea	Staphyliniformia	Polyphaga	Coleoptera	Insecta	YES	MS1756	MS1756	6KP2271	100	418	XXXXXXXXXXXX-	COX1
BIOD01453	BMHN	SF_Curc61						Cryptorhynchinae	Curculionidae	Curculionoidea	Cucujiformia	Polyphaga	Coleoptera	Insecta	YES	SF_Curc61	SF_FIT1_P5_Adult_746_B06_1426063_Curculionidae	6KP3035	100	418	XXXXXXXXXXXXX	COX1
BIOD01454	BMHN	CH_Cory1							Corylophidae	Coccinelloidea	Cucujiformia	Polyphaga	Coleoptera	Insecta	YES	CH_Cory1	CH_SLAM1_P1_Adult_760_D07_1687124_Corylophidae	6KP3523	100	418	XXXXXXXXXXXXX	COX1
BIOD01455	BMHN	MS517						Mordellinae	Mordellidae	Tenebrionoidea	Cucujiformia	Polyphaga	Coleoptera	Insecta	YES	MS517	MS517	6KP1978	100	418	XXXXXXXXXXXXX	COX1
BIOD01456	BMHN	MS409			Eucyrtus		Leiochrinini	Diaperinae	Tenebrionidae	Tenebrionoidea	Cucujiformia	Polyphaga	Coleoptera	Insecta	YES	MS409	MS409	6KP1041	100	418	XXXXXXXXXXXXX	COX1
BIOD01457	BMHN	CH_Mord7						Mordellinae	Mordellidae	Tenebrionoidea	Cucujiformia	Polyphaga	Coleoptera	Insecta	YES	CH_Mord7	CH_FIT1_P1_Adult_758_E03_1427249_Mordellidae	6KP2071	100	418	XXXXXXXXXXXXX	COX1
BIOD01458	BMHN	MS1761							Endomychidae	Coccinelloidea	Cucujiformia	Polyphaga	Coleoptera	Insecta	YES	MS1761	MS1761	6KP1377	100	418	XXXXXXXXXXXXX	COX1
BIOD01459	BMHN	MS796						Cryptophilinae	Erotylidae	Cucujoidea	Cucujiformia	Polyphaga	Coleoptera	Insecta	YES	MS796	MS796	6KP2078	100	418	XXXXXXXXXXXXX	COX1
BIOD01461	BMHN	SF_Staph135						Staphylininae	Staphylinidae	Staphylinoidea	Staphyliniformia	Polyphaga	Coleoptera	Insecta	YES	SF_Staph135	SF_LL_P1_Adult_759_D10_1687031_Staphylinidae	6KP3409	100	418	XXXXXXXXXXXXX	COX1
BIOD01462	BMHN	SF_Curc168							Curculionidae	Curculionoidea	Cucujiformia	Polyphaga	Coleoptera	Insecta	YES	SF_Curc168	SF_YPT_PNA_Adult_753_D01_1426755_Curculionidae	6KP11441	100	418	XXXXXXXXXXXXX	COX1
BIOD01463	BMHN	CH_Hyb1			Astaenomoechus			Ceratocanthinae	Hybosoridae	Scarabaeoidea	Scarabaeiformia	Polyphaga	Coleoptera	Insecta	YES	CH_Hyb1	CH_LL_P7_Adult_762_F01_1721162_Hybosoridae_Ceratocanthinae	6KP2273	100	418	XXXXXXXXXXXXX	COX1
BIOD01464	BMHN	CH_Hist19						Haeteriinae	Histeridae	Histeroidea	Staphyliniformia	Polyphaga	Coleoptera	Insecta	YES	CH_Hist19	CH_FIT1_P1_Adult_757_C01_1427127_Histeridae	6KP3975	100	418	XXXXXXXXXXXXX	COX1
BIOD01465	BMHN	MS1431					Gonophorini	Cassidinae	Chrysomelidae	Chrysomeloidea	Cucujiformia	Polyphaga	Coleoptera	Insecta	YES	MS1431	MS1431	6KP569	100	418	XXXXXXXXXXXXX	COX1
BIOD01466	BMHN	CH_Staph41						Osoriinae	Staphylinidae	Staphylinoidea	Staphyliniformia	Polyphaga	Coleoptera	Insecta	YES	CH_Staph41	CH_FIT2_P7_Adult_757_F11_1427173_Staphylinidae	6KP4462	100	418	XXXXXXXXXXXXX	COX1
BIOD01468	BMHN	CH_Hist16						Histerinae	Histeridae	Histeroidea	Staphyliniformia	Polyphaga	Coleoptera	Insecta	YES	CH_Hist16	CH_FIT1_P1_Adult_759_B01_1686998_Histeridae	6KP3896	100	418	XXXXXXXXXXXXX	COX1
BIOD01469	BMHN	SF_Elat2							Elateridae	Elateroidea	Elateriformia	Polyphaga	Coleoptera	Insecta	YES	SF_Elat2	SF_FIT1_P6_Adult_749_E05_1426386_Elateridae	6KP3055	100	418	XXXXXXXXXXXXX	COX1
BIOD01470	BMHN	MS164			Tetraphala		Languriini	Languriinae	Erotylidae	Cucujoidea	Cucujiformia	Polyphaga	Coleoptera	Insecta	YES	MS164	MS164	6KP728	100	418	XXXXXXXXXXXX-	COX1
BIOD01471	BMHN	MS949			Monolepta		Luperini	Galerucinae	Chrysomelidae	Chrysomeloidea	Cucujiformia	Polyphaga	Coleoptera	Insecta	YES	MS949	MS949	6KP983	100	418	XXXXXXXXXXXXX	COX1
BIOD01472	BMHN	MS547							Aderidae	Tenebrionoidea	Cucujiformia	Polyphaga	Coleoptera	Insecta	YES	MS547	MS547	6KP2090	100	418	XXXXXXXXXXXXX	COX1
BIOD01473	BMHN	SF_Mord60						Mordellinae	Mordellidae	Tenebrionoidea	Cucujiformia	Polyphaga	Coleoptera	Insecta	YES	SF_Mord60	SF_MALAISE2_P1_Adult_754_H08_1426906_Mordellidae	6KP2770	100	418	XXXXXXXXXXXXX	COX1
BIOD01474	BMHN	(NA)						Leiodinae	Leiodidae	Staphylinoidea	Staphyliniformia	Polyphaga	Coleoptera	Insecta	YES	NA	FG_FIT1_P5_Adult_776_G07_1275033_Leiodidae	6KP1938	100	418	XXXXXXXXXXXXX	COX1
BIOD01475	BMHN	MS1663						Aleocharinae	Staphylinidae	Staphylinoidea	Staphyliniformia	Polyphaga	Coleoptera	Insecta	YES	MS1663	MS1663	6KP1999	99.761	418	XXXXXXXXXXX-X	COX1
BIOD01476	BMHN	SF_Curc14			Penestes			Brachycerinae	Brachyceridae	Curculionoidea	Cucujiformia	Polyphaga	Coleoptera	Insecta	YES	SF_Curc14	SF_FIT1_P7_Adult_747_F02_1426206_Curculionidae	6KP3690	100	418	XXXXXXXXXXX-X	COX1
BIOD01477	BMHN	(INTER_A_27_Nov_4_5_05.0001)_MS2255						Histerinae	Histeridae	Histeroidea	Staphyliniformia	Polyphaga	Coleoptera	Insecta	YES	INTER_A_27_Nov_4_5_05.0001	IAN45-05-0001	5MSL70	100	418	XXXXXXXXXXX-X	COX1
BIOD01478	BMHN	CH_Staph26						Staphylininae	Staphylinidae	Staphylinoidea	Staphyliniformia	Polyphaga	Coleoptera	Insecta	YES	CH_Staph26	CH_FIT1_P1_Adult_757_A08_1427110_Staphylinidae	6KP12266	100	418	XXXXXXXXXXX-X	COX1
BIOD01479	BMHN	SF_Curc139			Eugnamptus			Rhynchitinae	Attelabidae	Curculionoidea	Cucujiformia	Polyphaga	Coleoptera	Insecta	YES	SF_Curc139	SF_MALAISE2_P1_Adult_750_E06_1426580_Curculionidae	6KP4658	100	418	XXXXXXXXXXX-X	COX1
BIOD01480	BMHN	MS1722						Aleocharinae	Staphylinidae	Staphylinoidea	Staphyliniformia	Polyphaga	Coleoptera	Insecta	YES	MS1722	MS1722	6KP3313	100	418	XXXXXXXX----X	COX1
BIOD01481	BMHN	CH_Chrys32						Eumolpinae	Chrysomelidae	Chrysomeloidea	Cucujiformia	Polyphaga	Coleoptera	Insecta	YES	CH_Chrys32	CH_MALAISE2_P1_Adult_768_B11_1721700_Chrysomelidae	6KP587	100	418	XXXXXXXXXX--X	COX1
BIOD01482	BMHN	SF_Scar50						Scarabaeinae	Scarabaeidae	Scarabaeoidea	Scarabaeiformia	Polyphaga	Coleoptera	Insecta	YES	SF_Scar50	SF_FIT1_P1_Adult_766_A12_1721497_Scarabaeidae	6KP1954	100	418	XXXXXXXX----X	COX1
BIOD01483	BMHN	CH_Ten3							Tenebrionidae	Tenebrionoidea	Cucujiformia	Polyphaga	Coleoptera	Insecta	YES	CH_Ten3	CH_FIT1_P5_Adult_756_C02_1427032_Tenebrionidae	6KP4322	100	418	XXXXXXXXX---X	COX1
BIOD01485	BMHN	(P2PT5-1_0005)_P1FIT1Staph52						Scydmaeninae	Staphylinidae	Staphylinoidea	Staphyliniformia	Polyphaga	Coleoptera	Insecta	YES	P2PT5-1_0005	P2PT5-1_0005	6MSL1759	100	418	XXXXXXXX----X	COX1
BIOD01486	BMHN	(NA)_FG_228						Paederinae	Staphylinidae	Staphylinoidea	Staphyliniformia	Polyphaga	Coleoptera	Insecta	YES	NA	FG_LL_P2_Adult_734_D05_1425904_Staphylinidae	6KP1015	100	418	XXXXXXXX----X	COX1
BIOD01487	BMHN	CH_Ero5						Erotylinae	Erotylidae	Cucujoidea	Cucujiformia	Polyphaga	Coleoptera	Insecta	YES	CH_Ero5	CH_MALAISE1_P1_Adult_768_A07_1721684_Erotylidae	6KP1679	100	418	XXXXXXX-----X	COX1
BIOD01488	BMHN	CH_Elat3							Elateridae	Elateroidea	Elateriformia	Polyphaga	Coleoptera	Insecta	YES	CH_Elat3	CH_FIT1_P1_Adult_756_H11_1427101_Elateridae	6KP5395	100	418	XXXXX-------X	COX1
BIOD01489	BMHN	SF_Hist8						Haeteriinae	Histeridae	Histeroidea	Staphyliniformia	Polyphaga	Coleoptera	Insecta	YES	SF_Hist8	SF_FIT1_P1_Adult_747_A03_1426144_Histeridae	6KP5537	100	418	XXXXXXX-----X	COX1
BIOD01490	BMHN	MS690							Lycidae	Elateroidea	Elateriformia	Polyphaga	Coleoptera	Insecta	YES	MS690	MS690	6KP1865	100	418	XXXXXX------X	COX1
BIOD01491	BMHN	MS2116						Pselaphinae	Staphylinidae	Staphylinoidea	Staphyliniformia	Polyphaga	Coleoptera	Insecta	YES	MS2116	MS2116	6KP2376	100	418	XXXXXXX-----X	COX1
BIOD01492	BMHN	SF_Myc5							Biphyllidae	Cleroidea	Cucujiformia	Polyphaga	Coleoptera	Insecta	YES	SF_Myc5	SF_MALAISE1_P1_Adult_755_F08_1426978_Mycetophagidae	6KP3229	100	418	XXXXXXX-----X	COX1
BIOD01493	BMHN	CH_Curc59						Scolytinae	Curculionidae	Curculionoidea	Cucujiformia	Polyphaga	Coleoptera	Insecta	YES	CH_Curc59	CH_FIT1_P1_Adult_758_E08_1427254_Curculionidae	6KP2659	100	418	XXXXXX------X	COX1
BIOD01495	BMHN	(NA)_FG_276						Scolytinae	Curculionidae	Curculionoidea	Cucujiformia	Polyphaga	Coleoptera	Insecta	YES	NA	FG_LL_P3_Adult_734_D11_1425952_Curculionidae_Scolytinae	6KP2335	100	418	XXXXXX------X	COX1
BIOD01496	BMHN	MS872				Philonthina		Staphylininae	Staphylinidae	Staphylinoidea	Staphyliniformia	Polyphaga	Coleoptera	Insecta	YES	MS872	MS872	6KP660	100	418	XXXXXX------X	COX1
BIOD01497	BMHN	(NA)_Teneb12						Diaperinae	Tenebrionidae	Tenebrionoidea	Cucujiformia	Polyphaga	Coleoptera	Insecta	YES	NA	DV_Teneb12	6KP1359	100	418	XXXXXX------X	COX1
BIOD01498	BMHN	SF_Scar18						Rutelinae	Scarabaeidae	Scarabaeoidea	Scarabaeiformia	Polyphaga	Coleoptera	Insecta	YES	SF_Scar18	SF_FIT1_P5_Adult_747_D12_1426192_Scarabaeidae	6KP3359	100	418	XXXXXXX-----X	COX1
BIOD01499	BMHN	MS508			Acylomus				Phalacridae	Cucujoidea	Cucujiformia	Polyphaga	Coleoptera	Insecta	YES	MS508	MS508	6KP1270	100	418	XXXXXX------X	COX1
BIOD01500	BMHN	SF_Staph52						Paederinae	Staphylinidae	Staphylinoidea	Staphyliniformia	Polyphaga	Coleoptera	Insecta	YES	SF_Staph52	SF_FIT1_P5_Adult_746_B12_1426069_Staphylinidae	6KP2366	100	418	XXXXX-------X	COX1
BIOD01501	BMHN	MS2357						Aleocharinae	Staphylinidae	Staphylinoidea	Staphyliniformia	Polyphaga	Coleoptera	Insecta	YES	MS2357	MS2357	6KP7362	100	418	XXXXXXX-----X	COX1
BIOD01502	BMHN	SF_Staph124						Paederinae	Staphylinidae	Staphylinoidea	Staphyliniformia	Polyphaga	Coleoptera	Insecta	YES	SF_Staph124	SF_PITFALL_P1_Adult_755_G03_1426985_Staphylinidae	6KP4362	100	418	XXXXXX------X	COX1
BIOD01503	BMHN	CH_Mord26						Mordellinae	Mordellidae	Tenebrionoidea	Cucujiformia	Polyphaga	Coleoptera	Insecta	YES	CH_Mord26	CH_MALAISE2_P1_Adult_768_B12_1721701_Mordellidae	6KP364	100	418	XXXXXX------X	COX1
BIOD01504	BMHN	CH_Carab20			Axinopalpus	Dromiusina	Lebiini	Lebiinae	Carabidae	Caraboidea		Adephaga	Coleoptera	Insecta	YES	CH_Carab20	CH_MALAISE2_P1_Adult_764_B04_1721309_Carabidae	6KP6105	100	418	XXXXXX------X	COX1
BIOD01505	BMHN	MS1270						Scaphidiinae	Staphylinidae	Staphylinoidea	Staphyliniformia	Polyphaga	Coleoptera	Insecta	YES	MS1270	MS1270	6KP1887	100	418	XXXX--------X	COX1
BIOD01506	BMHN	MS660							Curculionidae	Curculionoidea	Cucujiformia	Polyphaga	Coleoptera	Insecta	YES	MS660	MS660	6KP768	100	418	XXXXXX-------	COX1
BIOD01507	BMHN							Alleculinae	Tenebrionidae	Tenebrionoidea	Cucujiformia	Polyphaga	Coleoptera	Insecta	NO						XXXXXX------X	COX1
BIOD01508	BMHN	CH_Curc151						Cryptorhynchinae	Curculionidae	Curculionoidea	Cucujiformia	Polyphaga	Coleoptera	Insecta	YES	CH_Curc151	CH_FIT1_P1_Adult_763_B01_1721210_Curculionidae	6KP1274	100	418	XXXXXX------X	COX1
BIOD01509	BMHN	(MS402)_MS219						Mordellinae	Mordellidae	Tenebrionoidea	Cucujiformia	Polyphaga	Coleoptera	Insecta	YES	MS402	MS402	6KP461	100	418	XX-XXX------X	COX1
BIOD01510	BMHN	MS1714						Monotominae	Monotomidae	Cucujoidea	Cucujiformia	Polyphaga	Coleoptera	Insecta	YES	MS1714	MS1714	6KP2962	100	418	XXXXXX------X	COX1
BIOD01511	BMHN	(NA)_P3FIT1Staph71						Aleocharinae	Staphylinidae	Staphylinoidea	Staphyliniformia	Polyphaga	Coleoptera	Insecta	YES	NA	FG_FIT1_P3_Adult_777_A06_1274150_Staphylinidae	6KP2137	100	418	XXXXXX------X	COX1
BIOD01512	BMHN	(NA)_P7FIT1Scoly19						Scolytinae	Curculionidae	Curculionoidea	Cucujiformia	Polyphaga	Coleoptera	Insecta	YES	NA	FG_FIT1_P7_Adult_779_H08_1275430_Curculionidae_Scolytinae	6KP3561	100	418	XXXXXX------X	COX1
BIOD01513	BMHN	MS1871						Agrypninae	Elateridae	Elateroidea	Elateriformia	Polyphaga	Coleoptera	Insecta	YES	MS1871	MS1871	6KP5910	100	418	XXXXXX------X	COX1
BIOD01514	BMHN	(NA)_FG_183						Sphaeridiinae	Hydrophilidae	Hydrophiloidea	Staphyliniformia	Polyphaga	Coleoptera	Insecta	YES	NA	FG_LL_P6_Adult_733_E11_1425856_Hydrophilidae	6KP2231	100	418	XXXXXX-------	COX1
BIOD01515	BMHN	SF_Lei24						Leiodinae	Leiodidae	Staphylinoidea	Staphyliniformia	Polyphaga	Coleoptera	Insecta	YES	SF_Lei24	SF_FIT2_P7_Adult_746_F02_1426107_Leiodidae	6KP1407	100	418	XXXXXX-------	COX1
BIOD01516	BMHN	(NA)							Platypodidae	Curculionoidea	Cucujiformia	Polyphaga	Coleoptera	Insecta	YES	NA	FG_FIT1_P7_Adult_779_F12_1275410_Platypodidae	6KP1039	100	418	XXXXXX-------	COX1
BIOD01517	BMHN	(NA)_P2FIT2Staph79						Aleocharinae	Staphylinidae	Staphylinoidea	Staphyliniformia	Polyphaga	Coleoptera	Insecta	YES	NA	FG_FIT2_P2_Adult_772_C07_1274697_Staphylinidae	6KP4359	100	418	XXXXXX-------	COX1
BIOD01519	BMHN	SF_Hyb1			Astaenomoechus			Ceratocanthinae	Hybosoridae	Scarabaeoidea	Scarabaeiformia	Polyphaga	Coleoptera	Insecta	YES	SF_Hyb1	SF_FIT1_P6_Adult_746_B08_1426065_Hybosoridae_Ceratocanthinae	6KP9599	100	418	XXXXX-------X	COX1
BIOD01520	BMHN	MS1702						Aleocharinae	Staphylinidae	Staphylinoidea	Staphyliniformia	Polyphaga	Coleoptera	Insecta	YES	MS1702	MS1702	6KP744	100	418	XXXXXX-------	COX1
BIOD01521	BMHN	MS1568					Megasternini	Sphaeridiinae	Hydrophilidae	Hydrophiloidea	Staphyliniformia	Polyphaga	Coleoptera	Insecta	YES	MS1568	MS1568	6KP3448	100	418	XXXXXX-------	COX1
BIOD01523	BMHN	(NA)_P2FIT2Staph21						Aleocharinae	Staphylinidae	Staphylinoidea	Staphyliniformia	Polyphaga	Coleoptera	Insecta	YES	NA	FG_FIT2_P2_Adult_773_B09_1274639_Staphylinidae	6KP2870	100	418	XXXXXX-------	COX1
BIOD01524	BMHN	MS217						Mordellinae	Mordellidae	Tenebrionoidea	Cucujiformia	Polyphaga	Coleoptera	Insecta	YES	MS217	MS217	6KP3042	100	418	XX-XXX-------	COX1
BIOD01525	BMHN	MS2653						Paederinae	Staphylinidae	Staphylinoidea	Staphyliniformia	Polyphaga	Coleoptera	Insecta	YES	MS2653	MS2653	6KP1383	100	418	XXXXXX-------	COX1
BIOD01526	BMHN	CH_Curc57						Scolytinae	Curculionidae	Curculionoidea	Cucujiformia	Polyphaga	Coleoptera	Insecta	YES	CH_Curc57	CH_FIT1_P1_Adult_758_D07_1427241_Curculionidae	6KP1918	100	418	XXXX--------X	COX1
BIOD01527	BMHN	(MS2040)_MS1610						Aleocharinae	Staphylinidae	Staphylinoidea	Staphyliniformia	Polyphaga	Coleoptera	Insecta	YES	MS2040	MS2040	6KP178	100	418	XXXXXX-------	COX1
BIOD01528	BMHN	MS2120						Sphaeridiinae	Hydrophilidae	Hydrophiloidea	Staphyliniformia	Polyphaga	Coleoptera	Insecta	YES	MS2120	MS2120	6KP1187	100	418	XX----------X	COX1
BIOD01529	BMHN	SF_Ero11						Erotylinae	Erotylidae	Cucujoidea	Cucujiformia	Polyphaga	Coleoptera	Insecta	YES	SF_Ero11	SF_MALAISE2_P1_Adult_766_E04_1721537_Erotylidae	6KP3011	100	418	XXXXXX-------	COX1
BIOD01530	BMHN	MS1132						Leiodinae	Leiodidae	Staphylinoidea	Staphyliniformia	Polyphaga	Coleoptera	Insecta	YES	MS1132	MS1132	6KP3037	100	418	XXXXXX-------	COX1
BIOD01531	BMHN	(Emas_Inter_0402.0004)_MS524			Xyleborinus			Scolytinae	Curculionidae	Curculionoidea	Cucujiformia	Polyphaga	Coleoptera	Insecta	YES	Emas_Inter_0402.0004	EMAS-IN-0402-0004	5MSL103	100	418	XXXXXX-------	COX1
BIOD01532	BMHN	(P6FIT2_8_0027)_P3FIT1Hist13							Histeridae	Histeroidea	Staphyliniformia	Polyphaga	Coleoptera	Insecta	YES	P6FIT2_8_0027	P6FIT2_8_0027	6MSL1599	100	418	XXXXXX-------	COX1
BIOD01533	BMHN	MS1013			Astenus			Paederinae	Staphylinidae	Staphylinoidea	Staphyliniformia	Polyphaga	Coleoptera	Insecta	YES	MS1013	MS1013	6KP3284	100	418	XXXXX--------	COX1
BIOD01534	BMHN	MS1309						Aleocharinae	Staphylinidae	Staphylinoidea	Staphyliniformia	Polyphaga	Coleoptera	Insecta	YES	MS1309	MS1309	6KP1791	100	418	XXXXX--------	COX1
BIOD01535	BMHN	(NA)_P7FIT1Trogos1							Trogossitidae	Cleroidea	Cucujiformia	Polyphaga	Coleoptera	Insecta	YES	NA	FG_FIT1_P7_Adult_779_D05_1275379_Trogossitidae	6KP3384	100	418	XXXX--------X	COX1
BIOD01536	BMHN	MS1799						Scolytinae	Curculionidae	Curculionoidea	Cucujiformia	Polyphaga	Coleoptera	Insecta	YES	MS1799	MS1799	6KP2110	100	418	XXXXX-------X	COX1
BIOD01537	BMHN	CH_Staph175						Osoriinae	Staphylinidae	Staphylinoidea	Staphyliniformia	Polyphaga	Coleoptera	Insecta	YES	CH_Staph175	CH_FIT2_P1_Adult_768_H07_1721768_Staphylinidae	6KP5912	100	418	XXXXX--------	COX1
BIOD01538	BMHN	(NA)						Leiodinae	Leiodidae	Staphylinoidea	Staphyliniformia	Polyphaga	Coleoptera	Insecta	YES	NA	FG_FIT2_P2_Adult_773_E10_1274772_Leiodidae	6KP1076	100	418	XX----------X	COX1
BIOD01539	BMHN	(NA)_P7FIT1Staph42						Paederinae	Staphylinidae	Staphylinoidea	Staphyliniformia	Polyphaga	Coleoptera	Insecta	YES	NA	FG_FIT1_P7_Adult_780_G04_1275510_Staphylinidae	6KP4629	100	418	XXXX--------X	COX1
BIOD01541	BMHN	CH_Chrys30	Omophoita aequinoctialis		Omophoita	Oedionychina	Alticini	Galerucinae	Chrysomelidae	Chrysomeloidea	Cucujiformia	Polyphaga	Coleoptera	Insecta	YES	CH_Chrys30	CH_MALAISE1_P1_Adult_768_A10_1721687_Chrysomelidae	6KP420	100	418	XX----------X	COX1
BIOD01542	BMHN	(CH_Cocc3_Dorsal)_CH_Cocc3						Scymninae	Coccinellidae	Coccinelloidea	Cucujiformia	Polyphaga	Coleoptera	Insecta	YES	CH_Cocc3_Dorsal	CH_MALAISE2_P1_Adult_761_A07_1687184_Coccinellidae	6KP1405	100	418	XXX---------X	COX1
BIOD01543	BMHN	SF_Curc202						Cryptorhynchinae	Curculionidae	Curculionoidea	Cucujiformia	Polyphaga	Coleoptera	Insecta	YES	SF_Curc202	SF_MALAISE2_P1_Adult_755_A05_1426915_Curculionidae	6KP5390	100	418	XX----------X	COX1
BIOD01544	BMHN	(NA)_FG_158						Paederinae	Staphylinidae	Staphylinoidea	Staphyliniformia	Polyphaga	Coleoptera	Insecta	YES	NA	FG_LL_P3_Adult_733_D08_1425831_Staphylinidae	6KP3375	100	418	XX----------X	COX1
BIOD01545	BMHN	CH_UNK104							Phalacridae	Cucujoidea	Cucujiformia	Polyphaga	Coleoptera	Insecta	YES	CH_UNK104	CH_MALAISE2_P1_Adult_768_D10_1721723_Unknown	6KP2649	100	418	XXXX--------X	COX1
BIOD01546	BMHN	(SF_Lei34_Dorsal)_CH_Cocc12							Clambidae	Scirtoidea	Elateriformia	Polyphaga	Coleoptera	Insecta	YES	SF_Lei34_Dorsal	SF_FIT1_P6_Adult_749_E10_1426391_Leiodidae	6KP2215	100	418	XXXX--------X	COX1
BIOD01547	BMHN	(UL)_MS1014							Carabidae	Caraboidea		Adephaga	Coleoptera	Insecta	NO						X-----------X	COX1
BIOD01548	BMHN	(NA)_SF_Curc309						Molytinae	Curculionidae	Curculionoidea	Cucujiformia	Polyphaga	Coleoptera	Insecta	YES	NA	SF_MALAISE2_P1_Adult_766_H10_1721579_Curculionidae	6KP5122	100	418	XX----------X	COX1
BIOD01549	BMHN	CH_UNK99						Sphaeridiinae	Hydrophilidae	Hydrophiloidea	Staphyliniformia	Polyphaga	Coleoptera	Insecta	YES	CH_UNK99	CH_FIT2_P5_Adult_767_H08_1721673_Unknown	6KP1458	100	418	XXXX--------X	COX1
BIOD01550	BMHN	(CH_Lei6_Dorsal)_CH_Lei6							Phalacridae	Cucujoidea	Cucujiformia	Polyphaga	Coleoptera	Insecta	YES	CH_Lei6_Dorsal	CH_MALAISE2_P1_Adult_760_G07_1687160_Leiodidae	6KP2868	100	418	XXXX---------	COX1
BIOD01551	BMHN	(NA)_P1FIT1Staph105						Aleocharinae	Staphylinidae	Staphylinoidea	Staphyliniformia	Polyphaga	Coleoptera	Insecta	YES	NA	FG_LL_P7_Adult_732_H07_1425731_Staphylinidae	6KP1294	99.761	418	XXX----------	COX1
BIOD01552	BMHN	CH_Staph143			Thoracophorus		Thoracophorini	Osoriinae	Staphylinidae	Staphylinoidea	Staphyliniformia	Polyphaga	Coleoptera	Insecta	YES	CH_Staph143	CH_FIT1_P1_Adult_763_B08_1721217_Staphylinidae	6KP8676	100	418	XX-----------	COX1
BIOD01554	BMHN	CH_Curc157							Platypodidae	Curculionoidea	Cucujiformia	Polyphaga	Coleoptera	Insecta	YES	CH_Curc157	CH_FIT1_P1_Adult_763_D05_1721238_Curculionidae_Platypodinae	6KP7905	100	418	XXXXX--------	COX1
BIOD01555	BMHN	MS2486						Aleocharinae	Staphylinidae	Staphylinoidea	Staphyliniformia	Polyphaga	Coleoptera	Insecta	YES	MS2486	MS2486	6KP4816	100	418	XXXX---------	COX1
BIOD01557	BMHN	CH_Lat3							Latridiidae	Coccinelloidea	Cucujiformia	Polyphaga	Coleoptera	Insecta	YES	CH_Lat3	CH_SLAM1_P1_Adult_760_C07_1687112_Unknown	6KP10391	100	418	XXX----------	COX1
BIOD01558	BMHN	(NA)_SF_Curc223						Molytinae	Curculionidae	Curculionoidea	Cucujiformia	Polyphaga	Coleoptera	Insecta	YES	NA	SF_LL1_P6_Adult_758_A01_1427199_Curculionidae	6KP2927	100	418	XXXX---------	COX1
BIOD01559	BMHN	MS1356						Aleocharinae	Staphylinidae	Staphylinoidea	Staphyliniformia	Polyphaga	Coleoptera	Insecta	YES	MS1356	MS1356	6KP3400	100	418	XXXX---------	COX1
BIOD01560	BMHN	(UL)_MS2420							Phalacridae	Cucujoidea	Cucujiformia	Polyphaga	Coleoptera	Insecta	NO						XXXXXXXXXXXXX	COX1
BIOD01561	BMHN	(NA)_41Scoly10						Scolytinae	Curculionidae	Curculionoidea	Cucujiformia	Polyphaga	Coleoptera	Insecta	YES	NA	FG_FIT1_P4_Adult_775_H04_1274456_Curculionidae_Scolytinae	6KP63	100	418	XXXXXXXXXXXXX	COX1
BIOD01562	BMHN	MS62					Phytoeciini	Lamiinae	Cerambycidae	Chrysomeloidea	Cucujiformia	Polyphaga	Coleoptera	Insecta	YES	MS62	MS62	6KP427	100	418	XXXXXXXXXXXXX	COX1
BIOD01563	BMHN	(INTER_C_9_Dec_0402.0001)_MS2593						Aleocharinae	Staphylinidae	Staphylinoidea	Staphyliniformia	Polyphaga	Coleoptera	Insecta	YES	INTER_C_9_Dec_0402.0001	ICD-0402-0001	6MSL10908	100	418	XXXXXXXXXXXXX	COX1
BIOD01564	BMHN	(MS496)_MS267							Corylophidae	Coccinelloidea	Cucujiformia	Polyphaga	Coleoptera	Insecta	YES	MS496	MS496	6KP1114	100	418	XX-XXXXXXXXXX	COX1
BIOD01565	BMHN	CH_Ceram1	Colobothea distincta		Colobothea		Colobotheini	Lamiinae	Cerambycidae	Chrysomeloidea	Cucujiformia	Polyphaga	Coleoptera	Insecta	YES	CH_Ceram1	CH_FIT1_P5_Adult_756_C05_1427035_Cerambycidae	6KP3704	100	418	XXXXXXXXXXXXX	COX1
BIOD01566	BMHN	MS2326			Augasmus				Phalacridae	Cucujoidea	Cucujiformia	Polyphaga	Coleoptera	Insecta	YES	MS2326	MS2326	6KP3156	100	418	XXXXXXXXXXXXX	COX1
BIOD01567	BMHN	CH_Ceram14						Lamiinae	Cerambycidae	Chrysomeloidea	Cucujiformia	Polyphaga	Coleoptera	Insecta	YES	CH_Ceram14	CH_SLAM1_P1_Adult_767_C02_1721607_Cerambycidae	6KP831	100	418	XXXXXXXXXXXXX	COX1
BIOD01568	BMHN	MS447							Ptilodactylidae	Byrrhoidea	Elateriformia	Polyphaga	Coleoptera	Insecta	YES	MS447	MS447	6KP198	100	418	XXXXXXXXXXXXX	COX1
BIOD01569	BMHN	MS279						Galerucinae	Chrysomelidae	Chrysomeloidea	Cucujiformia	Polyphaga	Coleoptera	Insecta	YES	MS279	MS279	6KP876	100	418	XXXXXXXXXXXXX	COX1
BIOD01570	BMHN	CH_Mord17						Mordellinae	Mordellidae	Tenebrionoidea	Cucujiformia	Polyphaga	Coleoptera	Insecta	YES	CH_Mord17	CH_MALAISE2_P1_Adult_761_E02_1687227_Mordellidae	6KP662	100	418	XXXXXXXXXXXXX	COX1
BIOD01571	BMHN	CH_Mord1						Mordellinae	Mordellidae	Tenebrionoidea	Cucujiformia	Polyphaga	Coleoptera	Insecta	YES	CH_Mord1	CH_FIT2_P7_Adult_756_C07_1427037_Mordellidae	6KP154	100	418	XXXXXXXXXXXXX	COX1
BIOD01572	BMHN	MS416					Luperini	Galerucinae	Chrysomelidae	Chrysomeloidea	Cucujiformia	Polyphaga	Coleoptera	Insecta	YES	MS416	MS416	6KP1035	100	418	XXXXXXXXXXXXX	COX1
BIOD01573	BMHN	SF_Euc6						Macraulacinae	Eucnemidae	Elateroidea	Elateriformia	Polyphaga	Coleoptera	Insecta	YES	SF_Euc6	SF_MALAISE2_P1_Adult_750_E02_1426576_Eucnemidae	6KP4494	100	418	XXXXXXXXXXXXX	COX1
BIOD01574	BMHN	MS351							Elateridae	Elateroidea	Elateriformia	Polyphaga	Coleoptera	Insecta	YES	MS351	MS351	6KP1605	100	418	XXXXXXXXXXXXX	COX1
BIOD01575	BMHN	SF_UNK112							Biphyllidae	Cleroidea	Cucujiformia	Polyphaga	Coleoptera	Insecta	YES	SF_UNK112	SF_FIT2_P5_Adult_764_F04_1721357_Unknown	6KP4517	100	418	XXXXXXXXXXXXX	COX1
BIOD01576	BMHN	CH_Carab21	Lebia bivitticollis		Lebia	Lebiina	Lebiini	Lebiinae	Carabidae	Caraboidea		Adephaga	Coleoptera	Insecta	YES	CH_Carab21	CH_SLAM2_P1_Adult_767_E09_1721638_Carabidae	6KP236	100	418	XXXXXXXXXXXXX	COX1
BIOD01577	BMHN	(INTER_A_27_Nov_1_5_0601.0001)_MS2642						Leiodinae	Leiodidae	Staphylinoidea	Staphyliniformia	Polyphaga	Coleoptera	Insecta	YES	INTER_A_27_Nov_1_5_0601.0001	IAN15-0601-0001	5MSL303	100	418	XXXXXXXXXXXXX	COX1
BIOD01578	BMHN	MS435			Saula				Endomychidae	Coccinelloidea	Cucujiformia	Polyphaga	Coleoptera	Insecta	YES	MS435	MS435	6KP734	100	418	XXXXXXXXXXXXX	COX1
BIOD01579	BMHN	SF_Ptilo3							Ptilodactylidae	Byrrhoidea	Elateriformia	Polyphaga	Coleoptera	Insecta	YES	SF_Ptilo3	SF_MALAISE2_P5_Adult_751_F03_1426493_Ptilodactylidae	6KP30317	100	418	XXXXXXXXXXXXX	COX1
BIOD01580	BMHN	SF_Curc301			Eugnamptus			Rhynchitinae	Attelabidae	Curculionoidea	Cucujiformia	Polyphaga	Coleoptera	Insecta	YES	SF_Curc301	SF_MALAISE1_P1_Adult_766_G02_1721559_Curculionidae	6KP1961	100	418	XXXXXXXXXXXXX	COX1
BIOD01581	BMHN	MS25							Scirtidae	Scirtoidea	Elateriformia	Polyphaga	Coleoptera	Insecta	YES	MS25	MS25	6KP585	100	418	XXXXXXXXXXXXX	COX1
BIOD01582	BMHN	SF_Lei23						Cholevinae	Leiodidae	Staphylinoidea	Staphyliniformia	Polyphaga	Coleoptera	Insecta	YES	SF_Lei23	SF_FIT1_P5_Adult_746_D01_1426082_Leiodidae	6KP3336	100	418	XXXXXXXXXXXXX	COX1
BIOD01583	BMHN	MS1416						Stenochiinae	Tenebrionidae	Tenebrionoidea	Cucujiformia	Polyphaga	Coleoptera	Insecta	YES	MS1416	MS1416	6KP71	100	418	XXXXXXXXXXXXX	COX1
BIOD01584	BMHN	MS2738			Belionota			Buprestinae	Buprestidae	Buprestoidea	Elateriformia	Polyphaga	Coleoptera	Insecta	YES	MS2738	MS2738	6KP211	100	418	XXXXXXXXXXXXX	COX1
BIOD01585	BMHN	MS2638							Eucinetidae	Scirtoidea	Elateriformia	Polyphaga	Coleoptera	Insecta	YES	MS2638	MS2638	6KP631	100	418	XXXXXXXXXXXXX	COX1
BIOD01586	BMHN	CH_Ero3						Erotylinae	Erotylidae	Cucujoidea	Cucujiformia	Polyphaga	Coleoptera	Insecta	YES	CH_Ero3	CH_SLAM1_P1_Adult_760_C09_1687114_Erotylidae	6KP487	100	418	XXXXXXXXXXXXX	COX1
BIOD01587	BMHN	SF_UNK113							Oedemeridae	Tenebrionoidea	Cucujiformia	Polyphaga	Coleoptera	Insecta	YES	SF_UNK113	SF_MALAISE2_P7_Adult_764_F11_1721364_Unknown	6KP3986	100	418	XXXXXXXXXXXXX	COX1
BIOD01588	BMHN	SF_Curc201						Cryptorhynchinae	Curculionidae	Curculionoidea	Cucujiformia	Polyphaga	Coleoptera	Insecta	YES	SF_Curc201	SF_MALAISE2_P1_Adult_755_A04_1426914_Curculionidae	6KP3973	100	418	XXXXXXXXXXXXX	COX1
BIOD01589	BMHN	MS2067						Paederinae	Staphylinidae	Staphylinoidea	Staphyliniformia	Polyphaga	Coleoptera	Insecta	YES	MS2067	MS2067	6KP1474	100	418	XXXXXXXXXXXXX	COX1
BIOD01590	BMHN	MS2645						Scaphidiinae	Staphylinidae	Staphylinoidea	Staphyliniformia	Polyphaga	Coleoptera	Insecta	YES	MS2645	MS2645	6KP459	100	418	XXXXXXXXXXXXX	COX1
BIOD01591	BMHN	MS831			Abrimoides			Conoderinae	Curculionidae	Curculionoidea	Cucujiformia	Polyphaga	Coleoptera	Insecta	YES	MS831	MS831	6KP1290	100	418	XXXXXXXXXXXXX	COX1
BIOD01592	BMHN	MS336						Languriinae	Erotylidae	Cucujoidea	Cucujiformia	Polyphaga	Coleoptera	Insecta	YES	MS336	MS336	6KP443	100	418	XXXXXXXXXXXXX	COX1
BIOD01593	BMHN	MS2603						Cillaeinae	Nitidulidae	Cucujoidea	Cucujiformia	Polyphaga	Coleoptera	Insecta	YES	MS2603	MS2603	6KP806	100	418	XXXXXXXXXXXXX	COX1
BIOD01594	BMHN	(MS1754)_MS1120					Megasternini	Sphaeridiinae	Hydrophilidae	Hydrophiloidea	Staphyliniformia	Polyphaga	Coleoptera	Insecta	YES	MS1754	MS1754	6KP1472	100	418	XXXXXXXXXXXXX	COX1
BIOD01595	BMHN	MS208			Lycocerus			Cantharinae	Cantharidae	Elateroidea	Elateriformia	Polyphaga	Coleoptera	Insecta	YES	MS208	MS208	6KP1272	100	418	XXXXXXXXXXXXX	COX1
BIOD01596	BMHN	CH_Bup1	Chrysobothris capitata		Chrysobothris		Chrysobothrini	Buprestinae	Buprestidae	Buprestoidea	Elateriformia	Polyphaga	Coleoptera	Insecta	YES	CH_Bup1	CH_SLAM1_P1_Adult_760_D02_1687119_Buprestidae	6KP1379	100	418	XXXXXXXXXXXXX	COX1
BIOD01597	BMHN	MS2710						Aleocharinae	Staphylinidae	Staphylinoidea	Staphyliniformia	Polyphaga	Coleoptera	Insecta	YES	MS2710	MS2710	6KP1333	100	418	XXXXXXXXXXXXX	COX1
BIOD01598	BMHN	MS415						Alleculinae	Tenebrionidae	Tenebrionoidea	Cucujiformia	Polyphaga	Coleoptera	Insecta	YES	MS415	MS415	6KP809	100	418	XXXXXXXXXXXXX	COX1
BIOD01599	BMHN	MS1164						Tachyporinae	Staphylinidae	Staphylinoidea	Staphyliniformia	Polyphaga	Coleoptera	Insecta	YES	MS1164	MS1164	6KP1196	100	418	XXXXXXXXXXXXX	COX1
BIOD01600	BMHN	MS1237						Aleocharinae	Staphylinidae	Staphylinoidea	Staphyliniformia	Polyphaga	Coleoptera	Insecta	YES	MS1237	MS1237	6KP1284	100	418	XXXXXXXXXXXXX	COX1
BIOD01602	BMHN	MS53						Languriinae	Erotylidae	Cucujoidea	Cucujiformia	Polyphaga	Coleoptera	Insecta	YES	MS53	MS53	6KP82	100	418	XXXXXXXXXXXXX	COX1
BIOD01603	BMHN	MS579					Orthogoniini	Orthogoniinae	Carabidae	Caraboidea		Adephaga	Coleoptera	Insecta	YES	MS579	MS579	6KP959	100	418	XXXXXXXXXXXXX	COX1
BIOD01604	BMHN	(UL)_P3FIT1Curc1							Curculionidae	Curculionoidea	Cucujiformia	Polyphaga	Coleoptera	Insecta	NO						XXXXXXXXXXXXX	COX1
BIOD01605	BMHN	MS495						Scaphidiinae	Staphylinidae	Staphylinoidea	Staphyliniformia	Polyphaga	Coleoptera	Insecta	YES	MS495	MS495	6KP1363	100	418	XXXXXXXXXXXXX	COX1
BIOD01606	BMHN	MS2405						Languriinae	Erotylidae	Cucujoidea	Cucujiformia	Polyphaga	Coleoptera	Insecta	YES	MS2405	MS2405	6KP3253	100	418	XXXXXXXXXXXXX	COX1
BIOD01607	BMHN	(NA)_FG_93						Cryptorhynchinae	Curculionidae	Curculionoidea	Cucujiformia	Polyphaga	Coleoptera	Insecta	YES	NA	FG_LL_P5_Adult_732_E12_1425768_Curculionidae	6KP5145	100	418	XXXXXXXXXXXXX	COX1
BIOD01608	BMHN	MS845						Erotylinae	Erotylidae	Cucujoidea	Cucujiformia	Polyphaga	Coleoptera	Insecta	YES	MS845	MS845	6KP1795	100	418	XXXXXXXXXXXXX	COX1
BIOD01609	BMHN	MS584						Galerucinae	Chrysomelidae	Chrysomeloidea	Cucujiformia	Polyphaga	Coleoptera	Insecta	YES	MS584	MS584	6KP771	100	418	XXXXXXXXXXXXX	COX1
BIOD01610	BMHN	CH_Nit13			Stelidota			Nitidulinae	Nitidulidae	Cucujoidea	Cucujiformia	Polyphaga	Coleoptera	Insecta	YES	CH_Nit13	CH_FIT1_P1_Adult_757_D04_1427142_Nitidulidae	6KP689	100	418	XXXXXXXXXXXXX	COX1
BIOD01611	BMHN	MS1417			Gonophora		Gonophorini	Cassidinae	Chrysomelidae	Chrysomeloidea	Cucujiformia	Polyphaga	Coleoptera	Insecta	YES	MS1417	MS1417	6KP101	100	418	XXXXXXXXXXXXX	COX1
BIOD01612	BMHN	SF_Staph62						Osoriinae	Staphylinidae	Staphylinoidea	Staphyliniformia	Polyphaga	Coleoptera	Insecta	YES	SF_Staph62	SF_FIT2_P7_Adult_746_F03_1426108_Staphylinidae	6KP4231	100	418	XXXXXXXXXXXXX	COX1
BIOD01613	BMHN	(INTER_C_27_Nov_3_3_0501.0005)_MS2612						Melasinae	Eucnemidae	Elateroidea	Elateriformia	Polyphaga	Coleoptera	Insecta	YES	INTER_C_27_Nov_3_3_0501.0005	ICN33-0501-0005	5MSL388	100	418	XXXXXXXXXXXXX	COX1
BIOD01614	BMHN	CH_Staph3						Staphylininae	Staphylinidae	Staphylinoidea	Staphyliniformia	Polyphaga	Coleoptera	Insecta	YES	CH_Staph3	CH_FIT2_P1_Adult_755_H04_1426998_Staphylinidae	6KP3730	100	418	XXXXXXXXXXXXX	COX1
BIOD01615	BMHN	(UL)_SF_Euc3							Callirhipidae	Byrrhoidea	Elateriformia	Polyphaga	Coleoptera	Insecta	NO						XXXXXXXXXXXXX	COX1
BIOD01616	BMHN	MS1651						Oxytelinae	Staphylinidae	Staphylinoidea	Staphyliniformia	Polyphaga	Coleoptera	Insecta	YES	MS1651	MS1651	6KP2249	100	418	XXXXXXXXXXXXX	COX1
BIOD01617	BMHN	MS2409							Bothrideridae	Coccinelloidea	Cucujiformia	Polyphaga	Coleoptera	Insecta	YES	MS2409	MS2409	6KP2627	100	418	XXXXXXXXXXXXX	COX1
BIOD01618	BMHN	SF_Curc243			Myrmex			Curculioninae	Curculionidae	Curculionoidea	Cucujiformia	Polyphaga	Coleoptera	Insecta	YES	SF_Curc243	SF_SLAM1_P1_Adult_764_C09_1721326_Curculionidae	6KP2539	100	418	XXXXXXXXXXXXX	COX1
BIOD01619	BMHN	MS2094							Biphyllidae	Cleroidea	Cucujiformia	Polyphaga	Coleoptera	Insecta	YES	MS2094	MS2094	6KP2880	100	418	XXXXXXXXXXXXX	COX1
BIOD01620	BMHN	MS930			Chaloenus		Alticini	Galerucinae	Chrysomelidae	Chrysomeloidea	Cucujiformia	Polyphaga	Coleoptera	Insecta	YES	MS930	MS930	6KP308	100	418	XXXXXXXXXXXXX	COX1
BIOD01621	BMHN	MS655						Histerinae	Histeridae	Histeroidea	Staphyliniformia	Polyphaga	Coleoptera	Insecta	YES	MS655	MS655	6KP855	100	418	XXXXXXXXXXXXX	COX1
BIOD01622	BMHN	MS2655							Platypodidae	Curculionoidea	Cucujiformia	Polyphaga	Coleoptera	Insecta	YES	MS2655	MS2655	6KP289	100	418	XXXXXXXXXXXXX	COX1
BIOD01623	BMHN	SF_Lamp8							Lycidae	Elateroidea	Elateriformia	Polyphaga	Coleoptera	Insecta	YES	SF_Lamp8	SF_SLAM2_P6_Adult_752_B02_1426636_Lampyridae	6KP3231	100	418	XX-XXXXXXXXXX	COX1
BIOD01624	BMHN	CH_Lyc3							Lycidae	Elateroidea	Elateriformia	Polyphaga	Coleoptera	Insecta	YES	CH_Lyc3	CH_MALAISE2_P1_Adult_760_H05_1687170_Lycidae	6KP2890	100	418	XXXXXXXXXXXXX	COX1
BIOD01625	BMHN	CH_Ero7						Erotylinae	Erotylidae	Cucujoidea	Cucujiformia	Polyphaga	Coleoptera	Insecta	YES	CH_Ero7	CH_MALAISE1_P1_Adult_768_A09_1721686_Erotylidae	6KP901	100	418	XXXXXXXXXXXXX	COX1
BIOD01626	BMHN	MS115							Anthribidae	Curculionoidea	Cucujiformia	Polyphaga	Coleoptera	Insecta	YES	MS115	MS115	6KP936	100	418	XX-XXXXXXXXXX	COX1
BIOD01627	BMHN	(Tube01Plate07-03.0001)_MS2318						Sphaeridiinae	Hydrophilidae	Hydrophiloidea	Staphyliniformia	Polyphaga	Coleoptera	Insecta	YES	Tube01Plate07-03.0001	Tube01Plate07-03_0001	MSL8293	100	418	XXXXXXXXXXXXX	COX1
BIOD01628	BMHN	MS116			Asiosilis			Silinae	Cantharidae	Elateroidea	Elateriformia	Polyphaga	Coleoptera	Insecta	YES	MS116	MS116	6KP31	100	418	XXXXXXXXXXXXX	COX1
BIOD01629	BMHN	MS436							Endomychidae	Coccinelloidea	Cucujiformia	Polyphaga	Coleoptera	Insecta	YES	MS436	MS436	6KP1496	100	418	XXXXXXXXXXXXX	COX1
BIOD01630	BMHN	MS2437						Tachyporinae	Staphylinidae	Staphylinoidea	Staphyliniformia	Polyphaga	Coleoptera	Insecta	YES	MS2437	MS2437	6KP3848	100	418	XXXXXXXXXXXXX	COX1
BIOD01631	BMHN	MS2193			Agrilus			Agrilinae	Buprestidae	Buprestoidea	Elateriformia	Polyphaga	Coleoptera	Insecta	YES	MS2193	MS2193	6KP920	100	418	XXXXXXXXXXXXX	COX1
BIOD01632	BMHN	MS2663						Aleocharinae	Staphylinidae	Staphylinoidea	Staphyliniformia	Polyphaga	Coleoptera	Insecta	YES	MS2663	MS2663	6KP384	100	418	XXXXXXXXXXXXX	COX1
BIOD01633	BMHN	CH_Phen10			Phengodes				Phengodidae	Elateroidea	Elateriformia	Polyphaga	Coleoptera	Insecta	YES	CH_Phen10	CH_MALAISE1_P1_Adult_768_B10_1721699_Phengodidae	6KP722	100	418	XXXXXXXXXXXXX	COX1
BIOD01634	BMHN	MS593						Galerucinae	Chrysomelidae	Chrysomeloidea	Cucujiformia	Polyphaga	Coleoptera	Insecta	YES	MS593	MS593	6KP1020	100	418	XXXXXXXXXXXXX	COX1
BIOD01635	BMHN	MS406					Luperini	Galerucinae	Chrysomelidae	Chrysomeloidea	Cucujiformia	Polyphaga	Coleoptera	Insecta	YES	MS406	MS406	6KP1487	100	418	XXXXXXXXXXXXX	COX1
BIOD01636	BMHN	MS2690						Scolytinae	Curculionidae	Curculionoidea	Cucujiformia	Polyphaga	Coleoptera	Insecta	YES	MS2690	MS2690	6KP774	100	418	XXXXXXXXXXXXX	COX1
BIOD01637	BMHN	CH_Curc192							Curculionidae	Curculionoidea	Cucujiformia	Polyphaga	Coleoptera	Insecta	YES	CH_Curc192	CH_SLAM1_P1_Adult_767_F01_1721642_Curculionidae	6KP46	100	418	XXXXXXXXXXXXX	COX1
BIOD01638	BMHN	SF_Chrys41						Eumolpinae	Chrysomelidae	Chrysomeloidea	Cucujiformia	Polyphaga	Coleoptera	Insecta	YES	SF_Chrys41	SF_SLAM2_P6_Adult_752_B01_1426635_Chrysomelidae	6KP1733	100	418	XXXXXXXXXXXXX	COX1
BIOD01639	BMHN	MS237							Elateridae	Elateroidea	Elateriformia	Polyphaga	Coleoptera	Insecta	YES	MS237	MS237	6KP1698	100	418	XXXXXXXXXXXXX	COX1
BIOD01640	BMHN	SF_Curc164						Baridinae	Curculionidae	Curculionoidea	Cucujiformia	Polyphaga	Coleoptera	Insecta	YES	SF_Curc164	SF_YPT_PNA_Adult_753_A12_1426730_Curculionidae	6KP6614	100	418	XXXXXXXXXXXXX	COX1
BIOD01641	BMHN	MS110			Hemiops			Hemiopinae	Elateridae	Elateroidea	Elateriformia	Polyphaga	Coleoptera	Insecta	YES	MS110	MS110	6KP732	100	418	XXXXXXXXXXXXX	COX1
BIOD01642	BMHN	SF_Chrys47						Galerucinae	Chrysomelidae	Chrysomeloidea	Cucujiformia	Polyphaga	Coleoptera	Insecta	YES	SF_Chrys47	SF_YPT_PNA_Adult_752_E02_1426672_Chrysomelidae	6KP1317	100	418	XXXXXXXXXXXXX	COX1
BIOD01643	BMHN	(MS352)_MS45						Melasinae	Eucnemidae	Elateroidea	Elateriformia	Polyphaga	Coleoptera	Insecta	YES	MS352	MS352	6KP114	100	418	XXXXXXXXXXXXX	COX1
BIOD01644	BMHN	MS533			Myrmecoptinus			Ptininae	Ptinidae	Bostrichoidea	Bostrichiformia	Polyphaga	Coleoptera	Insecta	YES	MS533	MS533	6KP957	100	418	XXXXXXXXXXXXX	COX1
BIOD01645	BMHN	MS222			Sostea				Dryopidae	Byrrhoidea	Elateriformia	Polyphaga	Coleoptera	Insecta	YES	MS222	MS222	6KP1082	100	418	XXXXXXXXXXXXX	COX1
BIOD01646	BMHN	MS843						Elaterinae	Elateridae	Elateroidea	Elateriformia	Polyphaga	Coleoptera	Insecta	YES	MS843	MS843	6KP462	100	418	XXXXXXXXXXXXX	COX1
BIOD01647	BMHN	MS513						Choraginae	Anthribidae	Curculionoidea	Cucujiformia	Polyphaga	Coleoptera	Insecta	YES	MS513	MS513	6KP1564	100	418	XXXXXXXXXXXXX	COX1
BIOD01648	BMHN	SF_Myc2							Biphyllidae	Cleroidea	Cucujiformia	Polyphaga	Coleoptera	Insecta	YES	SF_Myc2	SF_FIT1_P1_Adult_748_H10_1426329_Mycetophagidae	6KP2802	100	418	XXXXXXXXXXXXX	COX1
BIOD01649	BMHN	MS2451						Tachyporinae	Staphylinidae	Staphylinoidea	Staphyliniformia	Polyphaga	Coleoptera	Insecta	YES	MS2451	MS2451	6KP3513	100	418	XXXXXXXXXXXXX	COX1
BIOD01650	BMHN	MS594	Aulacophora		Aulacophora			Galerucinae	Chrysomelidae	Chrysomeloidea	Cucujiformia	Polyphaga	Coleoptera	Insecta	YES	MS594	MS594	6KP847	100	418	XXXXXXXXXXXXX	COX1
BIOD01651	BMHN	SF_Chrys13			Chalcophana			Eumolpinae	Chrysomelidae	Chrysomeloidea	Cucujiformia	Polyphaga	Coleoptera	Insecta	YES	SF_Chrys13	SF_FIT1_P6_Adult_749_E03_1426384_Chrysomelidae	6KP3389	100	418	XXXXXXXXXXXXX	COX1
BIOD01652	BMHN	SF_Curc100							Curculionidae	Curculionoidea	Cucujiformia	Polyphaga	Coleoptera	Insecta	YES	SF_Curc100	SF_FIT2_P1_Adult_749_G08_1426413_Curculionidae	6KP1482	100	418	XXXXXXXXXXXXX	COX1
BIOD01653	BMHN	SF_Nit19						Nitidulinae	Nitidulidae	Cucujoidea	Cucujiformia	Polyphaga	Coleoptera	Insecta	YES	SF_Nit19	SF_FIT1_P6_Adult_749_A02_1426335_Nitidulidae	6KP4206	100	418	XXXXXXXXXXXXX	COX1
BIOD01654	BMHN	MS241			Sostea				Dryopidae	Byrrhoidea	Elateriformia	Polyphaga	Coleoptera	Insecta	YES	MS241	MS241	6KP1875	100	418	XXXXXXXXXXXXX	COX1
BIOD01655	BMHN	SF_Nit18						Cillaeinae	Nitidulidae	Cucujoidea	Cucujiformia	Polyphaga	Coleoptera	Insecta	YES	SF_Nit18	SF_FIT2_P1_Adult_749_H11_1426428_Nitidulidae	6KP5823	100	418	XXXXXXXXXXXXX	COX1
BIOD01657	BMHN	MS666						Histerinae	Histeridae	Histeroidea	Staphyliniformia	Polyphaga	Coleoptera	Insecta	YES	MS666	MS666	6KP426	100	418	XXXXXXXXXXXXX	COX1
BIOD01658	BMHN	CH_Ceram7						Lamiinae	Cerambycidae	Chrysomeloidea	Cucujiformia	Polyphaga	Coleoptera	Insecta	YES	CH_Ceram7	CH_SLAM2_P1_Adult_760_D09_1687126_Cerambycidae	6KP2426	100	418	XXXXXXXXXXXXX	COX1
BIOD01659	BMHN	(SF_Mord20)_SF_Mord64						Mordellinae	Mordellidae	Tenebrionoidea	Cucujiformia	Polyphaga	Coleoptera	Insecta	YES	SF_Mord20	SF_MALAISE2_P1_Adult_750_E12_1426586_Mordellidae	6KP227	99.761	418	XXXXXXXXXXXXX	COX1
BIOD01660	BMHN	SF_Ten11						Alleculinae	Tenebrionidae	Tenebrionoidea	Cucujiformia	Polyphaga	Coleoptera	Insecta	YES	SF_Ten11	SF_MALAISE2_P1_Adult_755_A10_1426920_Tenebrionidae	6KP3039	100	418	XXXXXXXXXXXXX	COX1
BIOD01661	BMHN	SF_Curc150						Molytinae	Curculionidae	Curculionoidea	Cucujiformia	Polyphaga	Coleoptera	Insecta	YES	SF_Curc150	SF_SLAM2_P6_Adult_752_C10_1426656_Curculionidae	6KP3410	100	418	XXXXXXXXXXXXX	COX1
BIOD01662	BMHN	SF_Curc122						Cryptorhynchinae	Curculionidae	Curculionoidea	Cucujiformia	Polyphaga	Coleoptera	Insecta	YES	SF_Curc122	SF_MALAISE2_P5_Adult_751_F06_1426496_Curculionidae	6KP4420	100	418	XXXXXXXXXXXXX	COX1
BIOD01663	BMHN	SF_Mord63						Mordellinae	Mordellidae	Tenebrionoidea	Cucujiformia	Polyphaga	Coleoptera	Insecta	YES	SF_Mord63	SF_SLAM2_P1_Adult_764_B09_1721314_Mordellidae	6KP4217	100	418	XXXXXXXXXXXXX	COX1
BIOD01664	BMHN	SF_Chrys137						Lagriinae	Tenebrionidae	Tenebrionoidea	Cucujiformia	Polyphaga	Coleoptera	Insecta	YES	SF_Chrys137	SF_MALAISE2_P6_Adult_764_G08_1721373_Chrysomelidae	6KP4696	100	418	XXXXXXXXXXXXX	COX1
BIOD01665	BMHN	MS307					Lagriini	Lagriinae	Tenebrionidae	Tenebrionoidea	Cucujiformia	Polyphaga	Coleoptera	Insecta	YES	MS307	MS307	6KP1794	100	418	XXXXXXXXXXXXX	COX1
BIOD01666	BMHN	MS420							Dryopidae	Byrrhoidea	Elateriformia	Polyphaga	Coleoptera	Insecta	YES	MS420	MS420	6KP204	100	418	XXXXXXXXXXXXX	COX1
BIOD01667	BMHN	(NA)_FG_33							Ciidae	Tenebrionoidea	Cucujiformia	Polyphaga	Coleoptera	Insecta	YES	NA	FG_LL_P8_Adult_732_A05_1425708_Ciidae	6KP1693	100	418	XXXXXXXXXXXXX	COX1
BIOD01668	BMHN	(SF_UNK26_Dorsal)_SF_UNK26							Ptinidae	Bostrichoidea	Bostrichiformia	Polyphaga	Coleoptera	Insecta	YES	SF_UNK26_Dorsal	SF_FIT1_P6_Adult_749_E09_1426390_Unknown	6KP4466	100	418	XXXXXXXXXXXXX	COX1
BIOD01669	BMHN	CH_Curc191						Conoderinae	Curculionidae	Curculionoidea	Cucujiformia	Polyphaga	Coleoptera	Insecta	YES	CH_Curc191	CH_SLAM2_P1_Adult_767_E08_1721637_Curculionidae	6KP2773	100	418	XXXXXXXXXXXXX	COX1
BIOD01670	BMHN	MS401						Mordellinae	Mordellidae	Tenebrionoidea	Cucujiformia	Polyphaga	Coleoptera	Insecta	YES	MS401	MS401	6KP383	100	418	XXXXXXXXXXXXX	COX1
BIOD01671	BMHN	(NA)							Platypodidae	Curculionoidea	Cucujiformia	Polyphaga	Coleoptera	Insecta	YES	NA	FG_FIT_P8_Adult_784_F02_1275115_Platypodidae	6KP2317	100	418	XXXXXXXXXXXXX	COX1
BIOD01672	BMHN	CH_Mord23						Mordellinae	Mordellidae	Tenebrionoidea	Cucujiformia	Polyphaga	Coleoptera	Insecta	YES	CH_Mord23	CH_FIT2_P5_Adult_767_D04_1721621_Mordellidae	6KP149	100	418	XXXXXXXXXXXXX	COX1
BIOD01673	BMHN	SF_Cocc9			Scynmobius		Scymnini	Scymninae	Coccinellidae	Coccinelloidea	Cucujiformia	Polyphaga	Coleoptera	Insecta	YES	SF_Cocc9	SF_MALAISE2_P1_Adult_750_F06_1426592_Coccinellidae	6KP9768	100	418	XXXXXXXXXXXXX	COX1
BIOD01674	BMHN	MS1219						Osoriinae	Staphylinidae	Staphylinoidea	Staphyliniformia	Polyphaga	Coleoptera	Insecta	YES	MS1219	MS1219	6KP1478	100	418	XXXXXXXXXXXXX	COX1
BIOD01675	BMHN	SF_Mord1						Mordellinae	Mordellidae	Tenebrionoidea	Cucujiformia	Polyphaga	Coleoptera	Insecta	YES	SF_Mord1	SF_FIT1_P6_Adult_749_A07_1426340_Mordellidae	6KP3430	100	418	XXXXXXXXXXXXX	COX1
BIOD01676	BMHN	SF_Curc151						Molytinae	Curculionidae	Curculionoidea	Cucujiformia	Polyphaga	Coleoptera	Insecta	YES	SF_Curc151	SF_SLAM1_P7_Adult_752_D07_1426665_Curculionidae	6KP5302	100	418	XXXXXXXXXXXXX	COX1
BIOD01677	BMHN	CH_Mord6						Mordellinae	Mordellidae	Tenebrionoidea	Cucujiformia	Polyphaga	Coleoptera	Insecta	YES	CH_Mord6	CH_FIT1_P1_Adult_758_E02_1427248_Mordellidae	6KP2106	100	418	XXXXXXXXXXXXX	COX1
BIOD01678	BMHN	MS1989						Histerinae	Histeridae	Histeroidea	Staphyliniformia	Polyphaga	Coleoptera	Insecta	YES	MS1989	MS1989	6KP2771	100	418	XXXXXXXXXXXXX	COX1
BIOD01679	BMHN	CH_Curc49							Curculionidae	Curculionoidea	Cucujiformia	Polyphaga	Coleoptera	Insecta	YES	CH_Curc49	CH_FIT1_P1_Adult_758_B03_1427213_Curculionidae	6KP1400	100	418	XXXXXXXXXXXXX	COX1
BIOD01681	BMHN	MS249						Eumolpinae	Chrysomelidae	Chrysomeloidea	Cucujiformia	Polyphaga	Coleoptera	Insecta	YES	MS249	MS249	6KP1559	100	418	XXXXXXXXXXXXX	COX1
BIOD01682	BMHN	(MS390)_MS705						Baridinae	Curculionidae	Curculionoidea	Cucujiformia	Polyphaga	Coleoptera	Insecta	YES	MS390	MS390	6KP12	100	418	XXXXXXXXXXXXX	COX1
BIOD01683	BMHN	SF_Curc32						Conoderinae	Curculionidae	Curculionoidea	Cucujiformia	Polyphaga	Coleoptera	Insecta	YES	SF_Curc32	SF_FIT2_P1_Adult_748_F08_1426304_Curculionidae	6KP4381	100	418	XXXXXXXXXXXXX	COX1
BIOD01684	BMHN	MS392						Baridinae	Curculionidae	Curculionoidea	Cucujiformia	Polyphaga	Coleoptera	Insecta	YES	MS392	MS392	6KP90	100	418	XXXXXXXXXXXXX	COX1
BIOD01685	BMHN	Scaph1						Scaphidiinae	Staphylinidae	Staphylinoidea	Staphyliniformia	Polyphaga	Coleoptera	Insecta	YES	SF_Scaph1	SF_FIT2_P1_Adult_751_E12_1426490_Scaphidiidae	6KP3464	100	418	XXXXXXXXXXXXX	COX1
BIOD01686	BMHN	MS471							Limnichidae	Byrrhoidea	Elateriformia	Polyphaga	Coleoptera	Insecta	YES	MS471	MS471	6KP511	100	418	XXXXXXXXXXXXX	COX1
BIOD01687	BMHN	SF_Curc24	Metamasius hebetatus		Metamasius	Sphenophorina	Rhynchophorini	Dryophthorinae	Dryophthoridae	Curculionoidea	Cucujiformia	Polyphaga	Coleoptera	Insecta	YES	SF_Curc24	SF_FIT2_P1_Adult_748_D07_1426279_Curculionidae	6KP2226	100	418	XXXXXXXXXXXXX	COX1
BIOD01688	BMHN	MS520						Scolytinae	Curculionidae	Curculionoidea	Cucujiformia	Polyphaga	Coleoptera	Insecta	YES	MS520	MS520	6KP1768	100	418	XXXXXXXXXXXXX	COX1
BIOD01690	BMHN	SF_Mord25						Mordellinae	Mordellidae	Tenebrionoidea	Cucujiformia	Polyphaga	Coleoptera	Insecta	YES	SF_Mord25	SF_MALAISE2_P6_Adult_750_G05_1426603_Mordellidae	6KP3090	100	418	XXXXXXXXXXXXX	COX1
BIOD01691	BMHN	SF_Curc229						Conoderinae	Curculionidae	Curculionoidea	Cucujiformia	Polyphaga	Coleoptera	Insecta	YES	SF_Curc229	SF_LL_P7_Adult_758_H07_1686980_Curculionidae	6KP1205	100	418	XXXXXXXXXXXXX	COX1
BIOD01692	BMHN	MS1693						Tachyporinae	Staphylinidae	Staphylinoidea	Staphyliniformia	Polyphaga	Coleoptera	Insecta	YES	MS1693	MS1693	6KP3685	100	418	XXXXXXXXXXXXX	COX1
BIOD01693	BMHN	MS238					Xyleborini	Scolytinae	Curculionidae	Curculionoidea	Cucujiformia	Polyphaga	Coleoptera	Insecta	YES	MS238	MS238	6KP1533	100	418	XXXXXXXXXXXXX	COX1
BIOD01694	BMHN	MS725							Psephenidae	Byrrhoidea	Elateriformia	Polyphaga	Coleoptera	Insecta	YES	MS725	MS725	6KP2587	100	418	XXXXXXXXXXXXX	COX1
BIOD01695	BMHN	MS1840						Scolytinae	Curculionidae	Curculionoidea	Cucujiformia	Polyphaga	Coleoptera	Insecta	YES	MS1840	MS1840	6KP2100	100	418	XXXXXXXXXXXXX	COX1
BIOD01696	BMHN	(NA)_FG_196							Nitidulidae	Cucujoidea	Cucujiformia	Polyphaga	Coleoptera	Insecta	YES	NA	FG_LL_P1_Adult_734_D01_1425871_Nitidulidae	6KP2269	100	418	XXXXXXXXXXXXX	COX1
BIOD01697	BMHN	SF_Curc74						Baridinae	Curculionidae	Curculionoidea	Cucujiformia	Polyphaga	Coleoptera	Insecta	YES	SF_Curc74	SF_FIT1_P1_Adult_749_C04_1426361_Curculionidae	6KP1143	100	418	XXXXXXXXXXXXX	COX1
BIOD01698	BMHN	MS1596						Paederinae	Staphylinidae	Staphylinoidea	Staphyliniformia	Polyphaga	Coleoptera	Insecta	YES	MS1596	MS1596	6KP4465	100	418	XXXXXXXXXXXXX	COX1
BIOD01699	BMHN	CH_Curc26	Madarus bilineatus		Madarus			Baridinae	Curculionidae	Curculionoidea	Cucujiformia	Polyphaga	Coleoptera	Insecta	YES	CH_Curc26	CH_FIT1_P1_Adult_756_H07_1427097_Curculionidae	6KP5722	100	418	XXXXXXXXXXXXX	COX1
BIOD01700	BMHN	(NA)_SF_Curc310						Cryptorhynchinae	Curculionidae	Curculionoidea	Cucujiformia	Polyphaga	Coleoptera	Insecta	YES	NA	SF_MALAISE2_P1_Adult_767_A06_1721587_Curculionidae	6KP2299	100	418	XXXXXXXXXXXXX	COX1
BIOD01701	BMHN	CH_Curc114						Conoderinae	Curculionidae	Curculionoidea	Cucujiformia	Polyphaga	Coleoptera	Insecta	YES	CH_Curc114	CH_MALAISE2_P1_Adult_761_H10_1687271_Curculionidae	6KP710	100	418	XXXXXXXXXXXXX	COX1
BIOD01702	BMHN	CH_Curc142			Phloeotribus			Scolytinae	Curculionidae	Curculionoidea	Cucujiformia	Polyphaga	Coleoptera	Insecta	YES	CH_Curc142	CH_FIT1_P1_Adult_762_H01_1721186_Curculionidae	6KP4309	100	418	XXXXXXXXXXXXX	COX1
BIOD01703	BMHN	(CH_Lim1)_CH_Lim1|CH_UNK3							Limnichidae	Byrrhoidea	Elateriformia	Polyphaga	Coleoptera	Insecta	YES	CH_Lim1	CH_FIT2_P1_Adult_756_A05_1427011_Unknown	6KP5359	100	418	XXXXXXXXXXXXX	COX1
BIOD01704	BMHN	MS790						Scolytinae	Curculionidae	Curculionoidea	Cucujiformia	Polyphaga	Coleoptera	Insecta	YES	MS790	MS790	6KP2638	100	418	XXXXXXXXXXXXX	COX1
BIOD01705	BMHN	SF_Curc64						Baridinae	Curculionidae	Curculionoidea	Cucujiformia	Polyphaga	Coleoptera	Insecta	YES	SF_Curc64	SF_FIT1_P5_Adult_746_C04_1426073_Curculionidae	6KP3354	100	418	XXXXXXXXXXXXX	COX1
BIOD01706	BMHN	MS957						Aleocharinae	Staphylinidae	Staphylinoidea	Staphyliniformia	Polyphaga	Coleoptera	Insecta	YES	MS957	MS957	6KP1071	100	418	XXXXXXXXXXXXX	COX1
BIOD01707	BMHN	CH_Curc116						Conoderinae	Curculionidae	Curculionoidea	Cucujiformia	Polyphaga	Coleoptera	Insecta	YES	CH_Curc116	CH_MALAISE2_P1_Adult_762_A01_1721102_Curculionidae	6KP611	100	418	XXXXXXXXXXXXX	COX1
BIOD01708	BMHN	MS2614						Megalopsidiinae	Staphylinidae	Staphylinoidea	Staphyliniformia	Polyphaga	Coleoptera	Insecta	YES	MS2614	MS2614	6KP595	100	418	XXXXXXXXXXXX-	COX1
BIOD01709	BMHN	(CH_Derm2_Dorsal)_CH_Derm2			Cryptorhopalum			Megatominae	Dermestidae	Bostrichoidea	Bostrichiformia	Polyphaga	Coleoptera	Insecta	YES	CH_Derm2_Dorsal	CH_FIT1_P1_Adult_757_B07_1427121_Dermestidae	6KP3338	100	418	XXXXXXXXXXXXX	COX1
BIOD01710	BMHN	SF_Chrys140						Galerucinae	Chrysomelidae	Chrysomeloidea	Cucujiformia	Polyphaga	Coleoptera	Insecta	YES	SF_Chrys140	SF_MALAISE2_P5_Adult_765_A03_1721392_Chrysomelidae	6KP2332	100	418	XXXXXXXXXXXXX	COX1
BIOD01711	BMHN	(NA)_FG_178						Osoriinae	Staphylinidae	Staphylinoidea	Staphyliniformia	Polyphaga	Coleoptera	Insecta	YES	NA	FG_LL_P1_Adult_733_H10_1425851_Staphylinidae	6KP2323	100	418	XXXXXXXXXXXXX	COX1
BIOD01712	BMHN								Ptilodactylidae	Byrrhoidea	Elateriformia	Polyphaga	Coleoptera	Insecta	NO						XXXXXXXXXXXXX	COX1
BIOD01713	BMHN	SF_Cocc19							Coccinellidae	Coccinelloidea	Cucujiformia	Polyphaga	Coleoptera	Insecta	YES	SF_Cocc19	SF_MALAISE2_P1_Adult_755_A03_1426913_Coccinellidae	6KP7497	100	418	XXXXXXXXXXXX-	COX1
BIOD01714	BMHN	SF_Staph97						Staphylininae	Staphylinidae	Staphylinoidea	Staphyliniformia	Polyphaga	Coleoptera	Insecta	YES	SF_Staph97	SF_YPT_PNA_Adult_752_F04_1426686_Staphylinidae	6KP17981	100	418	XXXXXXXXXXXX-	COX1
BIOD01715	BMHN	MS2623						Nitidulinae	Nitidulidae	Cucujoidea	Cucujiformia	Polyphaga	Coleoptera	Insecta	YES	MS2623	MS2623	6KP939	100	418	XXXXXXXXXXXX-	COX1
BIOD01716	BMHN	MS909						Scolytinae	Curculionidae	Curculionoidea	Cucujiformia	Polyphaga	Coleoptera	Insecta	YES	MS909	MS909	6KP2746	100	418	XXXXXXXXXXXXX	COX1
BIOD01718	BMHN	SF_Curc1						Scolytinae	Curculionidae	Curculionoidea	Cucujiformia	Polyphaga	Coleoptera	Insecta	YES	SF_Curc1	SF_FIT2_P1_Adult_747_A07_1426148_Curculionidae_Scolytinae	6KP3698	100	418	XXXXXXXXXXXXX	COX1
BIOD01719	BMHN	MS452						Aleocharinae	Staphylinidae	Staphylinoidea	Staphyliniformia	Polyphaga	Coleoptera	Insecta	YES	MS452	MS452	6KP2540	100	418	XXXXXXXXXXXX-	COX1
BIOD01720	BMHN	SF_Curc305						Conoderinae	Curculionidae	Curculionoidea	Cucujiformia	Polyphaga	Coleoptera	Insecta	YES	SF_Curc305	SF_MALAISE1_P1_Adult_766_G10_1721567_Curculionidae	6KP1832	100	418	XXXXXXXXXXXX-	COX1
BIOD01721	BMHN	(MS2519)_MS1142						Pselaphinae	Staphylinidae	Staphylinoidea	Staphyliniformia	Polyphaga	Coleoptera	Insecta	YES	MS2519	MS2519	6KP3539	100	418	XXXXXXXXXXX-X	COX1
BIOD01722	BMHN	MS1433	Cylas formicarius		Cylas			Cyladinae	Brentidae	Curculionoidea	Cucujiformia	Polyphaga	Coleoptera	Insecta	YES	MS1433	MS1433	6KP629	100	418	XXXXXXXXXXX-X	COX1
BIOD01723	BMHN	CH_Staph137						Paederinae	Staphylinidae	Staphylinoidea	Staphyliniformia	Polyphaga	Coleoptera	Insecta	YES	CH_Staph137	CH_FIT1_P1_Adult_762_H03_1721188_Staphylinidae	6KP1140	100	418	XXXXXXXXXXXX-	COX1
BIOD01724	BMHN	MS478							Anthicidae	Tenebrionoidea	Cucujiformia	Polyphaga	Coleoptera	Insecta	YES	MS478	MS478	6KP1340	100	418	XXXXXXXXXXX-X	COX1
BIOD01725	BMHN	MS2533							Sphindidae	Cucujoidea	Cucujiformia	Polyphaga	Coleoptera	Insecta	YES	MS2533	MS2533	6KP3343	100	418	XXXXXXXXXXX-X	COX1
BIOD01726	BMHN	SF_Hydro9						Sphaeridiinae	Hydrophilidae	Hydrophiloidea	Staphyliniformia	Polyphaga	Coleoptera	Insecta	YES	SF_Hydro9	SF_FIT1_P5_Adult_749_D08_1426377_Hydrophilidae	6KP4066	100	418	XXXXXXXXX---X	COX1
BIOD01727	BMHN	MS559							Aderidae	Tenebrionoidea	Cucujiformia	Polyphaga	Coleoptera	Insecta	YES	MS559	MS559	6KP1849	100	418	XXXXXXXXX---X	COX1
BIOD01728	BMHN	SF_Curc108						Scolytinae	Curculionidae	Curculionoidea	Cucujiformia	Polyphaga	Coleoptera	Insecta	YES	SF_Curc108	SF_FIT2_P1_Adult_749_H10_1426427_Curculionidae	6KP7355	100	418	XXXXXXXXX---X	COX1
BIOD01729	BMHN	(SF_Curc190)_SF_Curc190 (Curc121?)						Conoderinae	Curculionidae	Curculionoidea	Cucujiformia	Polyphaga	Coleoptera	Insecta	YES	SF_Curc190	SF_MALAISE1_P1_Adult_754_F01_1426875_Curculionidae	6KP2609	100	418	XXXXXXXXX---X	COX1
BIOD01730	BMHN	MS77						Carpophilinae	Nitidulidae	Cucujoidea	Cucujiformia	Polyphaga	Coleoptera	Insecta	YES	MS77	MS77	6KP399	100	418	XXXXXXXX----X	COX1
BIOD01731	BMHN	SF_Nit28						Cillaeinae	Nitidulidae	Cucujoidea	Cucujiformia	Polyphaga	Coleoptera	Insecta	YES	SF_Nit28	SF_MALAISE2_P1_Adult_750_E09_1426583_Nitidulidae	6KP1113	100	418	XXXXXX------X	COX1
BIOD01732	BMHN	MS182							Lycidae	Elateroidea	Elateriformia	Polyphaga	Coleoptera	Insecta	YES	MS182	MS182	6KP2017	100	418	XXXXXX------X	COX1
BIOD01733	BMHN	MS103	Lema femorata		Lema		Lemini	Criocerinae	Chrysomelidae	Chrysomeloidea	Cucujiformia	Polyphaga	Coleoptera	Insecta	YES	MS103	MS103	6KP1632	100	418	XXXXXX------X	COX1
BIOD01734	BMHN	(UL)_SF_UNK127						Scolytinae	Curculionidae	Curculionoidea	Cucujiformia	Polyphaga	Coleoptera	Insecta	NO						XXXXXXX-----X	COX1
BIOD01735	BMHN	MS622						Tenebrioninae	Tenebrionidae	Tenebrionoidea	Cucujiformia	Polyphaga	Coleoptera	Insecta	YES	MS622	MS622	6KP1279	100	418	XXXXXX------X	COX1
BIOD01736	BMHN	MS493							Coccinellidae	Coccinelloidea	Cucujiformia	Polyphaga	Coleoptera	Insecta	YES	MS493	MS493	6KP1469	100	418	XXXXXX------X	COX1
BIOD01737	BMHN	SF_Curc102							Curculionidae	Curculionoidea	Cucujiformia	Polyphaga	Coleoptera	Insecta	YES	SF_Curc102	SF_FIT2_P1_Adult_749_H01_1426418_Curculionidae	6KP1825	100	418	XXXXXX------X	COX1
BIOD01738	BMHN	MS2728							Ptiliidae	Staphylinoidea	Staphyliniformia	Polyphaga	Coleoptera	Insecta	YES	MS2728	MS2728	6KP3164	100	418	X------------	COX1
BIOD01739	BMHN	SF_Curc42						Scolytinae	Curculionidae	Curculionoidea	Cucujiformia	Polyphaga	Coleoptera	Insecta	YES	SF_Curc42	SF_FIT1_P1_Adult_748_H12_1426331_Curculionidae	6KP4016	100	418	XXXXXX------X	COX1
BIOD01741	BMHN	MS58							Coccinellidae	Coccinelloidea	Cucujiformia	Polyphaga	Coleoptera	Insecta	YES	MS58	MS58	6KP605	99.761	418	XXXXX-------X	COX1
BIOD01742	BMHN							Aleocharinae	Staphylinidae	Staphylinoidea	Staphyliniformia	Polyphaga	Coleoptera	Insecta	NO						XXXXX-------X	COX1
BIOD01743	BMHN	CH_Cler5							Ptinidae	Bostrichoidea	Bostrichiformia	Polyphaga	Coleoptera	Insecta	YES	CH_Cler5	CH_FIT1_P1_Adult_757_A12_1427114_Cleridae	6KP5559	100	418	XXXXXX------X	COX1
BIOD01744	BMHN	MS1834							Corylophidae	Coccinelloidea	Cucujiformia	Polyphaga	Coleoptera	Insecta	YES	MS1834	MS1834	6KP4347	100	418	XXXX--------X	COX1
BIOD01745	BMHN	SF_Ten1			Strongylium			Stenochiinae	Tenebrionidae	Tenebrionoidea	Cucujiformia	Polyphaga	Coleoptera	Insecta	YES	SF_Ten1	SF_FIT2_P1_Adult_747_B05_1426161_Tenebrionidae	6KP3744	100	418	XXXXX-------X	COX1
BIOD01746	BMHN	MS1066						Scaphidiinae	Staphylinidae	Staphylinoidea	Staphyliniformia	Polyphaga	Coleoptera	Insecta	YES	MS1066	MS1066	6KP2501	100	418	XXXXX-------X	COX1
BIOD01747	BMHN	(UL)_CH_UNK68						Cryptocephalinae	Chrysomelidae	Chrysomeloidea	Cucujiformia	Polyphaga	Coleoptera	Insecta	NO						XXXXXX------X	COX1
BIOD01748	BMHN							Lampyrinae	Lampyridae	Elateroidea	Elateriformia	Polyphaga	Coleoptera	Insecta	NO						XXXXXX------X	COX1
BIOD01749	BMHN							Osoriinae	Staphylinidae	Staphylinoidea	Staphyliniformia	Polyphaga	Coleoptera	Insecta	NO						XXXXXX-------	COX1
BIOD01750	BMHN	MS2676							Silvanidae	Cucujoidea	Cucujiformia	Polyphaga	Coleoptera	Insecta	YES	MS2676	MS2676	6KP3053	100	418	XXXXXX-------	COX1
BIOD01751	BMHN								Histeridae	Histeroidea	Staphyliniformia	Polyphaga	Coleoptera	Insecta	NO						XXXXXX-------	COX1
BIOD01752	BMHN	(NA)_FG_95						Paederinae	Staphylinidae	Staphylinoidea	Staphyliniformia	Polyphaga	Coleoptera	Insecta	YES	NA	FG_LL_P4_Adult_732_G12_1425770_Staphylinidae	6KP2967	100	418	XXXXXX-------	COX1
BIOD01753	BMHN	(NA)_FG_257						Scolytinae	Curculionidae	Curculionoidea	Cucujiformia	Polyphaga	Coleoptera	Insecta	YES	NA	FG_LL_P8_Adult_734_A09_1425933_Curculionidae_Scolytinae	6KP2135	100	418	XXXXXX-------	COX1
BIOD01754	BMHN	CH_Hist17						Saprininae	Histeridae	Histeroidea	Staphyliniformia	Polyphaga	Coleoptera	Insecta	YES	CH_Hist17	CH_FIT2_P1_Adult_756_G04_1427082_Histeridae	6KP4204	100	418	XXXXXX------X	COX1
BIOD01756	BMHN	(NA)_FG_26							Hydrophilidae	Hydrophiloidea	Staphyliniformia	Polyphaga	Coleoptera	Insecta	YES	NA	FG_LL_P4_Adult_732_B04_1425701_Leiodidae	6KP6879	100	418	XXXXXX-------	COX1
BIOD01757	BMHN	SF_Chrys32						Galerucinae	Chrysomelidae	Chrysomeloidea	Cucujiformia	Polyphaga	Coleoptera	Insecta	YES	SF_Chrys32	SF_MALAISE1_P7_Adult_750_D07_1426569_Chrysomelidae	6KP16834	100	418	XXXXXX-------	COX1
BIOD01758	BMHN	(UL)_SF_UNK86	Litostilbus testaceus		Litostilbus				Phalacridae	Cucujoidea	Cucujiformia	Polyphaga	Coleoptera	Insecta	NO						XXXX--------X	COX1
BIOD01759	BMHN	CH_Curc124						Molytinae	Curculionidae	Curculionoidea	Cucujiformia	Polyphaga	Coleoptera	Insecta	YES	CH_Curc124	CH_LL_P1_Adult_762_C08_1721133_Curculionidae	6KP4925	100	418	XXXX--------X	COX1
BIOD01760	BMHN	SF_Anth3			Ormiscus				Anthribidae	Curculionoidea	Cucujiformia	Polyphaga	Coleoptera	Insecta	YES	SF_Anth3	SF_MALAISE2_P1_Adult_754_H12_1426910_Anthribidae	6KP2724	100	418	XX----------X	COX1
BIOD01761	BMHN	SF_Chrys82				Monoplatina		Galerucinae	Chrysomelidae	Chrysomeloidea	Cucujiformia	Polyphaga	Coleoptera	Insecta	YES	SF_Chrys82	SF_YPT_PNA_Adult_753_C06_1426748_Chrysomelidae	6KP36725	100	418	XXXXXX-------	COX1
BIOD01762	BMHN	MS419			Sostea				Dryopidae	Byrrhoidea	Elateriformia	Polyphaga	Coleoptera	Insecta	YES	MS419	MS419	6KP1846	100	418	XX----------X	COX1
BIOD01763	BMHN	SF_Lei37						Cholevinae	Leiodidae	Staphylinoidea	Staphyliniformia	Polyphaga	Coleoptera	Insecta	YES	SF_Lei37	SF_LL_P7_Adult_758_H12_1686985_Leiodidae	6KP1040	100	418	XXX---------X	COX1
BIOD01764	BMHN	MS172						Lamiinae	Cerambycidae	Chrysomeloidea	Cucujiformia	Polyphaga	Coleoptera	Insecta	YES	MS172	MS172	6KP1739	100	418	XX----------X	COX1
BIOD01765	BMHN	MS2031						Scolytinae	Curculionidae	Curculionoidea	Cucujiformia	Polyphaga	Coleoptera	Insecta	YES	MS2031	MS2031	6KP1101	99.761	418	XX----------X	COX1
BIOD01767	BMHN	SF_Chrys43						Galerucinae	Chrysomelidae	Chrysomeloidea	Cucujiformia	Polyphaga	Coleoptera	Insecta	YES	SF_Chrys43	SF_SLAM2_P6_Adult_752_C06_1426652_Chrysomelidae	6KP9944	100	418	XXXXX--------	COX1
BIOD01768	BMHN	MS879			Theopea			Galerucinae	Chrysomelidae	Chrysomeloidea	Cucujiformia	Polyphaga	Coleoptera	Insecta	YES	MS879	MS879	6KP1298	100	418	XX----------X	COX1
BIOD01771	BMHN	(MS1223)_MS1097							Cerylonidae	Coccinelloidea	Cucujiformia	Polyphaga	Coleoptera	Insecta	YES	MS1223	MS1223	6KP1723	100	418	X-----------X	COX1
BIOD01772	BMHN	SF_Staph120						Paederinae	Staphylinidae	Staphylinoidea	Staphyliniformia	Polyphaga	Coleoptera	Insecta	YES	SF_Staph120	SF_MALAISE2_P1_Adult_755_B10_1426932_Staphylinidae	6KP7902	100	418	XXXX--------X	COX1
BIOD01773	BMHN	(NA)_FG_57							Staphylinidae	Staphylinoidea	Staphyliniformia	Polyphaga	Coleoptera	Insecta	YES	NA	FG_LL_P7_Adult_732_A08_1425732_Staphylinidae	6KP2308	100	418	X------------	COX1
BIOD01774	BMHN	(NA)							Corylophidae	Coccinelloidea	Cucujiformia	Polyphaga	Coleoptera	Insecta	YES	NA	FG_FIT1_P6_Adult_786_C05_1275698_Corylophidae	6KP4863	100	418	XX----------X	COX1
BIOD01775	BMHN	MS2358						Pselaphinae	Staphylinidae	Staphylinoidea	Staphyliniformia	Polyphaga	Coleoptera	Insecta	YES	MS2358	MS2358	6KP5414	100	418	X------------	COX1
BIOD01776	BMHN								Biphyllidae	Cleroidea	Cucujiformia	Polyphaga	Coleoptera	Insecta	NO						XX----------X	COX1
BIOD01777	BMHN	(NA)_FG_90						Paederinae	Staphylinidae	Staphylinoidea	Staphyliniformia	Polyphaga	Coleoptera	Insecta	YES	NA	FG_LL_P7_Adult_732_B12_1425765_Staphylinidae	6KP3534	100	418	XXXX---------	COX1
BIOD01778	BMHN	MS1644			Megalopinus			Megalopsidiinae	Staphylinidae	Staphylinoidea	Staphyliniformia	Polyphaga	Coleoptera	Insecta	YES	MS1644	MS1644	6KP2780	100	418	XXXX---------	COX1
BIOD01779	BMHN	(NA)_FG_55						Osoriinae	Staphylinidae	Staphylinoidea	Staphyliniformia	Polyphaga	Coleoptera	Insecta	YES	NA	FG_LL_P7_Adult_732_G07_1425730_Staphylinidae	6KP5346	100	418	XXXX---------	COX1
BIOD01780	BMHN	MS1345			Plagiophorus			Pselaphinae	Staphylinidae	Staphylinoidea	Staphyliniformia	Polyphaga	Coleoptera	Insecta	YES	MS1345	MS1345	6KP2365	100	418	XXXX---------	COX1
BIOD01781	BMHN	MS112			Coptodera	Pericalina	Lebiini	Lebiinae	Carabidae	Caraboidea		Adephaga	Coleoptera	Insecta	YES	MS112	MS112	6KP1109	100	418	XX-----------	COX1
BIOD01782	BMHN	MS1747						Cossoninae	Curculionidae	Curculionoidea	Cucujiformia	Polyphaga	Coleoptera	Insecta	YES	MS1747	MS1747	6KP1251	100	418	XXX----------	COX1
BIOD01783	BMHN	MS1233						Paederinae	Staphylinidae	Staphylinoidea	Staphyliniformia	Polyphaga	Coleoptera	Insecta	YES	MS1233	MS1233	6KP1124	100	418	XXX----------	COX1
BIOD01784	BMHN	SF_Platy13							Platypodidae	Curculionoidea	Cucujiformia	Polyphaga	Coleoptera	Insecta	YES	SF_Platy13	SF_FIT2_P1_Adult_751_C07_1426461_Curculionidae_Platypodinae	6KP379836	100	418	X-----------X	COX1
BIOD01785	BMHN	MS661					Valgini	Cetoniinae	Scarabaeidae	Scarabaeoidea	Scarabaeiformia	Polyphaga	Coleoptera	Insecta	YES	MS661	MS661	6KP460	100	389	XX-----------	COX1
BIOD01786	BMHN	(NA)_Limnich8							Limnichidae	Byrrhoidea	Elateriformia	Polyphaga	Coleoptera	Insecta	YES	NA	DV_Limnich8	6KP4735	100	418	XX----------X	COX1
BIOD01787	BMHN	SF_Nit10			Stelidota			Nitidulinae	Nitidulidae	Cucujoidea	Cucujiformia	Polyphaga	Coleoptera	Insecta	YES	SF_Nit10	SF_FIT1_P1_Adult_748_B02_1426251_Nitidulidae	6KP6084	100	418	X-----------X	COX1
BIOD01788	BMHN	(P5FIT2_16-2_0020)_P7FIT1Staph32						Staphylininae	Staphylinidae	Staphylinoidea	Staphyliniformia	Polyphaga	Coleoptera	Insecta	YES	P5FIT2_16-2_0020	P5FIT2_16-2_0020	6MSL49	100	418	XX-XX--------	COX1
BIOD01789	BMHN	SF_Chrys105				Diabroticina		Galerucinae	Chrysomelidae	Chrysomeloidea	Cucujiformia	Polyphaga	Coleoptera	Insecta	YES	SF_Chrys105	SF_MALAISE1_P1_Adult_753_G09_1426799_Chrysomelidae	6KP7695	100	418	XXXX---------	COX1
BIOD01790	BMHN	SF_UNK135			Acropis			Colydiinae	Zopheridae	Tenebrionoidea	Cucujiformia	Polyphaga	Coleoptera	Insecta	YES	SF_UNK135	SF_MALAISE2_P1_Adult_766_G06_1721563_Unknown	6KP1542	100	418	XXXX---------	COX1
BIOD01791	BMHN	CH_Curc227						Conoderinae	Curculionidae	Curculionoidea	Cucujiformia	Polyphaga	Coleoptera	Insecta	YES	CH_Curc227	CH_FIT2_P1_Adult_769_B01_1721786_Curculionidae	6KP915	100	418	XXXX---------	COX1
BIOD01792	BMHN	CH_Chrys22						Galerucinae	Chrysomelidae	Chrysomeloidea	Cucujiformia	Polyphaga	Coleoptera	Insecta	YES	CH_Chrys22	CH_MALAISE2_P1_Adult_761_G07_1687256_Chrysomelidae	6KP2398	100	418	XX----------X	COX1
BIOD01793	BMHN	(UL)_SF_Staph48						Aleocharinae	Staphylinidae	Staphylinoidea	Staphyliniformia	Polyphaga	Coleoptera	Insecta	NO						XXXX---------	COX1
BIOD01794	BMHN	(NA)_41Nit2							Nitidulidae	Cucujoidea	Cucujiformia	Polyphaga	Coleoptera	Insecta	YES	NA	FG_FIT1_P4_Adult_778_G12_1274418_Nitidulidae	6KP770	100	418	XX-----------	COX1
BIOD01795	BMHN	CH_Curc213							Platypodidae	Curculionoidea	Cucujiformia	Polyphaga	Coleoptera	Insecta	YES	CH_Curc213	CH_MALAISE1_P1_Adult_768_E08_1721733_Curculionidae_Platypodinae	6KP17833	100	418	XXXX---------	COX1
BIOD01796	BMHN	(NA)_FG_19							Carabidae	Caraboidea		Adephaga	Coleoptera	Insecta	YES	NA	FG_LL_P8_Adult_732_C03_1425694_Carabidae	6KP2947	100	418	XXXX---------	COX1
BIOD01797	BMHN	(NA)_P3FIT1Staph34						Aleocharinae	Staphylinidae	Staphylinoidea	Staphyliniformia	Polyphaga	Coleoptera	Insecta	YES	NA	FG_FIT1_P3_Adult_774_C11_1274015_Staphylinidae	6KP430	100	418	XX-----------	COX1
BIOD01798	BMHN	(UL)_SF_UNK139							Silvanidae	Cucujoidea	Cucujiformia	Polyphaga	Coleoptera	Insecta	NO						XX----------X	COX1
BIOD01799	BMHN	MS65						Baridinae	Curculionidae	Curculionoidea	Cucujiformia	Polyphaga	Coleoptera	Insecta	YES	MS65	MS65	6KP659	100	418	X-----------X	COX1
BIOD01800	BMHN	(NA)_P5FIT1Staph89						Staphylininae	Staphylinidae	Staphylinoidea	Staphyliniformia	Polyphaga	Coleoptera	Insecta	YES	NA	FG_FIT1_P5_Adult_770_H05_1274870_Staphylinidae	6KP2223	100	418	XXX---------X	COX1
BIOD01801	BMHN	CH_Scar13						Scarabaeinae	Scarabaeidae	Scarabaeoidea	Scarabaeiformia	Polyphaga	Coleoptera	Insecta	YES	CH_Scar13	CH_FIT1_P1_Adult_756_H04_1427094_Scarabaeidae	6KP3376	100	418	XXX---------X	COX1
BIOD01802	BMHN	SF_Lamp4						Lampyrinae	Lampyridae	Elateroidea	Elateriformia	Polyphaga	Coleoptera	Insecta	YES	SF_Lamp4	SF_MALAISE2_P1_Adult_751_F12_1426502_Lampyridae	6KP4887	100	418	XXXX---------	COX1
BIOD01803	BMHN	CH_Curc161							Curculionidae	Curculionoidea	Cucujiformia	Polyphaga	Coleoptera	Insecta	YES	CH_Curc161	CH_FIT1_P1_Adult_763_E02_1721247_Curculionidae	6KP3970	100	418	XXXX---------	COX1
BIOD01804	BMHN	(NA)_FG_225							Histeridae	Histeroidea	Staphyliniformia	Polyphaga	Coleoptera	Insecta	YES	NA	FG_LL_P3_Adult_734_A05_1425901_Histeridae	6KP2177	100	418	XXXXX--------	COX1
BIOD01805	BMHN	(NA)						Paederinae	Staphylinidae	Staphylinoidea	Staphyliniformia	Polyphaga	Coleoptera	Insecta	YES	NA	FG_LL_P7_Adult_732_D07_1425727_Staphylinidae	6KP4819	99.522	418	XXXX--------X	COX1
BIOD01806	BMHN	(NA)_P8FITStaph39						Paederinae	Staphylinidae	Staphylinoidea	Staphyliniformia	Polyphaga	Coleoptera	Insecta	YES	NA	FG_FIT_P8_Adult_783_B10_1275241_Staphylinidae	6KP2524	100	418	XXXXX--------	COX1
BIOD01807	BMHN	(NA)_FG_119							Ptiliidae	Staphylinoidea	Staphyliniformia	Polyphaga	Coleoptera	Insecta	YES	NA	FG_LL_P4_Adult_733_F03_1425793_Ptiliidae	6KP3870	100	418	XXXXX--------	COX1
BIOD01808	BMHN	SF_Cocc14					Hyperaspidini	Scymninae	Coccinellidae	Coccinelloidea	Cucujiformia	Polyphaga	Coleoptera	Insecta	YES	SF_Cocc14	SF_MALAISE1_P1_Adult_753_F12_1426790_Coccinellidae	6KP5144	100	418	XXXXX--------	COX1
BIOD01809	BMHN	MS995			Chabria		Alticini	Galerucinae	Chrysomelidae	Chrysomeloidea	Cucujiformia	Polyphaga	Coleoptera	Insecta	YES	MS995	MS995	6KP2264	100	418	XX----------X	COX1
BIOD01810	BMHN	CH_Chrys4						Galerucinae	Chrysomelidae	Chrysomeloidea	Cucujiformia	Polyphaga	Coleoptera	Insecta	YES	CH_Chrys4	CH_PITFALL_P1_Adult_760_A10_1687091_Chrysomelidae	6KP1554	100	418	XXXX--------X	COX1
BIOD01811	BMHN	SF_Chrys25				Monoplatina		Galerucinae	Chrysomelidae	Chrysomeloidea	Cucujiformia	Polyphaga	Coleoptera	Insecta	YES	SF_Chrys25	SF_MALAISE1_P1_Adult_750_B09_1426547_Chrysomelidae	6KP4053	100	418	XXXXXX-------	COX1
BIOD01812	BMHN	(NA)_FG_51						Steninae	Staphylinidae	Staphylinoidea	Staphyliniformia	Polyphaga	Coleoptera	Insecta	YES	NA	FG_LL_P7_Adult_732_C07_1425726_Staphylinidae	6KP3862	100	418	XXXXX--------	COX1
BIOD01813	BMHN							Galerucinae	Chrysomelidae	Chrysomeloidea	Cucujiformia	Polyphaga	Coleoptera	Insecta	NO						XXXXXX-------	COX1
BIOD01814	BMHN	(Tube03Plate03-03.0002)_MS1112					Agathidiini	Leiodinae	Leiodidae	Staphylinoidea	Staphyliniformia	Polyphaga	Coleoptera	Insecta	YES	Tube03Plate03-03.0002	Tube03Plate03-03_0002	MSL7297	100	418	XXXXXX-------	COX1
BIOD01815	BMHN	(P5FIT2_16-2_0017)_P8FITStaph68						Aleocharinae	Staphylinidae	Staphylinoidea	Staphyliniformia	Polyphaga	Coleoptera	Insecta	YES	P5FIT2_16-2_0017	P5FIT2_16-2_0017	6MSL137	100	418	XX----------X	COX1
BIOD01816	BMHN	SF_Curc299						Cryptorhynchinae	Curculionidae	Curculionoidea	Cucujiformia	Polyphaga	Coleoptera	Insecta	YES	SF_Curc299	SF_MALAISE2_P1_Adult_766_F10_1721555_Curculionidae	6KP5962	100	418	XXXXX-------X	COX1
BIOD01817	BMHN	(CH_Sil9)_CH_Sil9|CH_UNK19							Silvanidae	Cucujoidea	Cucujiformia	Polyphaga	Coleoptera	Insecta	YES	CH_Sil9	CH_PITFALL_P1_Adult_760_A03_1687084_Unknown	6KP6539	100	418	XXXXX-------X	COX1
BIOD01818	BMHN	MS2467						Tachyporinae	Staphylinidae	Staphylinoidea	Staphyliniformia	Polyphaga	Coleoptera	Insecta	YES	MS2467	MS2467	6KP5078	100	418	XXXXXX------X	COX1
BIOD01819	BMHN	CH_Lei1						Cholevinae	Leiodidae	Staphylinoidea	Staphyliniformia	Polyphaga	Coleoptera	Insecta	YES	CH_Lei1	CH_FIT2_P7_Adult_757_E09_1427159_Leiodidae	6KP4993	100	418	XXXXXX-------	COX1
BIOD01820	BMHN	(NA)						Abraeinae	Histeridae	Histeroidea	Staphyliniformia	Polyphaga	Coleoptera	Insecta	YES	NA	FG_FIT1_P6_Adult_786_E08_1275695_Histeridae	6KP1034488	100	418	XXXXXX-------	COX1
BIOD01821	BMHN	(NA)_P3FIT1Nit?5							Nitidulidae	Cucujoidea	Cucujiformia	Polyphaga	Coleoptera	Insecta	YES	NA	FG_FIT1_P3_Adult_775_E04_1274079_Nitidulidae	6KP29	100	418	XXXXX-------X	COX1
BIOD01822	BMHN	(NA)_FG_251						Scaphidiinae	Staphylinidae	Staphylinoidea	Staphyliniformia	Polyphaga	Coleoptera	Insecta	YES	NA	FG_LL_P6_Adult_734_C08_1425927_Scaphidiidae	6KP4297	100	418	XXXXXX------X	COX1
BIOD01823	BMHN	MS291			Cacodaemon				Endomychidae	Coccinelloidea	Cucujiformia	Polyphaga	Coleoptera	Insecta	YES	MS291	MS291	6KP316	100	418	XXXXXX------X	COX1
BIOD01824	BMHN	CH_Staph115						Scydmaeninae	Staphylinidae	Staphylinoidea	Staphyliniformia	Polyphaga	Coleoptera	Insecta	YES	CH_Staph115	CH_MALAISE1_P1_Adult_761_C04_1687205_Staphylinidae_Scydmaeninae	6KP2046	100	418	XX----------X	COX1
BIOD01825	BMHN	CH_Curc52						Molytinae	Curculionidae	Curculionoidea	Cucujiformia	Polyphaga	Coleoptera	Insecta	YES	CH_Curc52	CH_FIT1_P1_Adult_758_C11_1427233_Curculionidae	6KP1555	100	418	XXXXXX-------	COX1
BIOD01826	BMHN	SF_Elat5						Macraulacinae	Eucnemidae	Elateroidea	Elateriformia	Polyphaga	Coleoptera	Insecta	YES	SF_Elat5	SF_FIT2_P1_Adult_749_G11_1426416_Elateridae	6KP50674	100	418	XXXXXX-------	COX1
BIOD01827	BMHN	CH_Mord9						Mordellinae	Mordellidae	Tenebrionoidea	Cucujiformia	Polyphaga	Coleoptera	Insecta	YES	CH_Mord9	CH_SLAM1_P1_Adult_760_C04_1687109_Mordellidae	6KP2192	100	418	XXXXXX------X	COX1
BIOD01828	BMHN	MS2338			Eleusis		Eleusinini	Osoriinae	Staphylinidae	Staphylinoidea	Staphyliniformia	Polyphaga	Coleoptera	Insecta	YES	MS2338	MS2338	6KP5203	100	418	XXXXXX------X	COX1
BIOD01829	BMHN	SF_Chrys38						Galerucinae	Chrysomelidae	Chrysomeloidea	Cucujiformia	Polyphaga	Coleoptera	Insecta	YES	SF_Chrys38	SF_MALAISE2_P1_Adult_750_F09_1426595_Chrysomelidae	6KP1432	100	418	XXXXXX------X	COX1
BIOD01830	BMHN	SF_Curc186						Conoderinae	Curculionidae	Curculionoidea	Cucujiformia	Polyphaga	Coleoptera	Insecta	YES	SF_Curc186	SF_MALAISE1_P1_Adult_754_D09_1426859_Curculionidae	6KP3945	100	418	XXXXXX------X	COX1
BIOD01831	BMHN	(NA)_P8FITCurc2							Curculionidae	Curculionoidea	Cucujiformia	Polyphaga	Coleoptera	Insecta	YES	NA	FG_FIT_P8_Adult_787_G05_1275727_Curculionidae	6KP2337	100	418	XXXXXX------X	COX1
BIOD01832	BMHN	SF_Cler7			Enoclerus			Clerinae	Cleridae	Cleroidea	Cucujiformia	Polyphaga	Coleoptera	Insecta	YES	SF_Cler7	SF_MALAISE1_P1_Adult_760_E06_1687135_Cleridae	6KP2765	100	418	XXXXXX------X	COX1
BIOD01833	BMHN	MS1249						Aleocharinae	Staphylinidae	Staphylinoidea	Staphyliniformia	Polyphaga	Coleoptera	Insecta	YES	MS1249	MS1249	6KP2111	100	418	XXXXXX------X	COX1
BIOD01834	BMHN	SF_Curc36	Cactophagus personatus		Cactophagus	Sphenophorina	Rhynchophorini	Dryophthorinae	Dryophthoridae	Curculionoidea	Cucujiformia	Polyphaga	Coleoptera	Insecta	YES	SF_Curc36	SF_FIT1_P1_Adult_748_G04_1426333_Curculionidae	6KP3793	100	418	XXXXXX------X	COX1
BIOD01835	BMHN	(NA)						Scolytinae	Curculionidae	Curculionoidea	Cucujiformia	Polyphaga	Coleoptera	Insecta	YES	NA	FG_FIT1_P4_Adult_775_G11_1274451_Curculionidae_Scolytinae	6KP429	96.411	418	XXXXXX------X	COX1
BIOD01836	BMHN	MS1095						Scolytinae	Curculionidae	Curculionoidea	Cucujiformia	Polyphaga	Coleoptera	Insecta	YES	MS1095	MS1095	6KP2615	100	418	XXXXXX------X	COX1
BIOD01837	BMHN	MS781							Silvanidae	Cucujoidea	Cucujiformia	Polyphaga	Coleoptera	Insecta	YES	MS781	MS781	6KP2909	100	418	XXXXXX------X	COX1
BIOD01838	BMHN	MS2075						Aleocharinae	Staphylinidae	Staphylinoidea	Staphyliniformia	Polyphaga	Coleoptera	Insecta	YES	MS2075	MS2075	6KP866	100	418	XXXXXX------X	COX1
BIOD01839	BMHN	(NA)_P8FITStaph123						Aleocharinae	Staphylinidae	Staphylinoidea	Staphyliniformia	Polyphaga	Coleoptera	Insecta	YES	NA	FG_FIT_P8_Adult_784_B12_1275083_Staphylinidae	6KP1467	100	418	XXXXXXX------	COX1
BIOD01840	BMHN	MS889						Erotylinae	Erotylidae	Cucujoidea	Cucujiformia	Polyphaga	Coleoptera	Insecta	YES	MS889	MS889	6KP1348	100	418	XXXXXXX------	COX1
BIOD01841	BMHN	MS185	Callispa puella		Callispa		Callispini	Cassidinae	Chrysomelidae	Chrysomeloidea	Cucujiformia	Polyphaga	Coleoptera	Insecta	YES	MS185	MS185	6KP973	100	418	XXXXXXX-----X	COX1
BIOD01842	BMHN	SF_Staph17						Staphylininae	Staphylinidae	Staphylinoidea	Staphyliniformia	Polyphaga	Coleoptera	Insecta	YES	SF_Staph17	SF_FIT1_P7_Adult_746_G05_1426122_Staphylinidae	6KP2942	100	418	XXXXXXX-----X	COX1
BIOD01843	BMHN	MS1551							Endomychidae	Coccinelloidea	Cucujiformia	Polyphaga	Coleoptera	Insecta	YES	MS1551	MS1551	6KP5185	100	418	X---------XXX	COX1
BIOD01844	BMHN	SF_Cocc2			Diomus		Diomini	Scymninae	Coccinellidae	Coccinelloidea	Cucujiformia	Polyphaga	Coleoptera	Insecta	YES	SF_Cocc2	SF_FIT2_P1_Adult_748_F02_1426298_Coccinellidae	6KP4965	100	418	XXXXXXX-----X	COX1
BIOD01845	BMHN	SF_Nit56						Cillaeinae	Nitidulidae	Cucujoidea	Cucujiformia	Polyphaga	Coleoptera	Insecta	YES	SF_Nit56	SF_MALAISE2_P1_Adult_765_E09_1721446_Nitidulidae	6KP2247	100	418	XXXXXXXXXX---	COX1
BIOD01846	BMHN	MS1769						Leiodinae	Leiodidae	Staphylinoidea	Staphyliniformia	Polyphaga	Coleoptera	Insecta	YES	MS1769	MS1769	6KP1480	100	418	XXXXXXXXXXX--	COX1
BIOD01847	BMHN	(NA)_SF_Ceram31						Lamiinae	Cerambycidae	Chrysomeloidea	Cucujiformia	Polyphaga	Coleoptera	Insecta	YES	NA	SF_MALAISE2_P1_Adult_767_B02_1721595_Cerambycidae	6KP1743	100	418	XXXXXXXXX---X	COX1
BIOD01848	BMHN	SF_Staph57						Aleocharinae	Staphylinidae	Staphylinoidea	Staphyliniformia	Polyphaga	Coleoptera	Insecta	YES	SF_Staph57	SF_FIT1_P5_Adult_746_D03_1426084_Staphylinidae	6KP5290	100	418	XXXXXXXXXX--X	COX1
BIOD01849	BMHN	MS1398			Epuraea			Epuraeinae	Nitidulidae	Cucujoidea	Cucujiformia	Polyphaga	Coleoptera	Insecta	YES	MS1398	MS1398	6KP306	100	418	XXXXXXXXXX--X	COX1
BIOD01850	BMHN	(MS1652)_MS1602						Aleocharinae	Staphylinidae	Staphylinoidea	Staphyliniformia	Polyphaga	Coleoptera	Insecta	YES	MS1652	MS1652	6KP1017	100	418	XXXXXXXXXXX-X	COX1
BIOD01851	BMHN	MS486							Aderidae	Tenebrionoidea	Cucujiformia	Polyphaga	Coleoptera	Insecta	YES	MS486	MS486	6KP1989	100	418	XXXXXXXXXXX-X	COX1
BIOD01852	BMHN	(INTER_A_9_Dec_1_2_0802.0004)_MS2296						Scolytinae	Curculionidae	Curculionoidea	Cucujiformia	Polyphaga	Coleoptera	Insecta	YES	INTER_A_9_Dec_1_2_0802.0004	IAD12-0802-0004	5MSL465	100	418	XXXXXXXXXXX-X	COX1
BIOD01853	BMHN	CH_Curc193						Cryptorhynchinae	Curculionidae	Curculionoidea	Cucujiformia	Polyphaga	Coleoptera	Insecta	YES	CH_Curc193	CH_SLAM2_P7_Adult_767_F02_1721643_Curculionidae	6KP5723	100	418	XXXXXXXXXXX-X	COX1
BIOD01854	BMHN	SF_Hydro4							Hydrophilidae	Hydrophiloidea	Staphyliniformia	Polyphaga	Coleoptera	Insecta	YES	SF_Hydro4	SF_FIT1_P1_Adult_748_H04_1426323_Hydrophilidae	6KP2846	100	418	XXXXXXXXXXX-X	COX1
BIOD01855	BMHN	(NA)_FG_227						Sphaeridiinae	Hydrophilidae	Hydrophiloidea	Staphyliniformia	Polyphaga	Coleoptera	Insecta	YES	NA	FG_LL_P2_Adult_733_A11_1425852_Hydrophilidae	6KP348	100	418	XXXXXXXXXXXXX	COX1
BIOD01856	BMHN	MS729						Erotylinae	Erotylidae	Cucujoidea	Cucujiformia	Polyphaga	Coleoptera	Insecta	YES	MS729	MS729	6KP1029	100	418	XXXXXXXXXXX-X	COX1
BIOD01857	BMHN	SF_Curc134						Cryptorhynchinae	Curculionidae	Curculionoidea	Cucujiformia	Polyphaga	Coleoptera	Insecta	YES	SF_Curc134	SF_MALAISE2_P5_Adult_750_C10_1426560_Curculionidae	6KP5063	100	418	XXXXXXXXXXXXX	COX1
BIOD01858	BMHN	MS2630						Nitidulinae	Nitidulidae	Cucujoidea	Cucujiformia	Polyphaga	Coleoptera	Insecta	YES	MS2630	MS2630	6KP116	100	418	XXXXXXXXXXXXX	COX1
BIOD01859	BMHN	(P4FIT2-10_0014)_MS1602						Aleocharinae	Staphylinidae	Staphylinoidea	Staphyliniformia	Polyphaga	Coleoptera	Insecta	YES	P4FIT2-10_0014	P4FIT2-10_0014	6MSL3251	100	418	XXXXXXXXXXX-X	COX1
BIOD01860	BMHN	MS2619						Aleocharinae	Staphylinidae	Staphylinoidea	Staphyliniformia	Polyphaga	Coleoptera	Insecta	YES	MS2619	MS2619	6KP526	100	418	XXXXXXXXXXX-X	COX1
BIOD01861	BMHN	(UL)_MS538							Aderidae	Tenebrionoidea	Cucujiformia	Polyphaga	Coleoptera	Insecta	NO						XXXXXXXXXXXX-	COX1
BIOD01862	BMHN	(CH_Sci2)_CH_Sci2|CH_UNK42							Scirtidae	Scirtoidea	Elateriformia	Polyphaga	Coleoptera	Insecta	YES	CH_Sci2	CH_MALAISE1_P1_Adult_761_B04_1687193_Unknown	6KP1624	100	418	XXXXXXXXXXXXX	COX1
BIOD01863	BMHN	(INTER_B_9_Dec_1_3_06.0001)_MS1729						Aleocharinae	Staphylinidae	Staphylinoidea	Staphyliniformia	Polyphaga	Coleoptera	Insecta	YES	INTER_B_9_Dec_1_3_06.0001	IB9D13-06-0001	5MSL370	100	418	XXXXXXXXXXXXX	COX1
BIOD01864	BMHN	SF_Nit3						Nitidulinae	Nitidulidae	Cucujoidea	Cucujiformia	Polyphaga	Coleoptera	Insecta	YES	SF_Nit3	SF_FIT2_P1_Adult_747_C06_1426174_Nitidulidae	6KP1796	100	418	XXXXXXXXXXXXX	COX1
BIOD01865	BMHN	MS2422						Leiodinae	Leiodidae	Staphylinoidea	Staphyliniformia	Polyphaga	Coleoptera	Insecta	YES	MS2422	MS2422	6KP3407	100	418	XXXXXXXXXXXX-	COX1
BIOD01866	BMHN	(MS403)_MS236						Mordellinae	Mordellidae	Tenebrionoidea	Cucujiformia	Polyphaga	Coleoptera	Insecta	YES	MS403	MS403	6KP183	100	418	XXXXXXXXXXXXX	COX1
BIOD01867	BMHN	MS585					Epilachnini	Epilachninae	Coccinellidae	Coccinelloidea	Cucujiformia	Polyphaga	Coleoptera	Insecta	YES	MS585	MS585	6KP330	100	418	XX-XXXXXXXXXX	COX1
BIOD01868	BMHN	CH_Ero2						Erotylinae	Erotylidae	Cucujoidea	Cucujiformia	Polyphaga	Coleoptera	Insecta	YES	CH_Ero2	CH_SLAM2_P1_Adult_760_C02_1687107_Erotylidae	6KP2166	100	418	XXXXXXXXXXXXX	COX1
BIOD01869	BMHN	MS08						Lamiinae	Cerambycidae	Chrysomeloidea	Cucujiformia	Polyphaga	Coleoptera	Insecta	YES	MS08	MS08	6KP513	100	418	XX-XXXXXXXXXX	COX1
BIOD01870	BMHN	MS1217						Pselaphinae	Staphylinidae	Staphylinoidea	Staphyliniformia	Polyphaga	Coleoptera	Insecta	YES	MS1217	MS1217	6KP1307	100	418	XXXXXXXXXXXXX	COX1
BIOD01871	BMHN	MS2178			Platydracus	Staphylinina		Staphylininae	Staphylinidae	Staphylinoidea	Staphyliniformia	Polyphaga	Coleoptera	Insecta	YES	MS2178	MS2178	6KP4140	100	418	XXXXXXXXXXXXX	COX1
BIOD01872	BMHN	SF_Curc180						Conoderinae	Curculionidae	Curculionoidea	Cucujiformia	Polyphaga	Coleoptera	Insecta	YES	SF_Curc180	SF_MALAISE1_P1_Adult_754_B11_1426837_Curculionidae	6KP2463	100	418	XXXXXXXXXXXXX	COX1
BIOD01873	BMHN	SF_Nit38						Nitidulinae	Nitidulidae	Cucujoidea	Cucujiformia	Polyphaga	Coleoptera	Insecta	YES	SF_Nit38	SF_FIT1_P5_Adult_749_D10_1426379_Nitidulidae	6KP6425	100	418	XXXXXXXXXXXXX	COX1
BIOD01874	BMHN	MS1727						Pselaphinae	Staphylinidae	Staphylinoidea	Staphyliniformia	Polyphaga	Coleoptera	Insecta	YES	MS1727	MS1727	6KP3483	100	418	XXXXXXXXXXXXX	COX1
BIOD01875	BMHN	SF_Curc81			Macrocopturus			Conoderinae	Curculionidae	Curculionoidea	Cucujiformia	Polyphaga	Coleoptera	Insecta	YES	SF_Curc81	SF_FIT1_P1_Adult_749_D01_1426370_Curculionidae	6KP2589	100	418	XXXXXXXXXXXXX	COX1
BIOD01876	BMHN	(UL)_MS356						Baridinae	Curculionidae	Curculionoidea	Cucujiformia	Polyphaga	Coleoptera	Insecta	NO						XXXXXXXXXXXXX	COX1
BIOD01877	BMHN	SF_Curc206						Cryptorhynchinae	Curculionidae	Curculionoidea	Cucujiformia	Polyphaga	Coleoptera	Insecta	YES	SF_Curc206	SF_SLAM1_P1_Adult_755_B04_1426926_Curculionidae	6KP2558	100	418	XXXXXXXXXXXXX	COX1
BIOD01878	BMHN	MS1786						Aleocharinae	Staphylinidae	Staphylinoidea	Staphyliniformia	Polyphaga	Coleoptera	Insecta	YES	MS1786	MS1786	6KP1330	100	418	XXXXXXXXXXXXX	COX1
BIOD01879	BMHN	MS114			Strongylium		Stenochini	Stenochiinae	Tenebrionidae	Tenebrionoidea	Cucujiformia	Polyphaga	Coleoptera	Insecta	YES	MS114	MS114	6KP541	100	418	XXXXXXXXXXXXX	COX1
BIOD01880	BMHN	SF_Curc15						Conoderinae	Curculionidae	Curculionoidea	Cucujiformia	Polyphaga	Coleoptera	Insecta	YES	SF_Curc15	SF_FIT1_P7_Adult_747_F05_1426209_Curculionidae	6KP3142	100	418	XXXXXXXXXXXXX	COX1
BIOD01881	BMHN	MS616			Xenoda			Galerucinae	Chrysomelidae	Chrysomeloidea	Cucujiformia	Polyphaga	Coleoptera	Insecta	YES	MS616	MS616	6KP502	100	418	XXXXXXXXXXXXX	COX1
BIOD01883	BMHN	SF_UNK16							Tenebrionidae	Tenebrionoidea	Cucujiformia	Polyphaga	Coleoptera	Insecta	YES	SF_UNK16	SF_FIT1_P1_Adult_749_C12_1426369_Unknown	6KP3934	100	418	XXXXXXXXXXXXX	COX1
BIOD01884	BMHN	(MS2092)_MS1833							Endomychidae	Coccinelloidea	Cucujiformia	Polyphaga	Coleoptera	Insecta	YES	MS2092	MS2092	6KP663	100	418	XX-XXXXXXXXXX	COX1
BIOD01885	BMHN	CH_Curc149							Ciidae	Tenebrionoidea	Cucujiformia	Polyphaga	Coleoptera	Insecta	YES	CH_Curc149	CH_FIT1_P1_Adult_763_A11_1721208_Curculionidae_Scolytinae	6KP1368	100	418	XXXXXXXXXXXXX	COX1
BIOD01886	BMHN	SF_Curc41	Metamasius dasyurus		Metamasius	Sphenophorina	Rhynchophorini	Dryophthorinae	Dryophthoridae	Curculionoidea	Cucujiformia	Polyphaga	Coleoptera	Insecta	YES	SF_Curc41	SF_FIT1_P1_Adult_748_H09_1426328_Curculionidae	6KP1956	100	418	XXXXXXXXXXXXX	COX1
BIOD01887	BMHN	SF_Byr1							Ptinidae	Bostrichoidea	Bostrichiformia	Polyphaga	Coleoptera	Insecta	YES	SF_Byr1	SF_FIT1_P1_Adult_746_F01_1426106_Byrrhidae	6KP3226	100	418	XXXXXXXXXXXXX	COX1
BIOD01888	BMHN	MS971			Neohydrocoptus				Noteridae	Dytiscoidea		Adephaga	Coleoptera	Insecta	YES	MS971	MS971	6KP1305	100	418	XXXXXXXXXXXXX	COX1
BIOD01889	BMHN	CH_Curc90							Apionidae	Curculionoidea	Cucujiformia	Polyphaga	Coleoptera	Insecta	YES	CH_Curc90	CH_SLAM2_P1_Adult_760_E01_1687130_Curculionidae	6KP3635	100	418	XXXXXXXXXXXXX	COX1
BIOD01890	BMHN	MS1191							Curculionidae	Curculionoidea	Cucujiformia	Polyphaga	Coleoptera	Insecta	YES	MS1191	MS1191	6KP1081	100	418	XXXXXXXXXXXXX	COX1
BIOD01891	BMHN	SF_UNK136					Clytini	Cerambycinae	Cerambycidae	Chrysomeloidea	Cucujiformia	Polyphaga	Coleoptera	Insecta	YES	SF_UNK136	SF_MALAISE1_P1_Adult_766_G09_1721566_Unknown	6KP2244	100	418	XXXXXXXXXXXXX	COX1
BIOD01892	BMHN	MS2606						Conoderinae	Curculionidae	Curculionoidea	Cucujiformia	Polyphaga	Coleoptera	Insecta	YES	MS2606	MS2606	6KP272	100	418	XXXXXXXXXXXXX	COX1
BIOD01893	BMHN	MS2553	Aegus kinabalensis		Aegus			Lucaninae	Lucanidae	Scarabaeoidea	Scarabaeiformia	Polyphaga	Coleoptera	Insecta	YES	MS2553	MS2553	6KP3368	100	418	XXXXXXXXXXXXX	COX1
BIOD01894	BMHN	SF_Chrys1			Brachypnoea			Eumolpinae	Chrysomelidae	Chrysomeloidea	Cucujiformia	Polyphaga	Coleoptera	Insecta	YES	SF_Chrys1	SF_FIT2_P1_Adult_747_B04_1426160_Chrysomelidae	6KP1441	100	418	XXXXXXXXXXXXX	COX1
BIOD01895	BMHN	MS232			Euops				Attelabidae	Curculionoidea	Cucujiformia	Polyphaga	Coleoptera	Insecta	YES	MS232	MS232	6KP1578	100	418	XXXXXXXXXXXXX	COX1
BIOD01896	BMHN	SF_Mord11						Mordellinae	Mordellidae	Tenebrionoidea	Cucujiformia	Polyphaga	Coleoptera	Insecta	YES	SF_Mord11	SF_MALAISE2_P1_Adult_751_G12_1426514_Mordellidae	6KP3346	100	418	XXXXXXXXXXXXX	COX1
BIOD01897	BMHN	MS975			Trachytetra		Alticini	Galerucinae	Chrysomelidae	Chrysomeloidea	Cucujiformia	Polyphaga	Coleoptera	Insecta	YES	MS975	MS975	6KP1524	100	418	XXXXXXXXXXXXX	COX1
BIOD01898	BMHN	SF_Staph53						Paederinae	Staphylinidae	Staphylinoidea	Staphyliniformia	Polyphaga	Coleoptera	Insecta	YES	SF_Staph53	SF_FIT1_P5_Adult_746_C02_1426071_Staphylinidae	6KP4652	100	418	XXXXXXXXXXXXX	COX1
BIOD01899	BMHN	MS333						Eumolpinae	Chrysomelidae	Chrysomeloidea	Cucujiformia	Polyphaga	Coleoptera	Insecta	YES	MS333	MS333	6KP1591	100	418	XXXXXXXXXXXXX	COX1
BIOD01900	BMHN	MS788							Anthribidae	Curculionoidea	Cucujiformia	Polyphaga	Coleoptera	Insecta	YES	MS788	MS788	6KP1522	100	418	XXXXXXXXXXXXX	COX1
BIOD01901	BMHN	SF_Staph75						Staphylininae	Staphylinidae	Staphylinoidea	Staphyliniformia	Polyphaga	Coleoptera	Insecta	YES	SF_Staph75	SF_FIT1_P1_Adult_751_A02_1426432_Staphylinidae	6KP5517	100	418	XXXXXXXXXXXXX	COX1
BIOD01902	BMHN	MS2313							Ciidae	Tenebrionoidea	Cucujiformia	Polyphaga	Coleoptera	Insecta	YES	MS2313	MS2313	6KP11363	100	418	XXXXXXXXXXXXX	COX1
BIOD01903	BMHN	MS623						Tenebrioninae	Tenebrionidae	Tenebrionoidea	Cucujiformia	Polyphaga	Coleoptera	Insecta	YES	MS623	MS623	6KP1382	100	418	XXXXXXXXXXXXX	COX1
BIOD01904	BMHN	SF_Mord21						Mordellinae	Mordellidae	Tenebrionoidea	Cucujiformia	Polyphaga	Coleoptera	Insecta	YES	SF_Mord21	SF_MALAISE2_P1_Adult_750_F04_1426590_Mordellidae	6KP49069	100	418	XXXXXXXXXXXXX	COX1
BIOD01905	BMHN	SF_Curc270						Conoderinae	Curculionidae	Curculionoidea	Cucujiformia	Polyphaga	Coleoptera	Insecta	YES	SF_Curc270	SF_MALAISE1_P5_Adult_765_C02_1721415_Curculionidae	6KP247	100	418	XXXXXXXXXXXXX	COX1
BIOD01906	BMHN	MS635			Tenerus			Korynetinae	Cleridae	Cleroidea	Cucujiformia	Polyphaga	Coleoptera	Insecta	YES	MS635	MS635	6KP1056	100	418	XXXXXXXXXXXXX	COX1
BIOD01907	BMHN	MS898						Mordellinae	Mordellidae	Tenebrionoidea	Cucujiformia	Polyphaga	Coleoptera	Insecta	YES	MS898	MS898	6KP1741	100	418	XXXXXXXXXXXXX	COX1
BIOD01909	BMHN	SF_Mord66						Mordellinae	Mordellidae	Tenebrionoidea	Cucujiformia	Polyphaga	Coleoptera	Insecta	YES	SF_Mord66	SF_MALAISE2_P7_Adult_765_A09_1721398_Mordellidae	6KP1005	100	418	XXXXXXXXXXXXX	COX1
BIOD01910	BMHN	MS961						Scymninae	Coccinellidae	Coccinelloidea	Cucujiformia	Polyphaga	Coleoptera	Insecta	YES	MS961	MS961	6KP2396	100	418	XXXXXXXXXXXXX	COX1
BIOD01911	BMHN	SF_Curc259						Cryptorhynchinae	Curculionidae	Curculionoidea	Cucujiformia	Polyphaga	Coleoptera	Insecta	YES	SF_Curc259	SF_MALAISE2_P6_Adult_764_G09_1721374_Curculionidae	6KP3065	100	418	XXXXXXXXXXXXX	COX1
BIOD01912	BMHN	SF_Mord69						Mordellinae	Mordellidae	Tenebrionoidea	Cucujiformia	Polyphaga	Coleoptera	Insecta	YES	SF_Mord69	SF_MALAISE1_P1_Adult_765_F04_1721453_Mordellidae	6KP2689	99.761	418	XXXXXXXXXXXXX	COX1
BIOD01913	BMHN	MS580						Nitidulinae	Nitidulidae	Cucujoidea	Cucujiformia	Polyphaga	Coleoptera	Insecta	YES	MS580	MS580	6KP1170	100	418	XXXXXXXXXXXXX	COX1
BIOD01914	BMHN							Eumolpinae	Chrysomelidae	Chrysomeloidea	Cucujiformia	Polyphaga	Coleoptera	Insecta	NO						XXXXXXXXXXXXX	COX1
BIOD01915	BMHN	(MS2764)_MS659						Scarabaeinae	Scarabaeidae	Scarabaeoidea	Scarabaeiformia	Polyphaga	Coleoptera	Insecta	YES	MS2764	MS2764	6KP264	100	418	XXXXXXXXXXXXX	COX1
BIOD01916	BMHN	MS805			Eumorphus				Endomychidae	Coccinelloidea	Cucujiformia	Polyphaga	Coleoptera	Insecta	YES	MS805	MS805	6KP224	100	418	XXXXXXXXXXXXX	COX1
BIOD01917	BMHN	MS2783					Staphylinini	Staphylininae	Staphylinidae	Staphylinoidea	Staphyliniformia	Polyphaga	Coleoptera	Insecta	YES	MS2783	MS2783	6KP313	100	418	XXXXXXXXXXXXX	COX1
BIOD01918	BMHN	SF_Sci2							Scirtidae	Scirtoidea	Elateriformia	Polyphaga	Coleoptera	Insecta	YES	SF_Sci2	SF_MALAISE2_P1_Adult_750_F01_1426587_Scirtidae	6KP4038	99.76	416	XXXXXXXXXXXXX	COX1
BIOD01919	BMHN	MS368						Baridinae	Curculionidae	Curculionoidea	Cucujiformia	Polyphaga	Coleoptera	Insecta	YES	MS368	MS368	6KP1881	100	418	XXXXXXXXXXXXX	COX1
BIOD01920	BMHN	SF_Platy16							Platypodidae	Curculionoidea	Cucujiformia	Polyphaga	Coleoptera	Insecta	YES	SF_Platy16	SF_FIT2_P7_Adult_764_E11_1721352_Curculionidae_Platypodinae	6KP5333	100	418	XXXXXXXXXXXXX	COX1
BIOD01921	BMHN	SF_Curc262						Scolytinae	Curculionidae	Curculionoidea	Cucujiformia	Polyphaga	Coleoptera	Insecta	YES	SF_Curc262	SF_FIT1_P7_Adult_764_H05_1721382_Curculionidae_Scolytinae	6KP4738	100	418	XXXXXXXXXXXXX	COX1
BIOD01922	BMHN	MS523						Scolytinae	Curculionidae	Curculionoidea	Cucujiformia	Polyphaga	Coleoptera	Insecta	YES	MS523	MS523	6KP2380	100	418	XXXXXXXXXXXXX	COX1
BIOD01923	BMHN	MS166			Trichochrysea			Eumolpinae	Chrysomelidae	Chrysomeloidea	Cucujiformia	Polyphaga	Coleoptera	Insecta	YES	MS166	MS166	6KP51	100	418	XXXXXXXXXXXXX	COX1
BIOD01924	BMHN	CH_Cocc14							Scirtidae	Scirtoidea	Elateriformia	Polyphaga	Coleoptera	Insecta	YES	CH_Cocc14	CH_MALAISE2_P1_Adult_764_B01_1721306_Coccinellidae	6KP4529	100	418	XXXXXXXXXXXXX	COX1
BIOD01925	BMHN	SF_Ceram15						Lamiinae	Cerambycidae	Chrysomeloidea	Cucujiformia	Polyphaga	Coleoptera	Insecta	YES	SF_Ceram15	SF_SLAM1_P1_Adult_755_B01_1426923_Cerambycidae	6KP3446	100	418	XXXXXXXXXXXXX	COX1
BIOD01926	BMHN	MS46			Amblyopus		Tritomini	Erotylinae	Erotylidae	Cucujoidea	Cucujiformia	Polyphaga	Coleoptera	Insecta	YES	MS46	MS46	6KP371	100	418	XXXXXXXXXXXXX	COX1
BIOD01927	BMHN	MS1462						Scymninae	Coccinellidae	Coccinelloidea	Cucujiformia	Polyphaga	Coleoptera	Insecta	YES	MS1462	MS1462	6KP1237	100	418	XXXXXXXXXXXXX	COX1
BIOD01928	BMHN	MS745							Ptilodactylidae	Byrrhoidea	Elateriformia	Polyphaga	Coleoptera	Insecta	YES	MS745	MS745	6KP2001	100	418	XXXXXXXXXXXXX	COX1
BIOD01929	BMHN	MS1591							Histeridae	Histeroidea	Staphyliniformia	Polyphaga	Coleoptera	Insecta	YES	MS1591	MS1591	6KP324	100	418	XXXXXXXXXXXXX	COX1
BIOD01930	BMHN	MS766							Aderidae	Tenebrionoidea	Cucujiformia	Polyphaga	Coleoptera	Insecta	YES	MS766	MS766	6KP92	100	418	XXXXXXXXXXXXX	COX1
BIOD01931	BMHN	(FIT_D_2_2_0302.0004)_MS1390						Scolytinae	Curculionidae	Curculionoidea	Cucujiformia	Polyphaga	Coleoptera	Insecta	YES	FIT_D_2_2_0302.0004	FD0302-0004	5MSL352	100	418	XXXXXXXXXXXXX	COX1
BIOD01932	BMHN	MS556			Trinodes			Trinodinae	Dermestidae	Bostrichoidea	Bostrichiformia	Polyphaga	Coleoptera	Insecta	YES	MS556	MS556	6KP1384	100	418	XXXXXXXXXXXXX	COX1
BIOD01933	BMHN	MS724						Rhynchitinae	Attelabidae	Curculionoidea	Cucujiformia	Polyphaga	Coleoptera	Insecta	YES	MS724	MS724	6KP1366	100	418	XXXXXXXXXXXXX	COX1
BIOD01934	BMHN	MS59			Neohydnus			Hydnocerinae	Cleridae	Cleroidea	Cucujiformia	Polyphaga	Coleoptera	Insecta	YES	MS59	MS59	6KP276	100	418	XXXXXXXXXXXXX	COX1
BIOD01935	BMHN	MS2767						Scarabaeinae	Scarabaeidae	Scarabaeoidea	Scarabaeiformia	Polyphaga	Coleoptera	Insecta	YES	MS2767	MS2767	6KP1120	100	418	XXXXXXXXXXXXX	COX1
BIOD01936	BMHN	MS723							Elateridae	Elateroidea	Elateriformia	Polyphaga	Coleoptera	Insecta	YES	MS723	MS723	6KP738	100	418	XXXXXXXXXXXXX	COX1
BIOD01937	BMHN	MS617			Trichomimastra		Luperini	Galerucinae	Chrysomelidae	Chrysomeloidea	Cucujiformia	Polyphaga	Coleoptera	Insecta	YES	MS617	MS617	6KP1503	100	418	XXXXXXXXXXXXX	COX1
BIOD01938	BMHN	MS170						Eumolpinae	Chrysomelidae	Chrysomeloidea	Cucujiformia	Polyphaga	Coleoptera	Insecta	YES	MS170	MS170	6KP1263	100	418	XXXXXXXXXXXXX	COX1
BIOD01939	BMHN	MS310						Eumolpinae	Chrysomelidae	Chrysomeloidea	Cucujiformia	Polyphaga	Coleoptera	Insecta	YES	MS310	MS310	6KP2086	100	418	XXXXXXXXXXXXX	COX1
BIOD01940	BMHN	(INTER_A_7_Dec_2_2_02.0001)_MS16						Atractocerinae	Lymexylidae	Lymexyloidea	Cucujiformia	Polyphaga	Coleoptera	Insecta	YES	INTER_A_7_Dec_2_2_02.0001	IA7D22-02-0001	5MSL368	100	418	XXXXXXXXXXXXX	COX1
BIOD01941	BMHN	MS924			Aulacophora	Aulacophorina		Galerucinae	Chrysomelidae	Chrysomeloidea	Cucujiformia	Polyphaga	Coleoptera	Insecta	YES	MS924	MS924	6KP231	100	418	XXXXXXXXXXXXX	COX1
BIOD01942	BMHN	MS2063						Scolytinae	Curculionidae	Curculionoidea	Cucujiformia	Polyphaga	Coleoptera	Insecta	YES	MS2063	MS2063	6KP2472	100	418	XXXXXXXXXXXXX	COX1
BIOD01943	BMHN	MS41			Acrocrypta		Alticini	Galerucinae	Chrysomelidae	Chrysomeloidea	Cucujiformia	Polyphaga	Coleoptera	Insecta	YES	MS41	MS41	6KP112	100	418	XXXXXXXXXXXXX	COX1
BIOD01944	BMHN	SF_Platy6							Platypodidae	Curculionoidea	Cucujiformia	Polyphaga	Coleoptera	Insecta	YES	SF_Platy6	SF_FIT1_P1_Adult_748_G11_1426318_Curculionidae_Platypodinae	6KP3171	100	418	XXXXXXXXXXXXX	COX1
BIOD01945	BMHN	MS1848						Pselaphinae	Staphylinidae	Staphylinoidea	Staphyliniformia	Polyphaga	Coleoptera	Insecta	YES	MS1848	MS1848	6KP2584	100	418	XXXXXXXXXXXXX	COX1
BIOD01946	BMHN	MS2285						Mordellinae	Mordellidae	Tenebrionoidea	Cucujiformia	Polyphaga	Coleoptera	Insecta	YES	MS2285	MS2285	6KP223	100	418	XXXXXXXXXXXXX	COX1
BIOD01947	BMHN	MS293						Ototretinae	Lampyridae	Elateroidea	Elateriformia	Polyphaga	Coleoptera	Insecta	YES	MS293	MS293	6KP135	100	418	XXXXXXXXXXXXX	COX1
BIOD01948	BMHN	SF_Scar24					Sericini	Melolonthinae	Scarabaeidae	Scarabaeoidea	Scarabaeiformia	Polyphaga	Coleoptera	Insecta	YES	SF_Scar24	SF_FIT1_P6_Adult_746_F10_1426115_Scarabaeidae	6KP2709	100	418	XXXXXXXXXXXXX	COX1
BIOD01949	BMHN	MS146						Rhynchitinae	Attelabidae	Curculionoidea	Cucujiformia	Polyphaga	Coleoptera	Insecta	YES	MS146	MS146	6KP1335	100	418	XXXXXXXXXXXXX	COX1
BIOD01950	BMHN	MS2773			Trochorhopalus			Dryophthorinae	Dryophthoridae	Curculionoidea	Cucujiformia	Polyphaga	Coleoptera	Insecta	YES	MS2773	MS2773	6KP414	100	418	XXXXXXXXXXXXX	COX1
BIOD01951	BMHN	MS362					Ottistirini	Entiminae	Curculionidae	Curculionoidea	Cucujiformia	Polyphaga	Coleoptera	Insecta	YES	MS362	MS362	6KP914	100	418	XXXXXXXXXXXXX	COX1
BIOD01952	BMHN	CH_Phal3							Phalacridae	Cucujoidea	Cucujiformia	Polyphaga	Coleoptera	Insecta	YES	CH_Phal3	CH_MALAISE2_P1_Adult_764_B05_1721310_Unknown	6KP1759	100	418	XXXXXXXXXXXXX	COX1
BIOD01953	BMHN	MS867						Mordellinae	Mordellidae	Tenebrionoidea	Cucujiformia	Polyphaga	Coleoptera	Insecta	YES	MS867	MS867	6KP233	100	418	XXXXXXXXXXXXX	COX1
BIOD01954	BMHN	MS624							Psephenidae	Byrrhoidea	Elateriformia	Polyphaga	Coleoptera	Insecta	YES	MS624	MS624	6KP173	100	418	XXXXXXXXXXXXX	COX1
BIOD01955	BMHN	MS2669							Sphindidae	Cucujoidea	Cucujiformia	Polyphaga	Coleoptera	Insecta	YES	MS2669	MS2669	6KP760	100	418	XXXXXXXXXXXXX	COX1
BIOD01956	BMHN	MS1874						Scarabaeinae	Scarabaeidae	Scarabaeoidea	Scarabaeiformia	Polyphaga	Coleoptera	Insecta	YES	MS1874	MS1874	6KP2171	100	418	XXXXXXXXXXXXX	COX1
BIOD01957	BMHN	MS2590						Aleocharinae	Staphylinidae	Staphylinoidea	Staphyliniformia	Polyphaga	Coleoptera	Insecta	YES	MS2590	MS2590	6KP646	100	418	XXXXXXXXXXXXX	COX1
BIOD01958	BMHN	SF_Hydro1							Hydrophilidae	Hydrophiloidea	Staphyliniformia	Polyphaga	Coleoptera	Insecta	YES	SF_Hydro1	SF_FIT1_P7_Adult_746_H01_1426130_Hydrophilidae	6KP3645	100	418	XXXXXXXXXXXXX	COX1
BIOD01959	BMHN	SF_Staph27						Aleocharinae	Staphylinidae	Staphylinoidea	Staphyliniformia	Polyphaga	Coleoptera	Insecta	YES	SF_Staph27	SF_FIT1_P1_Adult_748_A07_1426244_Staphylinidae	6KP4427	100	418	XXXXXXXXXXXXX	COX1
BIOD01960	BMHN	(Tube03Plate07-01.0001)_MS2591						Nitidulinae	Nitidulidae	Cucujoidea	Cucujiformia	Polyphaga	Coleoptera	Insecta	YES	Tube03Plate07-01.0001	Tube03Plate07-01_0001	MSL8677	100	418	XXXXXXXXXXXXX	COX1
BIOD01961	BMHN	(MS1650)_MS2199				Philonthina		Staphylininae	Staphylinidae	Staphylinoidea	Staphyliniformia	Polyphaga	Coleoptera	Insecta	YES	MS1650	MS1650	6KP1692	99.282	418	XXXXXXXXXXXXX	COX1
BIOD01962	BMHN	CH_Curc98						Conoderinae	Curculionidae	Curculionoidea	Cucujiformia	Polyphaga	Coleoptera	Insecta	YES	CH_Curc98	CH_MALAISE1_P1_Adult_761_C09_1687210_Curculionidae	6KP667	100	418	XXXXXXXXXXXXX	COX1
BIOD01963	BMHN	CH_Trog2						Anaidinae	Hybosoridae	Scarabaeoidea	Scarabaeiformia	Polyphaga	Coleoptera	Insecta	YES	CH_Trog2	CH_PITFALL_P1_Adult_759_E11_1687044_Trogidae	6KP4027	100	418	XXXXXXXXXXXXX	COX1
BIOD01964	BMHN	MS606						Scymninae	Coccinellidae	Coccinelloidea	Cucujiformia	Polyphaga	Coleoptera	Insecta	YES	MS606	MS606	6KP1623	100	418	XXXXXXXXXXXXX	COX1
BIOD01965	BMHN	MS2618							Platypodidae	Curculionoidea	Cucujiformia	Polyphaga	Coleoptera	Insecta	YES	MS2618	MS2618	6KP458	100	418	XXXXXXXXXXXXX	COX1
BIOD01966	BMHN	MS2202						Megalopsidiinae	Staphylinidae	Staphylinoidea	Staphyliniformia	Polyphaga	Coleoptera	Insecta	YES	MS2202	MS2202	6KP1336	100	418	XXXXXXXXXXXXX	COX1
BIOD01967	BMHN	SF_Mord15						Mordellinae	Mordellidae	Tenebrionoidea	Cucujiformia	Polyphaga	Coleoptera	Insecta	YES	SF_Mord15	SF_MALAISE2_P5_Adult_750_C09_1426559_Mordellidae	6KP4072	100	417	XXXXXXXXXXXXX	COX1
BIOD01968	BMHN	(INTER_B_7_Dec_04.0004)_MS1473						Aleocharinae	Staphylinidae	Staphylinoidea	Staphyliniformia	Polyphaga	Coleoptera	Insecta	YES	INTER_B_7_Dec_04.0004	IB7D-04-0004	5MSL5	100	418	XXXXXXXXXXXXX	COX1
BIOD01969	BMHN	CH_Ceram4	Chlorida festiva		Chlorida		Bothriospilini	Cerambycinae	Cerambycidae	Chrysomeloidea	Cucujiformia	Polyphaga	Coleoptera	Insecta	YES	CH_Ceram4	CH_PITFALL_P1_Adult_760_A08_1687089_Cerambycidae	6KP4005	100	418	XXXXXXXXXXXXX	COX1
BIOD01970	BMHN	MS1481						Aleocharinae	Staphylinidae	Staphylinoidea	Staphyliniformia	Polyphaga	Coleoptera	Insecta	YES	MS1481	MS1481	6KP234	100	418	XXXXXXXXXXXXX	COX1
BIOD01971	BMHN	MS842			Manobia		Alticini	Galerucinae	Chrysomelidae	Chrysomeloidea	Cucujiformia	Polyphaga	Coleoptera	Insecta	YES	MS842	MS842	6KP960	99.761	418	XXXXXXXXXXXXX	COX1
BIOD01972	BMHN	SF_Mord3						Mordellinae	Mordellidae	Tenebrionoidea	Cucujiformia	Polyphaga	Coleoptera	Insecta	YES	SF_Mord3	SF_FIT2_P7_Adult_749_B05_1426350_Mordellidae	6KP3021	100	418	XXXXXXXXXXXXX	COX1
BIOD01973	BMHN	MS673						Histerinae	Histeridae	Histeroidea	Staphyliniformia	Polyphaga	Coleoptera	Insecta	YES	MS673	MS673	6KP2031	100	418	XXXXXXXXXXXXX	COX1
BIOD01974	BMHN	MS2661						Tachyporinae	Staphylinidae	Staphylinoidea	Staphyliniformia	Polyphaga	Coleoptera	Insecta	YES	MS2661	MS2661	6KP789	100	418	XXXXXXXXXXXXX	COX1
BIOD01975	BMHN	MS296			Cyclotoma				Endomychidae	Coccinelloidea	Cucujiformia	Polyphaga	Coleoptera	Insecta	YES	MS296	MS296	6KP161	100	418	XXXXXXXXXXXXX	COX1
BIOD01976	BMHN	(MS2290)_MS1395	Ancipitis n. sp.		Ancipitis			Scolytinae	Curculionidae	Curculionoidea	Cucujiformia	Polyphaga	Coleoptera	Insecta	YES	MS2290	MS2290	6KP250	100	418	XXXXXXX----XX	COX1
BIOD01977	BMHN	MS492						Scymninae	Coccinellidae	Coccinelloidea	Cucujiformia	Polyphaga	Coleoptera	Insecta	YES	MS492	MS492	6KP83	100	418	XXXXXXXXXXXXX	COX1
BIOD01978	BMHN	(MS2215)_MS137							Eucnemidae	Elateroidea	Elateriformia	Polyphaga	Coleoptera	Insecta	YES	MS2215	MS2215	6KP1463	100	418	XXXXXXXXXXXXX	COX1
BIOD01979	BMHN	MS2242						Malachiinae	Melyridae	Cleroidea	Cucujiformia	Polyphaga	Coleoptera	Insecta	YES	MS2242	MS2242	6KP3111	100	418	XXXXXXXXXXXXX	COX1
BIOD01980	BMHN	MS2443						Sphaeridiinae	Hydrophilidae	Hydrophiloidea	Staphyliniformia	Polyphaga	Coleoptera	Insecta	YES	MS2443	MS2443	6KP4081	100	418	XXXXXXXXXXXXX	COX1
BIOD01981	BMHN	SF_Chrys128						Galerucinae	Chrysomelidae	Chrysomeloidea	Cucujiformia	Polyphaga	Coleoptera	Insecta	YES	SF_Chrys128	SF_MALAISE1_P1_Adult_760_E02_1687131_Chrysomelidae	6KP2149	100	418	XXXXXXXXXXXXX	COX1
BIOD01982	BMHN	MS20	Microspathe fuliginosa		Microspathe			Dryophthorinae	Dryophthoridae	Curculionoidea	Cucujiformia	Polyphaga	Coleoptera	Insecta	YES	MS20	MS20	6KP850	99.761	418	XXXXXXXXXXXXX	COX1
BIOD01983	BMHN	SF_Lyc14							Lycidae	Elateroidea	Elateriformia	Polyphaga	Coleoptera	Insecta	YES	SF_Lyc14	SF_MALAISE1_P1_Adult_754_E04_1426866_Lycidae	6KP3476	100	418	XXXXXXXXXXXXX	COX1
BIOD01984	BMHN	SF_Chrys40						Eumolpinae	Chrysomelidae	Chrysomeloidea	Cucujiformia	Polyphaga	Coleoptera	Insecta	YES	SF_Chrys40	SF_SLAM1_P6_Adult_750_H02_1426612_Chrysomelidae	6KP1085	100	418	XXXXXXXXXXXXX	COX1
BIOD01985	BMHN	MS859						Eumolpinae	Chrysomelidae	Chrysomeloidea	Cucujiformia	Polyphaga	Coleoptera	Insecta	YES	MS859	MS859	6KP531	100	418	XXXXXXXXXXXXX	COX1
BIOD01986	BMHN	MS2185			Gnoma			Lamiinae	Cerambycidae	Chrysomeloidea	Cucujiformia	Polyphaga	Coleoptera	Insecta	YES	MS2185	MS2185	6KP1125	100	418	XXXXXXXXXXXXX	COX1
BIOD01987	BMHN	MS602						Galerucinae	Chrysomelidae	Chrysomeloidea	Cucujiformia	Polyphaga	Coleoptera	Insecta	YES	MS602	MS602	6KP290	100	418	XXXXXXXXXXXXX	COX1
BIOD01989	BMHN	MS430							Ptilodactylidae	Byrrhoidea	Elateriformia	Polyphaga	Coleoptera	Insecta	YES	MS430	MS430	6KP1022	100	418	XXXXXXXXXXXXX	COX1
BIOD01990	BMHN	SF_Ceram2						Lamiinae	Cerambycidae	Chrysomeloidea	Cucujiformia	Polyphaga	Coleoptera	Insecta	YES	SF_Ceram2	SF_FIT1_P1_Adult_749_F11_1426404_Cerambycidae	6KP3411	100	418	XXXXXXXXXXXXX	COX1
BIOD01991	BMHN	CH_Carab11			Agra	Agrina	Lebiini	Lebiinae	Carabidae	Caraboidea		Adephaga	Coleoptera	Insecta	YES	CH_Carab11	CH_SLAM1_P1_Adult_760_C10_1687115_Carabidae	6KP654	100	418	XXXXXXXXXXXXX	COX1
BIOD01992	BMHN	MS128							Scirtidae	Scirtoidea	Elateriformia	Polyphaga	Coleoptera	Insecta	YES	MS128	MS128	6KP379	100	418	XXXXXXXXXXXXX	COX1
BIOD01993	BMHN	MS576	Platerodrilus paradoxus		Platerodrilus			Leptolycinae	Lycidae	Elateroidea	Elateriformia	Polyphaga	Coleoptera	Insecta	YES	MS576	MS576	6KP1781	100	418	XXXXXXXXXXXXX	COX1
BIOD01994	BMHN	MS2639						Scolytinae	Curculionidae	Curculionoidea	Cucujiformia	Polyphaga	Coleoptera	Insecta	YES	MS2639	MS2639	6KP131	100	418	XXXXXXXXXXXXX	COX1
BIOD01996	BMHN	MS2584						Scolytinae	Curculionidae	Curculionoidea	Cucujiformia	Polyphaga	Coleoptera	Insecta	YES	MS2584	MS2584	6KP958	100	418	XXXXXXXXXXXXX	COX1
BIOD01997	BMHN	(MS427)_MS429							Ptilodactylidae	Byrrhoidea	Elateriformia	Polyphaga	Coleoptera	Insecta	YES	MS427	MS427	6KP630	100	418	XXXXXXXXXXXXX	COX1
BIOD01998	BMHN	(NA)_SF_Ten9						Lagriinae	Tenebrionidae	Tenebrionoidea	Cucujiformia	Polyphaga	Coleoptera	Insecta	YES	NA	SF_LL1_P6_Adult_757_H11_1427197_Tenebrionidae	6KP3382	100	418	XXXXXXXXXXXXX	COX1
BIOD01999	BMHN	MS577			Eucyrtus			Stenochiinae	Tenebrionidae	Tenebrionoidea	Cucujiformia	Polyphaga	Coleoptera	Insecta	YES	MS577	MS577	6KP837	100	418	XXXXXXXXXXXXX	COX1
BIOD02000	BMHN	(NA)_CH_Ceram5	Distenia geniculata		Distenia		Disteniini	Disteniinae	Disteniidae	Chrysomeloidea	Cucujiformia	Polyphaga	Coleoptera	Insecta	YES	NA	FG_FIT1_P4_Adult_778_H11_1274407_Unknown	6KP2526	100	418	XXXXXXXXXXXXX	COX1
BIOD02001	BMHN	MS286			Stigmatium	Clerina	Clerini	Clerinae	Cleridae	Cleroidea	Cucujiformia	Polyphaga	Coleoptera	Insecta	YES	MS286	MS286	6KP921	100	418	XXXXXXXXXXXXX	COX1
BIOD02003	BMHN	SF_Chrys34						Galerucinae	Chrysomelidae	Chrysomeloidea	Cucujiformia	Polyphaga	Coleoptera	Insecta	YES	SF_Chrys34	SF_MALAISE2_P1_Adult_750_E08_1426582_Chrysomelidae	6KP8448	100	418	XXXXXXXXXXXXX	COX1
BIOD02004	BMHN	CH_Mord10						Mordellinae	Mordellidae	Tenebrionoidea	Cucujiformia	Polyphaga	Coleoptera	Insecta	YES	CH_Mord10	CH_SLAM1_P1_Adult_760_C08_1687113_Mordellidae	6KP2626	100	418	XXXXXXXXXXXXX	COX1
BIOD02005	BMHN	SF_Chrys14							Artematopodidae	Elateroidea	Elateriformia	Polyphaga	Coleoptera	Insecta	YES	SF_Chrys14	SF_FIT2_P7_Adult_749_A12_1426345_Chrysomelidae	6KP2140	100	418	XXXXXXXXXXXXX	COX1
BIOD02006	BMHN	MS2232	Debus shoreae		Debus			Scolytinae	Curculionidae	Curculionoidea	Cucujiformia	Polyphaga	Coleoptera	Insecta	YES	MS2232	MS2232	6KP2043	100	418	XXXXXXXXXXXXX	COX1
BIOD02007	BMHN	MS1385						Scolytinae	Curculionidae	Curculionoidea	Cucujiformia	Polyphaga	Coleoptera	Insecta	YES	MS1385	MS1385	6KP681	100	418	XXXXXXXXXXXXX	COX1
BIOD02008	BMHN	SF_Chrys16						Eumolpinae	Chrysomelidae	Chrysomeloidea	Cucujiformia	Polyphaga	Coleoptera	Insecta	YES	SF_Chrys16	SF_MALAISE1_P6_Adult_751_E06_1426484_Chrysamelidae	6KP1792	100	418	XXXXXXXXXXXXX	COX1
BIOD02009	BMHN								Anobiidae	Bostrichoidea	Bostrichiformia	Polyphaga	Coleoptera	Insecta	NO						XXXXXXXXXXXXX	COX1
BIOD02010	BMHN	MS694							Psephenidae	Byrrhoidea	Elateriformia	Polyphaga	Coleoptera	Insecta	YES	MS694	MS694	6KP639	100	418	XXXXXXXXXXXXX	COX1
BIOD02011	BMHN	MS107			Acalolepta		Lamiini	Lamiinae	Cerambycidae	Chrysomeloidea	Cucujiformia	Polyphaga	Coleoptera	Insecta	YES	MS107	MS107	6KP715	100	418	XXXXXXXXXXXXX	COX1
BIOD02012	BMHN	(INTER_D_27_Nov_1_3_06.0009)_MS2648						Aleocharinae	Staphylinidae	Staphylinoidea	Staphyliniformia	Polyphaga	Coleoptera	Insecta	YES	INTER_D_27_Nov_1_3_06.0009	IDN13-06-0009	6MSL7190	100	418	XXXXXXXXXXXXX	COX1
BIOD02013	BMHN	MS388					Menemachini	Baridinae	Curculionidae	Curculionoidea	Cucujiformia	Polyphaga	Coleoptera	Insecta	YES	MS388	MS388	6KP964	100	418	XXXXXXXXXXXXX	COX1
BIOD02014	BMHN	(INTER_A_27_Nov_4_5_1003.0001)_MS1853							Ciidae	Tenebrionoidea	Cucujiformia	Polyphaga	Coleoptera	Insecta	YES	INTER_A_27_Nov_4_5_1003.0001	IAN45-1003-0001	5MSL52	100	418	XXXXXXXXXXXXX	COX1
BIOD02015	BMHN	MS854					Epilachnini	Epilachninae	Coccinellidae	Coccinelloidea	Cucujiformia	Polyphaga	Coleoptera	Insecta	YES	MS854	MS854	6KP1620	100	418	XXXXXXXXXXXXX	COX1
BIOD02016	BMHN	(MS1530)_MS651						Sphaeridiinae	Hydrophilidae	Hydrophiloidea	Staphyliniformia	Polyphaga	Coleoptera	Insecta	YES	MS1530	MS1530	6KP32	100	418	XXXXXXXXXXXXX	COX1
BIOD02017	BMHN	MS2526						Scydmaeninae	Staphylinidae	Staphylinoidea	Staphyliniformia	Polyphaga	Coleoptera	Insecta	YES	MS2526	MS2526	6KP2910	100	418	XXXXXXXXXXXXX	COX1
BIOD02018	BMHN	MS2565						Scarabaeinae	Scarabaeidae	Scarabaeoidea	Scarabaeiformia	Polyphaga	Coleoptera	Insecta	YES	MS2565	MS2565	6KP704	100	418	XXXXXXXXXXXXX	COX1
BIOD02019	BMHN	SF_Platy7							Platypodidae	Curculionoidea	Cucujiformia	Polyphaga	Coleoptera	Insecta	YES	SF_Platy7	SF_FIT1_P1_Adult_747_B08_1426164_Platypodidae	6KP2142	100	418	XXXXXXXXXXXXX	COX1
BIOD02020	BMHN	MS2439						Scaphidiinae	Staphylinidae	Staphylinoidea	Staphyliniformia	Polyphaga	Coleoptera	Insecta	YES	MS2439	MS2439	6KP1711	100	418	XXXXXXXXXXXXX	COX1
BIOD02021	BMHN	SF_Lamp15						Lampyrinae	Lampyridae	Elateroidea	Elateriformia	Polyphaga	Coleoptera	Insecta	YES	SF_Lamp15	SF_YPT_PNA_Larva_752_H04_1426710_Lampyridae	6KP1510	100	418	XXXXXXXXXXXXX	COX1
BIOD02022	BMHN	MS328			Serrimargo	Pericalina	Lebiini	Lebiinae	Carabidae	Caraboidea		Adephaga	Coleoptera	Insecta	YES	MS328	MS328	6KP1819	100	418	XXXXXXXXXXXXX	COX1
BIOD02023	BMHN	MS1447						Rhynchitinae	Attelabidae	Curculionoidea	Cucujiformia	Polyphaga	Coleoptera	Insecta	YES	MS1447	MS1447	6KP2016	100	418	XXXXXXXXXXXXX	COX1
BIOD02024	BMHN	MS1599						Tachyporinae	Staphylinidae	Staphylinoidea	Staphyliniformia	Polyphaga	Coleoptera	Insecta	YES	MS1599	MS1599	6KP7865	100	418	XXXXXXXXXXXXX	COX1
BIOD02025	BMHN	MS862			Trachys		Tracheini	Agrilinae	Buprestidae	Buprestoidea	Elateriformia	Polyphaga	Coleoptera	Insecta	YES	MS862	MS862	6KP2414	100	418	XXXXXXXXXXXXX	COX1
BIOD02026	BMHN	MS03						Languriinae	Erotylidae	Cucujoidea	Cucujiformia	Polyphaga	Coleoptera	Insecta	YES	MS03	MS03	6KP244	100	418	XXXXXXXXXXXXX	COX1
BIOD02027	BMHN	MS203					Luperini	Galerucinae	Chrysomelidae	Chrysomeloidea	Cucujiformia	Polyphaga	Coleoptera	Insecta	YES	MS203	MS203	6KP813	100	418	XXXXXXXXXXXXX	COX1
BIOD02028	BMHN	MS2643							Corylophidae	Coccinelloidea	Cucujiformia	Polyphaga	Coleoptera	Insecta	YES	MS2643	MS2643	6KP354	100	418	XXXXXXXXXXXXX	COX1
BIOD02029	BMHN	SF_Curc104						Scolytinae	Curculionidae	Curculionoidea	Cucujiformia	Polyphaga	Coleoptera	Insecta	YES	SF_Curc104	SF_FIT2_P1_Adult_749_H03_1426420_Curculionidae	6KP2146	100	418	XXXXXXXXXXXXX	COX1
BIOD02030	BMHN	MS2019	Leptoxyleborus sordicauda		Leptoxyleborus			Scolytinae	Curculionidae	Curculionoidea	Cucujiformia	Polyphaga	Coleoptera	Insecta	YES	MS2019	MS2019	6KP210	100	418	XXXXXXXXXXXXX	COX1
BIOD02031	BMHN	SF_Curc133						Conoderinae	Curculionidae	Curculionoidea	Cucujiformia	Polyphaga	Coleoptera	Insecta	YES	SF_Curc133	SF_MALAISE2_P5_Adult_750_C08_1426558_Curculionidae	6KP2012	100	418	XXXXXXXXXXXXX	COX1
BIOD02032	BMHN	SF_Scar15						Melolonthinae	Scarabaeidae	Scarabaeoidea	Scarabaeiformia	Polyphaga	Coleoptera	Insecta	YES	SF_Scar15	SF_FIT1_P1_Adult_748_G01_1426309_Scarabaeidae	6KP2932	100	418	XXXXXXXXXXXXX	COX1
BIOD02033	BMHN	SF_Chrys151						Galerucinae	Chrysomelidae	Chrysomeloidea	Cucujiformia	Polyphaga	Coleoptera	Insecta	YES	SF_Chrys151	SF_MALAISE1_P1_Adult_766_D07_1721528_Chrysomelidae	6KP556	100	418	XXXXXXXXXXXXX	COX1
BIOD02034	BMHN	MS2207							Endomychidae	Coccinelloidea	Cucujiformia	Polyphaga	Coleoptera	Insecta	YES	MS2207	MS2207	6KP1910	100	418	XXXXXXXXXXXXX	COX1
BIOD02035	BMHN	SF_Nit33						Cillaeinae	Nitidulidae	Cucujoidea	Cucujiformia	Polyphaga	Coleoptera	Insecta	YES	SF_Nit33	SF_SLAM2_P1_Adult_752_A01_1426623_Nitidulidae	6KP2605	100	418	XXXXXXXXXXXXX	COX1
BIOD02036	BMHN	(Tube05Plate03.0002)_MS1546						Scolytinae	Curculionidae	Curculionoidea	Cucujiformia	Polyphaga	Coleoptera	Insecta	YES	Tube05Plate03.0002	Tube05Plate03_0002	MSL2985	100	418	XXXXXXXXXXXXX	COX1
BIOD02037	BMHN	MS122					Carphurini	Malachiinae	Melyridae	Cleroidea	Cucujiformia	Polyphaga	Coleoptera	Insecta	YES	MS122	MS122	6KP1676	100	418	XXXXXXXXXXXXX	COX1
BIOD02038	BMHN	MS629						Dryophthorinae	Dryophthoridae	Curculionoidea	Cucujiformia	Polyphaga	Coleoptera	Insecta	YES	MS629	MS629	6KP1868	100	418	XXXXXXXXXXXXX	COX1
BIOD02039	BMHN	MS1802							Clambidae	Scirtoidea	Elateriformia	Polyphaga	Coleoptera	Insecta	YES	MS1802	MS1802	6KP1338	100	418	XXXXXXXXXXXXX	COX1
BIOD02040	BMHN	MS722							Anthribidae	Curculionoidea	Cucujiformia	Polyphaga	Coleoptera	Insecta	YES	MS722	MS722	6KP1498	100	418	XXXXXXXXXXXXX	COX1
BIOD02041	BMHN	SF_Curc52						Cossoninae	Curculionidae	Curculionoidea	Cucujiformia	Polyphaga	Coleoptera	Insecta	YES	SF_Curc52	SF_FIT1_P5_Adult_747_G07_1426223_Curculionidae	6KP3933	100	418	XXXXXXXXXXXXX	COX1
BIOD02042	BMHN	MS2218							Mycetophagidae	Tenebrionoidea	Cucujiformia	Polyphaga	Coleoptera	Insecta	YES	MS2218	MS2218	6KP2696	100	418	XXXXXXXXXXXXX	COX1
BIOD02043	BMHN	SF_Staph55						Paederinae	Staphylinidae	Staphylinoidea	Staphyliniformia	Polyphaga	Coleoptera	Insecta	YES	SF_Staph55	SF_FIT1_P5_Adult_746_C10_1426079_Staphylinidae	6KP3265	100	418	XXXXXXXXXXXXX	COX1
BIOD02044	BMHN	MS935			Pyrrhalta		Galerucini	Galerucinae	Chrysomelidae	Chrysomeloidea	Cucujiformia	Polyphaga	Coleoptera	Insecta	YES	MS935	MS935	6KP954	100	418	XXXXXXXXXXXXX	COX1
BIOD02045	BMHN	(MS1992)_MS87						Galerucinae	Chrysomelidae	Chrysomeloidea	Cucujiformia	Polyphaga	Coleoptera	Insecta	YES	MS1992	MS1992	6KP103	100	418	XXXXXXXXXXXXX	COX1
BIOD02046	BMHN	MS1678							Platypodidae	Curculionoidea	Cucujiformia	Polyphaga	Coleoptera	Insecta	YES	MS1678	MS1678	6KP1240	100	418	XXXXXXXXXXXXX	COX1
BIOD02047	BMHN	MS1849							Endomychidae	Coccinelloidea	Cucujiformia	Polyphaga	Coleoptera	Insecta	YES	MS1849	MS1849	6KP1971	100	418	XX-XXXXXXXXXX	COX1
BIOD02048	BMHN	(INTER_A_9_Dec_1_2_0302.0002)_MS2658						Aleocharinae	Staphylinidae	Staphylinoidea	Staphyliniformia	Polyphaga	Coleoptera	Insecta	YES	INTER_A_9_Dec_1_2_0302.0002	IAD12-0302-0002	5MSL931	100	418	XXXXXXXXXXXXX	COX1
BIOD02049	BMHN	MS491						Scymninae	Coccinellidae	Coccinelloidea	Cucujiformia	Polyphaga	Coleoptera	Insecta	YES	MS491	MS491	6KP366	100	418	XXXXXXXXXXXXX	COX1
BIOD02050	BMHN	(MS306)_MS47						Galerucinae	Chrysomelidae	Chrysomeloidea	Cucujiformia	Polyphaga	Coleoptera	Insecta	YES	MS306	MS306	6KP13	100	418	XXXXXXXXXXXXX	COX1
BIOD02051	BMHN	SF_UNK116							Tenebrionidae	Tenebrionoidea	Cucujiformia	Polyphaga	Coleoptera	Insecta	YES	SF_UNK116	SF_FIT2_P6_Adult_764_H10_1721387_Unknown	6KP3859	100	418	XXXXXXXXXXXXX	COX1
BIOD02052	BMHN	MS1534						Conoderinae	Curculionidae	Curculionoidea	Cucujiformia	Polyphaga	Coleoptera	Insecta	YES	MS1534	MS1534	6KP1663	100	418	XXXXXXXXXXXXX	COX1
BIOD02053	BMHN	MS836						Scymninae	Coccinellidae	Coccinelloidea	Cucujiformia	Polyphaga	Coleoptera	Insecta	YES	MS836	MS836	6KP994	100	418	XXXXXXXXXXXXX	COX1
BIOD02054	BMHN	SF_Chrys55				Monoplatina		Galerucinae	Chrysomelidae	Chrysomeloidea	Cucujiformia	Polyphaga	Coleoptera	Insecta	YES	SF_Chrys55	SF_YPT_PNA_Adult_752_F05_1426687_Chrysomelidae	6KP3179	100	418	XXXXXXXXXXXXX	COX1
BIOD02055	BMHN	MS636						Silinae	Cantharidae	Elateroidea	Elateriformia	Polyphaga	Coleoptera	Insecta	YES	MS636	MS636	6KP845	100	418	XXXXXXXXXXXXX	COX1
BIOD02056	BMHN	SF_Chrys146				Monoplatina		Galerucinae	Chrysomelidae	Chrysomeloidea	Cucujiformia	Polyphaga	Coleoptera	Insecta	YES	SF_Chrys146	SF_MALAISE2_P1_Adult_765_E08_1721445_Chrysomelidae	6KP8488	100	418	XXXXXXXXXXXXX	COX1
BIOD02057	BMHN	MS592			Hoplosaenidea			Galerucinae	Chrysomelidae	Chrysomeloidea	Cucujiformia	Polyphaga	Coleoptera	Insecta	YES	MS592	MS592	6KP279	100	418	XXXXXXXXXXXXX	COX1
BIOD02058	BMHN	MS976			Augasmus				Phalacridae	Cucujoidea	Cucujiformia	Polyphaga	Coleoptera	Insecta	YES	MS976	MS976	6KP1823	100	418	XXXXXXXXXXXXX	COX1
BIOD02059	BMHN							Cryptocephalinae	Chrysomelidae	Chrysomeloidea	Cucujiformia	Polyphaga	Coleoptera	Insecta	NO						XXXXXXXXXXXXX	COX1
BIOD02060	BMHN													Insecta	NO						XXXXXXXXXXXXX	COX1
BIOD02061	BMHN	SF_Euc17							Eucnemidae	Elateroidea	Elateriformia	Polyphaga	Coleoptera	Insecta	YES	SF_Euc17	SF_SLAM1_P1_Adult_764_C08_1721325_Eucnemidae	6KP4062	100	418	XXXXXXXXXXXXX	COX1
BIOD02062	BMHN	(MS418)_MS92					Luperini	Galerucinae	Chrysomelidae	Chrysomeloidea	Cucujiformia	Polyphaga	Coleoptera	Insecta	YES	MS418	MS418	6KP152	100	418	XXXXXXXXXXXXX	COX1
BIOD02063	BMHN	CH_Curc88							Bostrichidae	Bostrichoidea	Bostrichiformia	Polyphaga	Coleoptera	Insecta	YES	CH_Curc88	CH_SLAM1_P1_Adult_760_C05_1687110_Curculionidae	6KP1751	100	418	XXXXXXXXXXXXX	COX1
BIOD02064	BMHN	MS1975			Elmomorphus				Dryopidae	Byrrhoidea	Elateriformia	Polyphaga	Coleoptera	Insecta	YES	MS1975	MS1975	6KP2798	100	418	XXXXXXXXXXXXX	COX1
BIOD02065	BMHN	SF_Curc246						Cryptorhynchinae	Curculionidae	Curculionoidea	Cucujiformia	Polyphaga	Coleoptera	Insecta	YES	SF_Curc246	SF_SLAM1_P1_Adult_764_D03_1721332_Curculionidae	6KP5907	100	418	XXXXXXXXXXXXX	COX1
BIOD02066	BMHN	SF_Nit70			Cychrocephalus			Nitidulinae	Nitidulidae	Cucujoidea	Cucujiformia	Polyphaga	Coleoptera	Insecta	YES	SF_Nit70	SF_SLAM2_P1_Adult_750_H10_1426620_Nitidulidae	6KP1814	100	418	XXXXXXXXXXXXX	COX1
BIOD02067	BMHN	SF_Platy18			Tesserocerus				Platypodidae	Curculionoidea	Cucujiformia	Polyphaga	Coleoptera	Insecta	YES	SF_Platy18	SF_MALAISE2_P7_Adult_764_F02_1721355_Curculionidae_Platypodinae	6KP5127	100	418	XXXXXXXXXXXXX	COX1
BIOD02068	BMHN	MS2192						Lagriinae	Tenebrionidae	Tenebrionoidea	Cucujiformia	Polyphaga	Coleoptera	Insecta	YES	MS2192	MS2192	6KP835	100	418	XXXXXXXXXXXXX	COX1
BIOD02069	BMHN	(FIT_C_27_Nov_0503.0001)_MS2438						Scaphidiinae	Staphylinidae	Staphylinoidea	Staphyliniformia	Polyphaga	Coleoptera	Insecta	YES	FIT_C_27_Nov_0503.0001	FC0503-0001	5MSL531	100	418	XXXXXXXXXXXXX	COX1
BIOD02070	BMHN	MS789			Stagetomorphus			Anobiinae	Ptinidae	Bostrichoidea	Bostrichiformia	Polyphaga	Coleoptera	Insecta	YES	MS789	MS789	6KP885	100	418	XXXXXXXXXXXXX	COX1
BIOD02071	BMHN	MS1585						Histerinae	Histeridae	Histeroidea	Staphyliniformia	Polyphaga	Coleoptera	Insecta	YES	MS1585	MS1585	6KP5087	100	418	XXXXXXXXXXXXX	COX1
BIOD02072	BMHN	MS751							Corylophidae	Coccinelloidea	Cucujiformia	Polyphaga	Coleoptera	Insecta	YES	MS751	MS751	6KP814	100	418	XXXXXXXXXXXXX	COX1
BIOD02073	BMHN	SF_Ceram10			Megacyllene		Clytini	Cerambycinae	Cerambycidae	Chrysomeloidea	Cucujiformia	Polyphaga	Coleoptera	Insecta	YES	SF_Ceram10	SF_SLAM2_P6_Adult_752_B05_1426639_Cerambycidae	6KP2425	100	418	XXXXXXXXXXXXX	COX1
BIOD02074	BMHN	SF_Ten12						Lagriinae	Tenebrionidae	Tenebrionoidea	Cucujiformia	Polyphaga	Coleoptera	Insecta	YES	SF_Ten12	SF_MALAISE1_P6_Adult_765_B08_1721409_Tenebrionidae	6KP701	100	418	XXXXXXXXXXXXX	COX1
BIOD02075	BMHN	MS1556						Scaphidiinae	Staphylinidae	Staphylinoidea	Staphyliniformia	Polyphaga	Coleoptera	Insecta	YES	MS1556	MS1556	6KP3763	100	418	XXXXXXXXXXXXX	COX1
BIOD02076	BMHN	SF_Curc135						Conoderinae	Curculionidae	Curculionoidea	Cucujiformia	Polyphaga	Coleoptera	Insecta	YES	SF_Curc135	SF_MALAISE1_P7_Adult_750_D06_1426568_Curculionidae	6KP3548	100	418	XXXXXXXXXXXXX	COX1
BIOD02077	BMHN	MS982							Aderidae	Tenebrionoidea	Cucujiformia	Polyphaga	Coleoptera	Insecta	YES	MS982	MS982	6KP3950	100	418	XXXXXXXXXXXXX	COX1
BIOD02078	BMHN	MS1450						Staphylininae	Staphylinidae	Staphylinoidea	Staphyliniformia	Polyphaga	Coleoptera	Insecta	YES	MS1450	MS1450	6KP1118	100	418	XXXXXXXXXXXXX	COX1
BIOD02079	BMHN	MS1437							Brentidae	Curculionoidea	Cucujiformia	Polyphaga	Coleoptera	Insecta	YES	MS1437	MS1437	6KP343	100	418	XXXXXXXXXXXXX	COX1
BIOD02080	BMHN	SF_Mord10						Mordellinae	Mordellidae	Tenebrionoidea	Cucujiformia	Polyphaga	Coleoptera	Insecta	YES	SF_Mord10	SF_MALAISE2_P1_Adult_751_G09_1426511_Mordellidae	6KP2849	100	418	XXXXXXXXXXXXX	COX1
BIOD02081	BMHN	SF_Ceram4	Compsibidion vanum		Compsibidion		Ibidionini	Cerambycinae	Cerambycidae	Chrysomeloidea	Cucujiformia	Polyphaga	Coleoptera	Insecta	YES	SF_Ceram4	SF_SLAM1_P6_Adult_750_G11_1426609_Cerambycidae	6KP2098	100	418	XXXXXXXXXXXXX	COX1
BIOD02082	BMHN	MS994					Lupropini	Lagriinae	Tenebrionidae	Tenebrionoidea	Cucujiformia	Polyphaga	Coleoptera	Insecta	YES	MS994	MS994	6KP2788	100	418	XXXXXXXXXXXXX	COX1
BIOD02083	BMHN	SF_Chrys45						Eumolpinae	Chrysomelidae	Chrysomeloidea	Cucujiformia	Polyphaga	Coleoptera	Insecta	YES	SF_Chrys45	SF_PITFALL_P5_Adult_752_D02_1426660_Chrysomelidae	6KP1924	100	418	XXXXXXXXXXXXX	COX1
BIOD02084	BMHN	MS422							Dryopidae	Byrrhoidea	Elateriformia	Polyphaga	Coleoptera	Insecta	YES	MS422	MS422	6KP58	100	418	XXXXXXXXXXXXX	COX1
BIOD02085	BMHN	SF_Nit21						Nitidulinae	Nitidulidae	Cucujoidea	Cucujiformia	Polyphaga	Coleoptera	Insecta	YES	SF_Nit21	SF_FIT1_P6_Adult_749_A05_1426338_Nitidulidae	6KP11656	100	418	XXXXXXXXXXXXX	COX1
BIOD02086	BMHN	CH_Lyc4							Lycidae	Elateroidea	Elateriformia	Polyphaga	Coleoptera	Insecta	YES	CH_Lyc4	CH_MALAISE2_P1_Adult_761_E07_1687232_Lycidae	6KP1086	100	418	XXXXXXXXXXXXX	COX1
BIOD02087	BMHN	MS2260						Nitidulinae	Nitidulidae	Cucujoidea	Cucujiformia	Polyphaga	Coleoptera	Insecta	YES	MS2260	MS2260	6KP2631	100	418	XXXXXXXXXXXXX	COX1
BIOD02088	BMHN	MS979						Choraginae	Anthribidae	Curculionoidea	Cucujiformia	Polyphaga	Coleoptera	Insecta	YES	MS979	MS979	6KP2801	100	418	XXXXXXXXXXXXX	COX1
BIOD02089	BMHN	MS2412							Biphyllidae	Cleroidea	Cucujiformia	Polyphaga	Coleoptera	Insecta	YES	MS2412	MS2412	6KP3269	100	418	XXXXXXXXXXXXX	COX1
BIOD02090	BMHN	MS844						Lamiinae	Cerambycidae	Chrysomeloidea	Cucujiformia	Polyphaga	Coleoptera	Insecta	YES	MS844	MS844	6KP473	100	418	XXXXXXXXXXXXX	COX1
BIOD02091	BMHN	(SF_UNK32_Dorsal)_SF_UNK32						Nitidulinae	Nitidulidae	Cucujoidea	Cucujiformia	Polyphaga	Coleoptera	Insecta	YES	SF_UNK32_Dorsal	SF_FIT1_P1_Adult_751_B06_1426448_Unknown	6KP7747	100	418	XXXXXXXXXXXXX	COX1
BIOD02092	BMHN	SF_Euc4							Eucnemidae	Elateroidea	Elateriformia	Polyphaga	Coleoptera	Insecta	YES	SF_Euc4	SF_MALAISE1_P1_Adult_750_B05_1426543_Eucnemidae	6KP4473	100	418	XXXXXXXXXXXXX	COX1
BIOD02093	BMHN	SF_Curc129						Conoderinae	Curculionidae	Curculionoidea	Cucujiformia	Polyphaga	Coleoptera	Insecta	YES	SF_Curc129	SF_MALAISE1_P1_Adult_750_B02_1426540_Curculionidae	6KP5301	100	418	XXXXXXXXXXXXX	COX1
BIOD02094	BMHN	(SF_Mord2)_SF_Mord8						Mordellinae	Mordellidae	Tenebrionoidea	Cucujiformia	Polyphaga	Coleoptera	Insecta	YES	SF_Mord2	SF_FIT2_P7_Adult_749_B02_1426347_Mordellidae	6KP2531	100	418	XXXXXXXXXXXXX	COX1
BIOD02095	BMHN	MS31						Stenochiinae	Tenebrionidae	Tenebrionoidea	Cucujiformia	Polyphaga	Coleoptera	Insecta	YES	MS31	MS31	6KP509	100	418	XXXXXXXXXXXXX	COX1
BIOD02096	BMHN	CH_Staph161						Paederinae	Staphylinidae	Staphylinoidea	Staphyliniformia	Polyphaga	Coleoptera	Insecta	YES	CH_Staph161	CH_SLAM2_P1_Adult_767_E07_1721636_Staphylinidae	6KP283	100	418	XXXXXXXXXXXXX	COX1
BIOD02097	BMHN	MS2340						Tachyporinae	Staphylinidae	Staphylinoidea	Staphyliniformia	Polyphaga	Coleoptera	Insecta	YES	MS2340	MS2340	6KP5285	100	418	XXXXXXXXXXXXX	COX1
BIOD02098	BMHN	SF_Curc142						Conoderinae	Curculionidae	Curculionoidea	Cucujiformia	Polyphaga	Coleoptera	Insecta	YES	SF_Curc142	SF_MALAISE2_P1_Adult_750_F10_1426596_Curculionidae	6KP1617	100	418	XXXXXXXXXXXXX	COX1
BIOD02099	BMHN	SF_Sil5							Salpingidae	Tenebrionoidea	Cucujiformia	Polyphaga	Coleoptera	Insecta	YES	SF_Sil5	SF_SLAM1_P1_Adult_755_E04_1426962_Silvanidae	6KP6067	100	418	XXXXXXXXXXXXX	COX1
BIOD02100	BMHN	CH_Curc110						Cryptorhynchinae	Curculionidae	Curculionoidea	Cucujiformia	Polyphaga	Coleoptera	Insecta	YES	CH_Curc110	CH_MALAISE2_P1_Adult_761_G12_1687261_Curculionidae	6KP85	100	418	XXXXXXXXXXXXX	COX1
BIOD02101	BMHN	MS821			Acicnemis		Acicnemidini		Curculionidae	Curculionoidea	Cucujiformia	Polyphaga	Coleoptera	Insecta	YES	MS821	MS821	6KP1749	100	418	XXXXXXXXXXXXX	COX1
BIOD02102	BMHN	MS2032						Cossoninae	Curculionidae	Curculionoidea	Cucujiformia	Polyphaga	Coleoptera	Insecta	YES	MS2032	MS2032	6KP285	100	418	XXXXXXXXXXXXX	COX1
BIOD02104	BMHN	MS2293					Menemachini	Baridinae	Curculionidae	Curculionoidea	Cucujiformia	Polyphaga	Coleoptera	Insecta	YES	MS2293	MS2293	6KP2983	100	418	XXXXXXXXXXXXX	COX1
BIOD02105	BMHN	(Tube01Plate13-01.0002)_MS2785						Scaphidiinae	Staphylinidae	Staphylinoidea	Staphyliniformia	Polyphaga	Coleoptera	Insecta	YES	Tube01Plate13-01.0002	Tube01Plate13-01_0002	MSL86632	100	418	XXXXXXXXXXXXX	COX1
BIOD02106	BMHN	MS888			Alticini			Galerucinae	Chrysomelidae	Chrysomeloidea	Cucujiformia	Polyphaga	Coleoptera	Insecta	YES	MS888	MS888	6KP594	100	418	XXXXXXXXXXXXX	COX1
BIOD02107	BMHN	CH_Mord28						Mordellinae	Mordellidae	Tenebrionoidea	Cucujiformia	Polyphaga	Coleoptera	Insecta	YES	CH_Mord28	CH_MALAISE2_P1_Adult_768_F07_1721744_Mordellidae	6KP919	100	418	XXXXXXXXXXXXX	COX1
BIOD02108	BMHN	CH_Curc195						Conoderinae	Curculionidae	Curculionoidea	Cucujiformia	Polyphaga	Coleoptera	Insecta	YES	CH_Curc195	CH_MALAISE2_P7_Adult_767_F05_1721646_Curculionidae	6KP778	100	418	XXXXXXXXXXXXX	COX1
BIOD02109	BMHN	SF_UNK89			Neolitochrus				Phalacridae	Cucujoidea	Cucujiformia	Polyphaga	Coleoptera	Insecta	YES	SF_UNK89	SF_MALAISE2_P1_Adult_754_H10_1426908_Unknown	6KP3347	100	418	XXXXXXXXXXXXX	COX1
BIOD02110	BMHN	CH_Curc194			Cnemonyx			Scolytinae	Curculionidae	Curculionoidea	Cucujiformia	Polyphaga	Coleoptera	Insecta	YES	CH_Curc194	CH_MALAISE2_P7_Adult_767_F04_1721645_Curculionidae	6KP1201	100	418	XXXXXXXXXXXXX	COX1
BIOD02111	BMHN	SF_Curc71						Conoderinae	Curculionidae	Curculionoidea	Cucujiformia	Polyphaga	Coleoptera	Insecta	YES	SF_Curc71	SF_FIT2_P7_Adult_749_B04_1426349_Curculionidae	6KP2699	100	418	XXXXXXXXXXXXX	COX1
BIOD02112	BMHN	MS54						Erotylinae	Erotylidae	Cucujoidea	Cucujiformia	Polyphaga	Coleoptera	Insecta	YES	MS54	MS54	6KP797	100	418	XXXXXXXXXXXXX	COX1
BIOD02113	BMHN	(Emas_Inter_0402.0006)_MS1402						Aleocharinae	Staphylinidae	Staphylinoidea	Staphyliniformia	Polyphaga	Coleoptera	Insecta	YES	Emas_Inter_0402.0006	EMAS-IN-0402-0006	5MSL621	99.761	418	XXXXXXXXXXXX-	COX1
[truncated: 11,382 more rows]
